# Supplementary material for: Pooling size sorted Malaise trap fractions to maximize taxon recovery with metabarcoding
Source: PeerJ. 2021 Oct 5;9:e12177. doi: 10.7717/peerj.12177 (PMC8500090; doi:10.7717/peerj.12177)
Supplement: Supplemental Information 8 [file peerj-09-12177-s008.xls]

## Sheet: RAW OTU data
sort	ID	C01	C02	C03	C04	C05	C06	C07	C08	C09	L1_4xA	L1_4xB	L1_LA	L1_LB	L1_MA	L1_MB	L1_SA	L1_SB	L1_XLA	L1_XLB	L1_equA	L1_equB	L1_fiboA	L1_fiboB	L1_gA	L1_gB	L1_invgA	L1_invgB	L1_logA	L1_logB	L2_4xA	L2_4xB	L2_LA	L2_LB	L2_MA	L2_MB	L2_SA	L2_SB	L2_XLA	L2_XLB	L2_equA	L2_equB	L2_fiboA	L2_fiboB	L2_gA	L2_gB	L2_invgA	L2_invgB	L2_logA
1	OTU_1	2	2	120	2	4	42	156	2	27	0	0	1	39	2	28	0	57	2	55	0	1	3	0	0	0	0	0	2	0	34802	30156	83884	53163	296458	102072	974	1357	1449	957	47957	64544	62798	28774	72477	42591	58669	42818	13940
2	OTU_2	35	1	3	0	33	0	10	9	4	862	465	13	22	15	22	133	155	102418	122240	16837	16932	3054	1923	66274	49039	4607	4460	258	386	20	33	1	1	3	11	1	3	4481	4790	483	617	147	32	1307	702	117	64	10
3	OTU_3	2	7	24	1	0	13	35	0	8	901	999	0	7	3	11	1678	1742	2	17	292	346	2014	1410	260	135	1069	697	2187	2864	20499	20925	228	173	106	45	40102	42003	99	111	5270	5188	19642	10800	1293	751	12533	8352	25293
4	OTU_4	0	4	22	0	7	16	19	3	10	1	4	0	10	0	2	0	8	73	83	2	30	2	8	100	15	2	0	2	0	602	430	19	13	15	15	342	650	64489	67300	7108	9717	1663	1061	23837	14554	1361	950	403
5	OTU_5	7	5	0	12	4	3	9	4	0	4425	3100	1	2	1250	1361	6277	6430	56	133	1340	1217	6196	4540	960	747	3274	2652	8291	11016	0	4	0	2	3	0	3	13	1	1	3	0	0	2	3	0	4	0	0
6	OTU_6	3	8	1	17	2	7	0	15	1	1554	1177	1	1	17	35	2521	2501	2	0	392	451	2380	1587	303	213	974	953	3177	3317	0	7	0	0	1	0	1	20	3	1	0	0	1	1	0	1	4	0	0
7	OTU_7	17	3	1	1	15	2	7	3	0	380	184	12	3	4	16	67	59	40847	46596	5849	6309	1466	994	23729	16655	1535	1642	109	208	22	62	2	0	2	4	11	45	6055	6318	845	699	159	78	1965	1386	124	124	26
8	OTU_8	0	0	29	0	0	3	19	0	6	0	0	0	2	0	8	1	5	0	4	0	1	0	1	0	0	0	0	0	0	4816	5365	125	69	86498	28375	133	161	29	4	7319	11149	10292	4510	8821	5865	8374	5581	2579
9	OTU_9	15	2	2	2	9	1	8	1	1	8580	8645	91	64	35	144	17252	17067	73	213	2827	2605	16547	10387	1418	1389	8562	7056	19945	25762	1857	1965	12	15	62	15	3314	3296	3	7	514	473	1704	895	118	116	1004	786	2546
10	OTU_10	0	3	0	7	3	1	0	9	0	0	0	0	0	0	0	0	0	0	0	0	2	0	0	1	0	0	0	2	0	0	0	1	5	1	0	1	7	0	2	0	10	2	0	0	0	0	0	0
11	OTU_11	2	2	10	2	5	7	15	4	3	776	494	2587	3235	2082	2492	228	214	1	6	1183	1267	1448	878	917	938	754	747	471	593	4288	4435	7099	5646	27205	9081	2437	3518	52	89	4770	5696	6250	3210	5764	3599	5334	3943	3342
12	OTU_12	2	2	1	10	2	0	0	6	0	469	634	3339	4811	4854	3875	63	38	5	2	2840	1797	3318	1301	1477	990	1161	1299	367	473	2	0	0	0	0	0	0	1	0	3	3	0	0	0	2	1	2	0	0
13	OTU_13	0	3	0	6	5	0	0	1	0	0	0	0	1	0	0	0	0	0	0	0	0	0	0	0	0	0	0	0	0	1	0	0	1	0	0	0	6	0	1	0	6	5	0	0	0	0	0	0
14	OTU_14	7	0	5	0	11	1	11	2	0	1789	1369	22993	30151	13112	9346	83	105	12	6	8700	4979	6953	3733	4250	4601	3809	2893	1260	2076	330	281	3383	3140	3106	1101	58	62	6	0	817	1616	668	374	1182	1053	646	654	133
15	OTU_15	10	0	1	0	10	2	3	2	0	1898	1439	10607	16142	9474	10190	33	87	4	5	5299	4091	7693	3515	3308	2963	2607	2173	970	1816	372	301	6287	6028	1835	417	36	8	5	1	1042	1477	665	430	1975	1494	1102	757	108
16	OTU_16	1	0	4	1	3	1	8	2	1	853	928	39	108	6758	6061	23	34	60	43	1380	1573	3018	1835	906	906	1108	1195	976	1029	1893	1965	1029	849	26246	8331	94	234	236	192	2604	3533	2878	1475	3281	1861	3348	1827	935
17	OTU_17	4	1	8	1	9	1	2	1	1	2145	1955	1701	2065	8883	9571	1205	1043	3	2	2481	2448	5391	3531	2316	1661	2161	1937	2644	3224	1656	1294	740	501	16771	5410	477	564	7	1	1768	2381	2637	1244	1987	1266	2139	1401	899
18	OTU_18	0	5	0	4	1	0	1	7	0	95	36	3126	3922	1	0	1	0	0	1	568	332	264	126	453	342	269	129	5	56	1	0	0	3	0	0	0	2	0	0	1	0	0	0	3	0	0	0	1
19	OTU_19	0	0	20	17	0	8	11	3	5	60	47	1	5	24	29	20	40	2708	2677	365	397	160	84	1549	1172	182	123	26	55	661	834	4890	3846	248	78	628	883	17567	18812	3898	4691	1619	794	9469	5612	1688	1386	432
20	OTU_20	7	0	2	1	5	5	10	1	3	2160	1887	1	3	144	222	4148	3976	34	140	1236	860	4412	2976	386	486	2191	2283	4303	7409	3662	3472	16	8	188	90	5521	6241	68	157	1133	996	2945	1666	453	329	2093	1386	5450
21	OTU_21	3	1	0	0	1	1	2	0	0	1706	1340	338	433	10043	11116	93	73	2	0	2753	3019	5960	3164	1526	1513	1822	1730	1067	1568	0	0	0	0	0	0	0	1	0	0	1	0	1	1	2	0	0	0	1
22	OTU_22	1	0	8	0	4	10	10	0	0	358	254	0	2	191	147	482	407	4665	7493	885	860	851	408	2329	2440	562	424	472	1039	543	467	12	11	156	29	560	658	14500	15820	1996	2396	779	565	6939	4501	543	460	588
23	OTU_23	2	0	6	0	2	3	4	1	1	584	550	22	12	71	46	1036	1142	6618	8551	1051	1173	1194	776	3314	3109	838	751	1253	1788	192	247	11	6	10	3	254	525	13699	13318	1709	2337	596	261	5083	3220	486	278	317
24	OTU_24	0	0	9	0	1	2	9	0	2	0	0	0	2	0	1	0	5	0	2	1	0	0	0	0	0	0	1	3	0	348	468	3	5	25	13	363	655	22125	23869	2893	3640	551	412	8382	5415	600	423	429
25	OTU_25	0	1	2	2	0	1	0	2	0	6	0	0	0	36	56	0	0	0	0	9	11	26	22	0	6	28	16	1	6	0	0	0	1	0	0	0	2	0	0	0	0	0	1	0	1	0	0	0
26	OTU_26	1	3	0	1	0	0	2	2	0	887	662	0	0	110	51	1377	1361	40	73	290	201	1017	804	125	239	568	355	1476	1954	0	4	0	1	0	0	0	6	0	0	1	0	0	0	0	0	0	0	2
27	OTU_27	6	0	0	0	6	0	4	0	0	838	492	12518	20254	14	10	304	332	101	176	3444	3191	2164	1297	4419	2617	1047	1293	574	655	105	94	1081	990	0	0	53	92	1	1	335	311	204	122	414	280	313	186	25
28	OTU_28	0	0	7	0	0	0	3	0	0	200	137	0	0	1079	955	0	12	1	1	136	195	527	207	118	115	100	211	97	102	905	1024	139	92	18583	5862	30	29	5	1	1195	1902	1456	805	1578	944	1430	1058	519
29	OTU_29	4	1	0	0	8	1	5	0	0	1730	1541	6789	7664	3357	3380	1235	1690	82	182	2353	2529	3714	2857	2168	2075	2050	1735	2187	3114	36	194	329	358	1	0	183	55	91	80	97	148	170	67	188	63	169	51	104
30	OTU_30	3	0	0	1	0	3	4	0	2	662	482	1	1	384	399	1136	1026	30	18	339	266	1036	567	96	128	626	382	1012	1271	2526	2894	2	3	278	44	5081	6330	4	1	773	935	2973	1674	232	184	1502	1141	3748
31	OTU_31	3	0	0	0	2	0	3	1	0	3572	2528	5	78	28	26	5556	5924	36	49	942	890	5600	2825	493	432	2274	2297	6118	10649	357	385	0	0	1	1	447	622	0	0	83	75	312	164	24	2	168	117	479
32	OTU_32	4	0	0	0	6	0	1	0	0	4510	2969	17	45	1466	1868	4410	4889	18	1	1219	2327	6589	4156	831	803	3310	2387	6254	8601	91	56	0	1	511	106	211	118	0	0	23	59	221	79	41	53	126	79	210
33	OTU_33	0	3	0	0	0	0	0	0	0	0	0	0	0	1	0	0	0	0	0	0	0	0	0	0	0	0	0	0	0	0	0	0	0	0	0	0	0	0	1	0	1	2	0	0	0	0	0	0
34	OTU_34	0	1	1	0	2	0	1	0	1	1128	1009	1	1	53	128	1600	1800	18	50	396	379	2493	1280	111	218	1096	942	2874	3281	1276	1198	0	0	107	13	2468	2614	2	0	397	361	1460	710	99	109	680	533	1661
35	OTU_35	0	1	0	4	0	1	0	1	0	0	0	0	0	0	0	0	0	0	0	0	0	0	0	0	1	0	0	0	3	0	0	0	0	0	0	1	6	0	1	0	0	0	2	0	0	0	0	0
36	OTU_36	2	0	1	0	3	0	0	0	0	520	375	1048	1081	2091	2195	544	700	62	144	1078	518	2364	1169	567	504	1057	703	907	1525	288	137	530	436	1224	314	232	230	16	21	204	126	261	118	486	169	358	190	196
37	OTU_37	2	3	0	5	2	0	0	1	0	3	6	0	0	15	11	11	10	100	238	21	49	9	10	107	85	10	4	14	13	1	0	1	1	0	0	0	1	0	0	0	2	1	0	0	0	0	0	0
38	OTU_38	0	1	0	0	3	0	1	1	0	405	227	1	1	214	332	363	302	4861	6499	839	1080	548	401	2591	2240	524	494	678	697	0	0	0	0	0	0	0	2	0	0	1	0	2	0	1	0	2	0	1
39	OTU_39	0	0	0	7	0	1	0	2	0	470	299	0	0	123	33	529	645	1	0	122	88	541	339	155	75	245	343	790	974	0	2	0	0	0	0	0	4	0	0	3	0	0	0	0	0	0	0	1
40	OTU_40	0	1	1	1	0	0	0	4	0	59	92	1011	1760	26	125	17	32	2	0	246	256	213	85	345	236	134	126	59	87	4	0	0	0	0	0	0	0	0	0	0	0	0	1	0	0	1	0	1
41	OTU_41	4	0	0	0	6	0	3	1	0	694	380	7111	9053	54	46	320	392	3107	3867	1890	2076	1266	786	3764	3389	906	847	477	775	0	0	0	1	0	1	0	0	0	0	3	0	0	0	0	0	2	0	3
42	OTU_42	0	1	0	3	1	0	3	0	0	893	607	13	5	9	3	1736	1476	0	4	340	299	1634	942	113	115	614	753	2071	2808	355	138	0	1	33	3	393	640	0	0	70	131	384	133	16	10	124	71	220
43	OTU_43	1	2	0	1	1	0	0	0	0	20	14	2	1	0	0	14	11	963	1223	110	143	42	66	546	451	58	70	10	35	16	17	2	0	0	1	8	33	831	905	113	161	26	21	431	175	19	19	3
44	OTU_44	0	0	8	0	0	2	4	0	1	0	0	0	2	0	3	0	2	0	2	0	0	0	0	0	0	0	0	0	0	28	68	1	1	1	1	18	31	11428	10182	2267	1819	262	232	4864	3266	137	248	0
45	OTU_45	1	0	4	2	7	0	4	0	1	1356	922	2	0	1	2	2168	2859	1	4	605	525	2406	1612	249	83	1239	767	3199	3719	1235	768	1	1	68	39	1440	1928	1	35	405	207	806	467	103	56	596	383	1504
46	OTU_46	0	0	0	0	0	0	0	1	0	1	16	0	0	1	0	32	24	0	0	8	0	22	20	0	0	13	12	27	44	0	2	0	0	0	0	0	2	0	0	0	0	0	0	0	0	1	0	0
47	OTU_47	1	0	0	0	4	0	2	0	0	1108	1438	0	0	2860	1888	2375	2369	2	0	1389	775	4153	2197	190	304	1636	1428	3725	4788	3	14	0	0	213	56	1	0	0	0	1	44	13	4	54	5	3	18	1
48	OTU_48	2	0	3	0	2	2	6	0	0	170	162	2618	3653	528	710	11	2	262	316	513	590	622	596	838	883	333	343	64	218	140	193	4408	4338	0	3	11	0	2	0	1233	1456	635	260	1675	1011	888	689	41
49	OTU_49	0	4	0	1	1	0	0	3	0	0	0	0	0	1	0	0	0	0	0	0	0	0	0	0	0	0	0	0	0	1	0	0	0	0	0	0	1	0	0	0	1	1	0	0	0	0	0	0
50	OTU_50	0	1	2	2	0	0	5	1	0	85	27	736	938	0	1	17	5	138	170	207	252	176	135	213	272	64	89	26	70	269	319	5352	4624	0	0	92	46	1177	1180	1264	1464	374	310	2326	1714	1067	643	62
51	OTU_51	0	2	0	2	0	0	0	3	0	104	108	0	0	104	79	175	142	0	1	18	86	213	137	68	17	103	95	268	365	340	312	0	1	445	72	315	516	0	1	69	131	221	174	93	62	161	148	276
52	OTU_52	2	0	2	1	1	1	3	0	1	1255	647	19	31	2	2	1535	1454	14	46	315	257	1247	936	136	153	568	516	1627	2443	1332	1733	7	33	9	8	2011	3371	1	3	302	334	1263	709	119	45	629	573	1888
53	OTU_53	1	0	0	1	2	1	1	0	2	899	656	136	111	1	1	1328	1635	1	2	501	307	1709	931	271	110	766	790	1953	2378	944	746	0	0	1	0	1307	1559	0	1	228	262	801	403	36	59	547	359	1249
54	OTU_54	1	0	3	0	1	0	8	0	1	41	87	0	0	456	508	4	14	0	0	78	116	200	118	20	29	114	130	96	139	803	754	6081	4659	6830	1565	161	225	1	0	1487	2186	1007	533	2377	1866	1500	1137	275
55	OTU_55	0	0	0	1	2	1	0	0	0	1331	1039	1	0	3	2	2639	2740	0	2	598	595	2827	1608	526	223	1365	1278	3912	3742	15	29	0	0	0	0	51	268	2	0	1	0	76	34	0	12	24	17	46
56	OTU_56	1	0	1	0	1	0	3	0	0	246	121	1	2	13	16	196	239	4886	4928	602	820	428	197	2609	1930	279	260	313	397	49	51	3	1	1	1	47	92	3819	3812	461	557	109	60	1303	873	96	78	75
57	OTU_57	1	4	0	6	1	0	0	1	0	150	154	530	719	749	868	10	0	1	0	260	278	442	215	285	179	107	179	87	195	0	0	0	0	0	0	1	2	0	0	0	0	0	0	1	0	0	1	0
58	OTU_58	0	1	0	0	3	0	1	1	0	459	277	330	690	1483	1767	130	145	3	0	389	621	928	505	287	324	355	322	416	758	0	0	0	1	0	0	0	1	0	0	1	0	0	0	0	0	0	0	0
59	OTU_59	1	1	0	0	2	0	2	0	0	213	180	7911	10898	0	2	0	4	2	4	1931	1260	1201	612	1512	1066	483	550	100	198	0	0	0	0	0	0	0	0	0	0	3	0	0	0	1	0	1	0	2
60	OTU_60	0	0	7	0	0	0	5	0	0	49	46	0	0	211	345	0	2	0	0	96	65	135	65	7	39	29	61	18	108	634	702	137	100	11283	3602	3	21	9	0	1262	1287	1120	752	1187	748	1115	709	290
61	OTU_61	0	1	0	3	0	0	0	1	0	0	0	0	0	0	0	0	0	0	0	0	1	0	0	0	1	0	0	0	1	0	0	0	0	0	0	0	1	0	1	0	0	0	0	0	0	0	0	0
62	OTU_62	0	0	0	1	1	0	1	1	0	132	59	3024	5772	0	0	2	1	0	3	600	374	377	199	1001	703	209	219	37	1	0	0	0	0	0	0	0	0	0	0	5	0	0	0	1	0	1	0	0
63	OTU_63	0	0	0	0	0	1	2	0	1	10	5	251	376	0	0	0	0	0	0	70	76	46	8	100	57	11	9	15	13	158	144	3163	2435	4	7	8	5	2032	1870	879	969	312	294	1839	1354	590	327	48
64	OTU_64	1	0	0	0	1	0	0	1	0	29	40	983	1191	0	0	19	24	5	15	193	207	92	74	237	162	63	74	71	36	6	20	334	444	0	0	3	1	1	0	78	159	43	14	276	54	47	83	0
65	OTU_65	2	0	0	0	6	0	2	0	0	260	213	24	39	79	84	261	307	5806	8259	1183	977	733	361	4009	2671	532	433	415	672	0	0	0	2	0	0	0	0	0	0	0	0	0	0	1	0	0	0	1
66	OTU_66	2	1	0	0	2	0	4	0	1	650	422	3585	6246	3483	2359	5	33	2	1	1717	1485	2707	930	990	909	946	728	355	486	146	78	634	620	968	235	17	22	2	0	205	307	186	77	275	191	164	144	86
67	OTU_67	5	0	0	0	2	0	3	0	0	248	190	5669	8937	5	0	19	10	1	2	1200	1314	831	514	1613	1116	530	525	67	118	0	0	0	0	0	1	1	0	0	0	2	0	0	0	1	0	0	0	2
68	OTU_68	0	0	0	0	1	0	0	2	0	720	517	2	0	3277	2832	263	353	1	1	781	752	1709	1038	559	490	690	626	553	854	23	62	1	0	456	126	0	1	0	0	43	136	19	26	39	16	48	28	2
69	OTU_69	0	0	2	0	0	1	7	0	0	57	21	0	4	278	250	13	11	0	2	26	93	103	93	34	42	51	42	27	66	302	326	4291	3472	164	8	185	240	1022	791	1352	835	624	341	2156	1456	1037	572	90
70	OTU_70	0	0	3	0	0	0	3	0	1	0	0	0	0	0	1	0	1	0	0	0	0	0	0	0	0	0	0	0	0	634	396	1621	1412	9471	2875	56	35	33	22	1035	1728	1082	464	1340	957	1148	919	226
71	OTU_71	0	1	0	1	0	0	0	1	0	95	62	0	0	31	43	116	110	1	3	18	37	133	77	14	10	35	49	116	211	0	0	0	0	0	0	0	1	2	0	0	0	0	0	0	0	0	0	0
72	OTU_72	0	0	2	1	0	1	4	0	0	80	47	0	2	0	0	85	169	0	1	33	25	67	108	0	0	39	84	264	267	1951	1870	60	37	1	20	3535	3692	81	36	669	610	2042	918	141	66	1015	800	2573
73	OTU_73	3	0	0	1	2	0	1	0	0	42	119	1566	1912	371	339	3	0	1	0	349	368	525	257	553	283	135	356	86	90	87	95	172	117	358	159	27	10	0	0	170	211	177	61	126	83	36	69	94
74	OTU_74	0	0	0	4	0	0	1	0	0	462	492	0	2	1	7	697	1026	18	32	283	178	909	569	122	96	417	354	1053	1391	297	256	9	17	97	1	401	410	7	27	152	75	256	181	33	6	196	106	397
75	OTU_75	0	0	1	0	1	0	1	0	2	434	340	1	0	15	32	882	1027	1	0	147	123	847	578	127	98	348	351	853	1523	1450	1551	0	2	73	46	2483	2275	2	0	365	259	1281	594	155	125	710	668	1645
76	OTU_76	0	0	0	1	1	0	2	1	0	122	126	0	0	728	675	46	39	1	0	186	208	364	207	92	51	178	176	107	199	204	418	2	1	1531	427	294	317	1	0	155	236	272	155	172	84	224	125	207
77	OTU_77	0	0	1	0	1	0	2	0	2	75	47	3	1	0	0	55	26	3506	5337	593	439	388	102	1927	1939	214	199	86	154	34	96	1	2	1	1	82	108	2787	2680	295	292	65	39	1051	483	57	38	114
78	OTU_78	1	0	2	0	0	2	1	0	2	0	0	0	0	0	0	0	0	0	0	0	0	0	0	0	0	0	0	0	0	229	120	3320	2580	5	1	98	150	3500	4197	1242	1443	408	311	2549	1505	703	580	190
79	OTU_79	0	0	0	1	1	0	0	0	0	0	0	0	0	0	0	0	0	0	0	0	0	0	0	0	0	0	1	0	0	0	0	1	1	0	0	0	0	0	0	0	0	1	0	0	0	0	0	0
80	OTU_80	0	0	1	0	2	1	3	0	0	236	131	1	0	47	28	309	352	0	1	72	66	336	229	69	20	120	167	603	692	1318	1406	0	0	101	0	1929	2687	1	0	373	428	1802	722	125	65	800	446	1936
81	OTU_81	2	1	0	0	0	0	1	0	4	350	275	0	0	138	208	359	466	46	81	89	48	470	458	205	105	283	212	545	720	471	617	1	0	0	0	575	938	0	0	139	304	651	196	20	17	451	243	568
82	OTU_82	2	0	0	0	2	0	2	0	0	1268	1105	28	72	51	38	2523	3085	1	1	640	405	2745	1689	200	222	1394	1188	2559	4462	0	0	0	0	0	0	0	1	0	0	1	0	0	1	0	0	1	0	1
83	OTU_83	0	0	0	3	1	0	0	0	0	0	0	0	0	0	0	0	0	0	1	0	1	0	0	0	0	0	0	0	0	0	0	0	0	0	0	0	0	0	0	0	0	0	0	0	0	0	0	0
84	OTU_84	0	0	1	0	1	0	4	0	0	0	0	0	1	0	0	0	2	0	0	0	0	0	0	0	0	0	0	0	0	409	200	5773	4971	3	1	118	142	10	1	1144	1393	884	419	2217	1334	1106	826	107
85	OTU_85	0	0	1	0	0	0	5	0	0	0	0	0	2	0	1	0	0	0	0	0	0	0	0	0	0	0	0	0	0	466	463	5377	4100	1017	394	9	7	3	3	1444	1549	768	396	1871	1155	1126	809	146
86	OTU_86	0	0	1	0	0	0	5	0	1	0	0	0	1	0	1	0	2	0	0	0	0	0	0	0	0	0	0	0	0	499	790	704	666	8173	2078	179	269	4	2	906	875	861	621	1178	575	1069	678	567
87	OTU_87	0	0	2	0	0	0	1	0	2	0	0	0	0	0	1	2	0	7	20	0	0	0	0	0	0	0	3	0	0	264	339	1	1	56	12	411	506	6887	7161	690	893	300	205	2332	1335	213	179	220
88	OTU_88	0	0	1	0	0	0	0	1	0	0	0	24	25	28	2	5	0	0	0	0	1	7	8	14	15	7	0	1	2	23	2	0	0	288	85	1	1	0	0	26	19	5	43	24	14	27	19	23
89	OTU_89	0	0	0	1	0	0	0	1	0	0	0	0	0	0	0	0	0	0	0	0	0	0	0	0	0	0	0	0	0	1	1	0	0	1	0	0	1	0	1	0	0	0	0	0	0	0	0	0
90	OTU_90	1	0	0	0	0	0	3	0	0	994	572	0	0	0	3	1469	1611	0	1	264	246	1184	1006	246	95	483	735	1573	2252	624	676	0	1	1	0	1188	1395	0	0	226	146	799	318	40	12	343	368	874
91	OTU_91	1	1	0	0	1	0	0	0	0	233	106	0	0	1	0	233	179	0	1	43	92	378	144	48	28	141	140	346	399	0	0	0	0	0	0	1	1	0	0	0	0	0	0	0	0	0	0	0
92	OTU_92	0	0	0	0	1	0	4	0	1	1670	1139	8	32	1	1	1961	2249	13	8	392	398	2076	1295	384	218	898	965	2409	3716	140	132	0	0	0	1	198	273	5	0	36	41	177	61	13	8	71	28	252
93	OTU_93	0	0	0	0	1	2	0	3	0	342	213	637	1139	289	361	209	261	20	17	373	302	705	442	358	307	283	195	409	527	0	0	0	0	0	0	0	0	0	0	1	0	0	0	0	0	1	0	1
94	OTU_94	0	0	0	0	0	0	1	0	0	298	228	1	2	17	7	434	349	0	0	97	121	377	191	138	8	139	180	450	672	1264	1417	0	1	32	9	1603	2320	2	1	236	406	814	576	102	19	756	415	1383
95	OTU_95	1	0	1	0	0	0	0	0	0	471	446	95	169	436	240	508	605	503	670	425	267	1102	568	682	391	644	462	755	1010	236	173	318	359	404	55	215	235	353	387	256	295	215	72	518	287	204	190	131
96	OTU_96	0	0	0	1	0	0	0	2	0	58	68	0	0	183	192	101	72	0	0	88	37	236	81	60	23	102	123	45	176	0	1	0	0	0	0	0	0	0	0	1	0	0	0	0	0	1	0	0
97	OTU_97	0	1	1	0	1	0	0	0	0	102	49	741	1133	0	2	66	83	1449	1757	319	403	315	236	1807	1341	229	220	104	151	0	0	0	0	0	0	0	0	0	0	0	1	0	0	3	0	0	0	0
98	OTU_98	0	0	0	0	0	0	1	0	0	1695	814	0	0	776	901	1311	1530	1	1	550	509	1964	1015	260	232	924	755	1683	2601	0	1	0	0	64	26	0	0	0	0	10	23	18	1	15	0	14	0	13
99	OTU_99	1	0	0	1	0	0	0	1	0	170	358	1	0	2278	2149	21	6	0	0	587	490	1002	602	342	361	450	481	448	385	0	0	0	0	0	0	1	0	0	0	1	0	0	0	0	0	0	0	0
100	OTU_100	0	0	0	0	1	1	2	0	0	991	737	12	40	12	17	1241	1631	2	16	249	339	1861	759	116	65	551	621	1956	2480	321	358	0	0	0	0	265	665	0	0	131	69	453	103	18	19	140	120	382
101	OTU_101	0	0	0	1	0	0	0	1	0	0	0	0	0	0	0	0	0	0	0	0	0	0	0	0	0	0	0	0	0	0	2	0	0	0	0	0	1	0	0	0	0	0	0	0	0	0	0	0
102	OTU_102	0	0	0	0	0	2	2	0	2	0	0	0	2	0	1	0	2	0	1	0	0	0	0	0	0	0	0	0	0	1286	1700	30	10	0	9	2085	2944	1	1	424	487	1393	741	117	51	883	332	1759
103	OTU_103	1	0	0	0	0	0	0	0	0	141	58	1622	2532	0	15	52	58	0	0	300	343	290	265	339	389	133	149	58	112	2	0	0	0	0	0	0	0	0	1	0	0	0	0	0	0	0	0	0
104	OTU_104	0	0	2	0	0	0	2	0	3	27	37	0	0	168	134	0	0	0	1	26	37	173	85	47	11	24	35	77	52	654	620	11	5	6714	2153	18	23	2	0	715	878	773	452	745	432	646	644	196
105	OTU_105	0	0	0	0	2	0	0	3	0	352	261	0	0	0	0	392	223	0	0	47	72	343	124	70	44	222	169	281	546	0	0	0	0	1	0	0	0	0	0	1	0	0	0	0	0	0	0	0
106	OTU_106	0	0	1	0	1	1	4	0	0	163	119	0	1	1042	999	1	3	0	0	214	145	564	324	142	92	138	206	96	141	290	512	196	172	4567	1570	12	0	1	0	375	602	537	266	591	266	422	296	133
107	OTU_107	0	0	1	0	2	0	1	0	0	96	104	887	1150	406	307	80	70	0	0	285	315	448	269	339	252	160	123	195	149	147	194	3027	2379	542	88	39	17	0	0	745	727	519	202	1171	855	598	480	60
108	OTU_108	4	0	0	0	1	0	1	0	0	853	870	59	21	152	323	1313	1556	0	0	406	402	1767	1172	195	100	591	653	1622	2118	101	206	0	0	17	33	279	251	24	0	102	98	219	114	48	7	90	110	281
109	OTU_109	0	0	0	0	0	0	1	0	0	1308	1009	0	3	1	2	1756	1879	1	0	401	285	1875	1230	158	155	755	901	2061	2261	45	71	0	0	0	0	61	122	0	0	11	40	203	53	0	0	27	12	104
110	OTU_110	0	0	0	0	0	0	1	0	0	498	533	51	7	2	1	832	965	8	1	176	211	1123	616	176	61	456	313	1313	1665	0	0	0	0	0	0	0	0	0	0	0	0	0	0	0	0	0	0	2
111	OTU_111	1	0	0	0	0	0	1	0	0	374	514	46	167	2516	2377	162	227	4	0	473	584	923	528	488	360	377	377	475	840	30	1	0	2	599	165	4	0	0	1	71	90	149	48	61	27	74	83	14
112	OTU_112	0	0	0	1	1	0	0	1	0	322	156	0	0	0	1	354	413	4	3	59	39	370	122	14	50	168	128	344	569	22	26	0	0	0	0	24	19	0	0	14	2	23	23	1	3	23	1	23
113	OTU_113	0	0	0	0	0	0	0	0	0	0	0	0	1	0	1	0	5	0	1	0	0	0	0	0	0	0	0	0	0	1351	1027	1	0	1	1	2204	1972	0	1	432	212	1421	535	88	87	933	349	1367
114	OTU_114	0	0	0	0	3	0	0	0	0	469	393	21	138	378	444	767	931	277	494	393	478	1637	742	314	287	555	564	1539	2010	64	91	83	73	349	66	102	68	58	10	32	122	46	37	100	113	44	90	53
115	OTU_115	0	1	0	0	0	0	1	1	0	825	520	1	1	0	0	1742	1387	2	0	357	255	1460	995	61	168	864	651	1591	2411	0	0	0	0	0	0	0	1	0	0	0	0	0	0	0	0	1	0	0
116	OTU_116	0	0	0	0	2	0	1	0	0	588	394	0	0	24	34	1025	1246	0	0	184	262	1085	922	112	135	523	342	1159	1875	325	245	0	1	68	0	308	500	23	0	160	102	323	93	34	5	191	119	516
117	OTU_117	0	0	1	0	0	2	2	0	0	0	0	0	2	0	0	0	0	0	2	0	0	0	0	0	0	0	0	0	0	379	342	3999	3605	453	164	212	172	3	0	985	903	608	373	1522	1160	885	505	150
118	OTU_118	0	0	1	1	0	0	0	0	0	180	102	0	1	0	1	258	246	25	4	33	31	282	193	85	21	109	135	276	395	380	522	1	0	1	1	867	1431	2	15	107	115	621	316	32	22	334	246	645
119	OTU_119	0	0	1	0	0	0	1	1	0	142	112	2	0	844	846	0	4	0	0	213	220	311	218	152	91	109	160	112	211	159	112	343	379	1531	540	20	7	23	9	137	280	349	128	338	233	255	145	79
120	OTU_120	0	1	0	0	0	0	3	0	0	0	0	0	0	0	1	0	0	0	0	0	0	0	0	0	0	0	0	0	0	710	938	2	4	1046	356	1719	1871	12	7	371	291	854	529	181	139	512	498	930
121	OTU_121	0	0	0	0	0	0	0	0	0	38	8	0	0	229	316	0	0	0	0	71	40	223	36	17	25	24	30	8	64	0	0	0	0	1	0	0	0	0	0	0	0	0	0	0	0	0	0	0
122	OTU_122	0	0	0	1	0	0	0	0	0	0	0	0	0	0	0	0	0	0	0	0	0	0	0	0	0	0	0	0	0	0	0	0	1	0	0	0	2	1	0	0	0	0	0	0	0	0	0	0
123	OTU_123	0	0	0	1	0	1	1	1	0	197	113	0	0	2	1	369	259	0	0	66	45	139	87	51	22	65	82	265	439	0	1	0	0	0	0	0	1	1	0	0	0	0	0	0	0	3	0	0
124	OTU_124	3	0	0	0	4	0	0	0	0	423	340	1585	1790	2107	1753	108	159	2	19	797	761	1163	759	576	483	495	421	426	560	0	0	0	0	0	0	0	0	0	0	0	0	0	0	2	0	0	0	0
125	OTU_125	0	0	0	1	2	0	0	1	0	438	468	51	54	570	757	537	462	0	0	295	327	749	568	252	237	345	331	653	686	226	212	2	0	644	336	278	421	1	0	135	154	230	170	105	34	186	102	243
126	OTU_126	0	0	2	0	2	0	1	0	0	176	72	1	1	49	47	139	93	2226	3141	306	417	303	158	1172	932	224	186	269	117	19	63	0	1	0	1	16	0	1819	1763	336	214	37	51	796	552	48	28	3
127	OTU_127	0	0	3	0	0	1	1	0	0	0	0	0	0	0	6	0	0	0	0	24	0	0	0	0	0	0	0	0	0	378	432	92	137	6006	2160	7	0	1	0	475	506	833	429	906	443	561	357	238
128	OTU_128	0	0	0	0	0	0	0	0	0	264	213	0	0	1	0	375	470	0	0	43	101	340	201	87	58	205	188	408	479	0	0	0	0	0	0	0	1	0	0	0	0	0	0	0	0	0	0	0
129	OTU_129	0	0	2	1	0	1	0	0	0	0	0	0	0	0	0	0	1	0	1	0	1	0	0	0	0	0	0	0	0	61	36	1742	1268	2	0	48	75	0	0	405	418	187	125	675	322	350	307	68
130	OTU_130	0	1	1	0	0	0	1	1	0	20	22	0	0	17	25	12	6	0	0	35	17	11	39	4	3	37	10	15	65	526	510	0	0	0	0	599	845	0	0	142	154	424	289	13	9	224	149	762
131	OTU_131	0	0	0	2	1	0	1	0	0	192	93	1	1	21	16	178	307	0	0	46	53	161	166	6	12	65	71	228	329	392	464	6	20	20	28	560	1020	7	8	125	145	550	173	38	38	217	168	742
132	OTU_132	0	1	0	1	0	0	0	1	0	5	0	94	256	0	0	9	0	0	0	53	64	23	19	59	25	28	19	11	8	0	0	0	0	0	0	1	1	0	0	0	0	0	0	0	0	0	0	0
133	OTU_133	0	1	0	0	0	0	0	0	0	0	0	0	0	0	0	0	0	0	1	0	0	0	0	0	0	0	0	0	0	208	108	606	429	2267	474	9	141	2	0	283	335	167	178	475	245	460	214	166
134	OTU_134	0	0	0	0	1	0	0	0	0	578	443	0	0	2916	2038	394	408	0	0	705	476	1040	1104	480	338	658	461	897	1044	0	0	0	0	0	0	0	0	0	0	0	0	0	0	1	0	1	0	0
135	OTU_135	1	0	0	0	0	0	0	0	0	491	542	25	5	1488	1512	617	506	3	1	462	355	1454	785	318	317	572	399	774	1137	23	25	6	1	59	30	11	36	0	0	3	25	79	25	14	12	14	36	24
136	OTU_136	1	1	1	0	0	0	2	0	0	73	34	1525	2206	0	1	6	3	0	0	209	252	205	218	430	247	145	125	29	78	218	117	1938	1642	0	0	98	111	3	0	458	584	238	162	829	558	499	335	82
137	OTU_137	0	1	0	1	0	0	0	0	0	62	19	641	906	0	0	6	16	2	0	114	130	148	57	192	195	25	67	23	8	1	0	1	0	0	0	0	0	0	0	0	1	0	0	1	0	0	0	0
138	OTU_138	0	0	0	0	0	0	0	0	0	245	144	0	1	41	66	283	304	0	2	45	84	223	131	33	51	125	137	224	277	365	362	1	0	307	106	600	666	0	1	68	158	236	143	64	22	195	165	367
139	OTU_139	1	0	0	1	1	0	0	0	0	240	182	3657	4223	2	9	79	119	3	2	629	651	482	228	833	635	253	265	119	195	0	0	0	0	0	0	0	0	0	0	0	0	0	0	0	0	0	0	0
140	OTU_140	1	0	0	2	0	0	0	0	0	365	182	0	0	158	169	314	224	1	0	72	34	541	301	11	82	128	208	214	888	841	874	1	1	345	153	1045	964	1	1	315	207	681	602	93	56	275	275	1091
141	OTU_141	0	0	0	0	0	0	0	0	0	0	0	0	1	0	0	0	0	0	0	0	0	0	0	0	0	0	0	0	0	0	0	0	0	0	0	0	0	0	0	0	0	0	0	0	0	0	0	0
142	OTU_142	0	1	2	0	0	1	0	0	2	112	56	3	1	414	528	74	42	0	0	93	116	116	174	80	53	74	102	49	104	492	384	43	17	150	19	391	973	1957	1833	356	676	428	180	825	461	214	295	363
143	OTU_143	0	0	0	0	0	1	1	0	1	184	158	0	0	0	0	324	551	0	0	104	26	319	262	31	25	154	106	524	626	940	1070	0	0	1	0	1220	1016	2	0	176	184	506	610	160	66	410	286	1146
144	OTU_144	0	0	0	2	1	0	0	0	0	111	120	0	0	400	519	0	0	0	0	122	162	281	116	90	51	176	38	75	82	0	0	0	0	0	0	0	1	0	0	0	0	0	1	0	0	0	0	0
145	OTU_145	0	0	0	0	0	0	1	0	0	58	110	707	833	447	306	1	1	1	0	210	290	241	195	153	152	166	112	89	63	10	51	0	0	191	50	0	0	0	0	17	24	27	14	15	15	30	27	15
146	OTU_146	0	0	1	0	1	0	0	0	0	321	155	69	101	878	1163	106	110	0	1	231	236	416	387	169	127	248	181	343	336	192	251	1	1	1090	316	73	258	2	2	106	183	224	163	200	139	209	152	103
147	OTU_147	0	0	0	2	0	1	3	0	0	48	1	0	0	0	0	53	78	1	1	2	1	68	31	0	17	1	44	99	8	696	822	0	1	102	23	1008	1274	1	2	223	93	886	434	81	50	479	220	833
148	OTU_148	0	0	2	0	0	0	1	0	0	0	0	0	0	0	0	0	0	0	1	0	0	0	0	0	0	0	0	0	0	170	156	3196	2385	0	0	77	84	0	1	800	828	608	178	1072	1034	638	650	103
149	OTU_149	2	0	0	2	1	0	0	2	0	79	83	1393	2112	193	169	4	8	0	0	485	377	363	227	461	271	209	100	52	31	66	46	409	309	126	18	8	0	0	0	100	89	38	41	204	149	146	48	23
150	OTU_150	0	0	0	1	2	0	0	2	0	0	0	0	0	0	0	0	0	0	0	0	0	0	0	0	0	0	0	0	0	0	0	0	0	0	0	0	0	0	0	0	0	1	0	0	0	0	0	0
151	OTU_151	0	0	0	0	0	1	1	0	0	0	0	0	0	0	1	0	1	0	0	0	0	0	0	0	0	0	0	0	0	50	92	1784	1033	0	0	0	6	0	0	332	282	127	118	565	354	275	236	34
152	OTU_152	0	0	0	0	1	0	0	0	0	70	34	0	0	433	354	0	0	0	0	104	96	208	130	161	70	77	98	30	89	0	0	0	0	0	0	0	1	0	0	0	0	0	1	0	0	0	0	0
153	OTU_153	0	1	0	0	0	0	0	0	2	1	0	0	0	0	0	0	0	0	0	0	0	0	0	0	0	0	0	0	0	1	1	0	2	0	0	1	2	0	4	0	1	0	2	0	0	0	0	0
154	OTU_154	0	0	2	0	0	0	1	0	0	147	96	0	0	559	578	77	45	0	0	147	158	440	196	372	129	62	159	44	322	239	110	3	1	1579	334	171	28	1	1	133	193	129	178	187	104	189	128	296
155	OTU_155	1	0	0	0	0	0	0	0	0	248	381	2	0	2961	2148	0	14	0	0	670	484	1153	851	188	230	444	503	64	403	0	0	0	0	0	0	0	0	0	0	0	0	0	0	0	0	0	0	0
156	OTU_156	0	1	0	0	0	0	0	1	0	0	0	0	0	0	0	0	0	0	0	0	0	0	0	0	0	0	0	0	0	0	0	0	0	0	0	0	0	0	0	0	0	0	1	0	0	0	0	0
157	OTU_157	0	1	3	0	0	0	1	1	0	11	53	1139	1449	0	1	0	1	103	75	309	283	221	93	314	423	106	73	43	2	1	0	1	0	1	0	3	0	5	0	0	0	2	0	1	1	1	0	1
158	OTU_158	0	0	0	0	0	0	3	0	0	72	187	0	0	824	534	0	5	0	0	203	114	459	332	270	51	158	92	32	49	330	344	2	8	3141	1155	40	42	1	0	546	479	282	302	259	283	282	364	176
159	OTU_159	0	0	1	0	0	0	0	0	0	146	62	0	0	12	2	235	269	2	8	33	41	138	88	21	23	50	66	185	270	658	737	0	0	137	24	1258	1606	1	1	279	230	744	312	78	32	243	189	990
160	OTU_160	1	0	0	0	0	0	0	0	0	168	180	2	0	1862	1249	3	9	0	0	439	263	815	563	296	185	441	295	342	378	0	0	0	0	0	0	0	0	0	0	0	0	0	0	0	0	0	0	0
161	OTU_161	0	0	1	0	0	0	0	0	1	0	0	0	1	0	1	0	2	0	1	0	0	0	0	0	0	0	0	0	0	56	51	1	0	15	1	128	142	3076	3066	386	541	149	122	1471	916	122	77	94
162	OTU_162	0	1	0	0	0	0	0	1	0	1	0	0	0	0	0	0	0	0	0	0	1	0	0	0	0	0	0	0	0	0	0	0	0	1	0	0	0	0	0	0	0	0	0	0	0	0	0	0
163	OTU_163	1	0	0	0	2	0	0	0	0	802	489	1	0	0	0	1336	958	1	0	262	272	1436	796	209	154	456	489	1585	2072	72	53	0	0	0	0	58	78	0	0	1	29	52	16	0	0	42	16	112
164	OTU_164	0	0	0	0	0	2	3	0	2	82	46	0	0	4	4	70	90	13	0	30	20	79	39	5	2	62	90	71	244	771	720	6	10	10	5	1124	1802	1	0	142	217	936	453	62	24	417	329	785
165	OTU_165	0	0	0	0	0	0	0	1	0	117	162	772	942	357	402	14	20	0	1	229	269	449	138	180	278	146	136	56	253	0	0	0	0	0	0	1	1	0	0	0	0	0	0	0	0	0	0	0
166	OTU_166	0	0	1	0	0	0	1	0	0	19	24	748	1135	0	0	6	48	436	465	262	298	200	137	444	376	106	121	26	47	13	9	1	0	0	1	4	4	1366	811	156	135	43	10	314	228	21	16	2
167	OTU_167	0	1	0	0	0	0	0	2	0	0	0	0	1	0	0	0	0	0	0	0	0	0	0	0	0	0	0	0	0	0	0	0	0	0	0	0	0	0	0	0	0	0	0	0	0	0	0	0
168	OTU_168	0	0	0	0	0	1	0	0	0	2	7	0	0	0	0	9	9	0	0	4	0	39	10	1	1	4	11	23	25	337	355	0	0	0	0	556	778	1	0	84	147	316	149	23	14	185	114	403
169	OTU_169	0	0	0	0	0	0	0	0	0	0	0	0	0	0	0	0	0	0	0	0	0	0	0	0	0	0	0	0	0	0	0	0	0	0	0	0	0	0	0	0	0	0	0	0	0	0	0	0
170	OTU_170	1	0	0	0	0	0	0	0	0	355	307	0	0	1681	1702	21	5	3	8	551	314	841	657	309	310	405	443	190	306	24	52	1	0	1217	307	0	0	0	0	82	74	126	41	79	75	123	51	44
171	OTU_171	0	0	0	0	0	0	1	0	0	15	1	0	0	0	0	9	21	0	0	11	0	0	10	5	0	7	1	22	32	447	712	0	1	0	2	963	1372	1	0	123	159	1001	262	76	25	464	191	661
172	OTU_172	0	0	0	0	0	0	1	0	0	441	408	0	0	2	1	890	959	1	0	280	139	1203	650	22	172	322	368	813	1997	0	0	0	0	0	0	0	0	0	0	0	0	0	0	1	0	0	0	0
173	OTU_173	0	0	2	0	1	1	4	0	0	24	56	0	1	0	0	57	142	369	491	81	75	164	102	236	239	66	72	112	206	67	97	0	0	0	1	27	46	2234	2473	342	449	65	56	1010	513	35	74	28
174	OTU_174	0	0	0	0	0	0	0	0	0	57	129	1100	1858	98	78	89	95	17	14	338	195	291	166	281	181	151	148	173	92	154	130	45	63	119	10	80	138	0	0	41	61	82	59	33	3	53	43	75
175	OTU_175	0	0	0	0	0	1	1	0	1	22	20	0	1	0	1	72	143	0	0	18	5	40	121	0	11	45	53	211	133	575	817	0	0	0	2	1132	1438	1	1	218	177	539	289	20	28	577	335	1026
176	OTU_176	0	1	0	2	0	0	0	0	0	97	37	0	0	0	0	81	94	0	0	8	35	168	52	0	4	76	57	241	177	1	4	0	0	0	0	0	2	0	0	1	0	0	0	0	0	1	0	0
177	OTU_177	0	0	1	3	0	0	1	1	0	19	20	0	0	0	1	6	26	1848	3634	329	219	153	64	1186	884	134	98	30	41	1	0	1	0	0	0	0	0	1	0	1	0	0	0	0	0	0	0	0
178	OTU_178	1	0	0	0	0	0	0	0	0	87	63	1933	2978	0	1	9	2	0	1	428	393	242	158	768	402	216	176	32	40	0	0	0	0	0	0	0	1	0	0	0	0	0	0	0	0	0	0	1
179	OTU_179	0	0	0	1	0	0	0	0	0	6	1	0	0	0	0	2	2	447	677	79	74	65	16	227	234	35	41	7	11	0	0	0	0	0	0	0	0	0	0	0	0	0	0	0	0	0	0	0
180	OTU_180	0	0	0	0	0	0	0	0	0	0	0	0	0	1	0	0	0	0	0	0	0	0	0	0	0	0	0	0	0	0	0	0	0	0	0	0	1	0	0	0	0	0	0	0	0	0	0	0
181	OTU_181	0	0	0	0	0	0	1	0	0	18	15	0	0	1	1	8	3	1491	2181	241	209	35	21	734	633	64	103	3	26	0	0	0	0	0	0	0	0	168	225	30	24	0	1	93	40	2	2	0
182	OTU_182	1	1	0	0	1	0	0	0	0	230	235	0	0	1	7	252	469	0	1	63	52	369	157	38	44	178	204	430	1008	104	86	0	0	0	0	327	252	0	0	39	60	109	126	1	5	82	36	77
183	OTU_183	0	0	0	0	0	0	0	0	0	0	0	0	0	0	0	0	0	0	0	0	0	0	0	0	0	0	0	0	0	0	0	0	0	0	0	0	0	1	0	0	0	0	0	0	0	0	0	0
184	OTU_184	0	0	0	0	0	0	1	0	0	11	4	0	0	0	0	0	0	484	504	83	111	48	29	347	191	27	43	7	3	5	14	13	11	0	0	9	7	1278	1363	211	159	36	16	478	306	35	29	6
185	OTU_185	2	0	0	0	0	0	0	0	0	61	32	8	17	14	33	72	63	1775	3008	315	312	168	78	1028	828	112	110	166	179	0	0	0	0	0	0	0	0	0	0	1	0	0	0	0	0	0	0	0
186	OTU_186	1	0	1	0	0	0	0	0	1	87	36	0	0	45	48	101	93	0	0	41	30	137	82	0	7	37	28	105	117	72	103	118	128	1606	498	1	2	1	0	114	320	228	119	185	172	193	157	74
187	OTU_187	0	0	0	0	0	0	0	0	0	227	147	367	538	684	673	229	302	27	4	361	254	796	376	151	163	438	243	386	381	51	25	48	56	862	98	51	56	0	0	65	33	72	46	37	114	71	112	26
188	OTU_188	0	0	1	0	0	0	0	0	0	0	0	0	1	0	0	0	0	0	0	0	0	0	0	0	0	0	0	0	0	152	223	1841	1057	874	274	74	59	7	0	435	528	585	166	738	556	481	388	112
189	OTU_189	0	0	0	2	0	0	0	0	0	1	7	0	0	0	0	5	5	0	0	1	1	22	2	1	0	1	0	16	10	0	0	0	0	0	0	0	0	0	0	0	0	0	0	0	0	0	0	0
190	OTU_190	0	0	0	1	0	0	1	0	0	4	28	0	1	1	0	37	24	0	0	3	0	15	14	0	0	0	14	1	23	277	303	0	1	2	2	863	1000	1	0	132	92	450	104	42	22	221	118	669
191	OTU_191	1	0	0	0	1	0	0	0	0	865	590	0	0	163	216	1059	760	0	0	263	197	706	592	93	83	250	311	1159	1342	0	0	0	0	0	0	0	0	0	0	0	0	0	0	0	0	0	0	1
192	OTU_192	0	0	0	0	0	1	0	0	0	185	122	0	3	2	4	206	269	0	0	30	55	286	179	31	28	98	83	273	583	352	404	0	0	15	0	745	689	2	0	128	155	387	219	45	22	208	165	509
193	OTU_193	5	0	0	0	1	0	5	0	0	186	191	6057	8791	68	42	2	9	3	3	1323	913	1016	659	1098	805	546	606	87	159	8	41	84	94	244	21	0	0	1	0	5	30	12	23	74	59	17	9	5
194	OTU_194	2	0	0	1	0	0	0	0	0	293	242	0	0	0	1	630	754	7	9	90	66	579	341	44	29	215	241	672	893	194	188	0	0	0	0	351	689	0	0	93	75	144	57	26	4	142	98	333
195	OTU_195	0	0	0	2	1	0	0	0	0	23	5	0	0	0	0	131	125	0	0	22	44	93	40	0	7	5	29	11	121	185	114	0	0	0	0	322	423	0	0	112	106	201	103	7	0	135	39	277
196	OTU_196	1	0	0	0	2	0	0	0	0	766	470	38	63	292	351	537	856	0	0	321	214	694	337	371	177	554	354	744	1248	0	0	0	0	0	0	0	0	0	0	0	0	0	0	0	0	0	0	1
197	OTU_197	1	0	0	0	2	0	0	0	0	1092	559	0	0	179	337	634	645	0	0	138	201	951	717	12	70	357	372	1125	1192	15	0	0	0	130	28	0	0	0	0	2	7	0	0	1	0	5	0	0
198	OTU_198	0	0	0	0	0	0	0	1	0	234	165	0	0	0	1	211	241	1	0	37	99	299	152	2	25	122	108	434	490	14	24	0	0	118	13	18	1	0	0	7	7	48	1	70	23	23	1	50
199	OTU_199	0	0	0	0	0	0	0	0	0	0	0	0	0	0	0	0	0	0	0	0	0	0	0	0	0	0	0	0	0	0	0	0	0	0	0	0	1	0	0	0	0	0	0	0	0	0	0	0
200	OTU_200	0	0	0	0	0	0	0	0	0	386	324	0	0	1	0	799	691	0	0	292	222	972	565	59	37	215	363	1012	1893	0	0	1	0	0	0	0	0	0	0	0	0	0	0	0	0	0	0	0
201	OTU_201	0	0	1	17	0	0	0	0	0	36	5	0	0	70	88	1	0	0	2	16	3	20	19	19	2	41	19	0	27	1	0	72	59	0	0	1	2	0	0	4	6	0	1	5	1	20	6	0
202	OTU_202	0	1	0	1	0	0	0	0	0	0	0	0	0	0	0	0	0	0	0	0	0	0	0	0	0	0	0	0	0	0	0	0	0	0	0	0	0	0	0	0	0	0	0	0	0	0	0	0
203	OTU_203	0	0	0	0	0	0	1	0	0	0	0	0	0	0	0	0	0	0	0	0	0	0	0	0	0	0	0	0	0	156	130	2328	1864	3	2	128	65	0	0	422	385	236	178	735	448	383	321	32
204	OTU_204	0	0	0	1	0	0	0	1	0	0	0	0	0	0	0	0	0	0	0	0	1	0	0	0	0	0	0	0	0	0	0	0	0	0	0	0	0	0	0	0	0	0	0	0	0	0	0	0
205	OTU_205	0	0	0	1	0	0	0	0	0	182	52	5	22	25	17	74	179	0	0	34	15	144	76	47	9	91	60	130	309	0	0	0	0	0	0	0	0	0	0	0	0	0	0	0	0	1	0	0
206	OTU_206	0	0	0	4	0	0	0	0	0	148	8	0	0	551	700	0	0	0	0	96	172	150	114	153	30	165	158	71	103	0	0	0	0	0	0	0	0	0	0	1	0	0	0	0	0	0	0	0
207	OTU_207	0	2	0	2	0	0	0	0	0	0	0	0	0	0	0	0	0	0	0	0	0	0	0	0	0	0	0	0	0	0	0	0	0	0	0	0	0	0	0	0	0	0	0	0	0	0	0	0
208	OTU_208	0	1	0	1	0	0	0	1	0	193	260	0	0	256	322	300	260	0	0	136	133	521	253	78	73	232	254	496	371	51	49	0	0	175	85	34	96	0	0	20	7	66	8	7	23	26	13	21
209	OTU_209	1	0	0	0	1	0	0	0	0	106	39	18	7	3	17	18	49	1829	2552	293	225	183	93	929	909	110	72	103	113	0	0	0	0	0	0	0	0	0	0	0	0	0	0	0	0	0	0	0
210	OTU_210	0	0	0	1	0	0	0	0	0	0	0	0	1	0	0	0	0	0	0	0	0	0	0	0	0	0	0	0	0	1	0	0	0	0	0	0	1	0	0	0	1	0	0	1	0	0	0	0
211	OTU_211	0	0	0	0	0	0	0	0	0	39	8	0	2	0	0	3	12	2444	2722	264	249	91	53	1359	907	81	57	16	38	0	0	0	0	0	0	0	0	0	0	1	0	0	0	2	0	0	0	0
212	OTU_212	1	0	0	0	3	0	0	0	0	463	322	0	0	62	106	707	788	1	0	280	185	867	623	372	78	359	263	868	1526	0	0	0	0	0	0	0	0	0	0	0	0	0	0	0	0	0	0	0
213	OTU_213	0	0	0	0	0	0	0	0	0	211	61	0	0	0	2	167	343	0	0	20	90	349	78	0	18	55	100	172	296	262	156	12	15	0	1	349	565	0	0	96	58	330	104	6	19	101	102	152
214	OTU_214	0	0	0	0	0	0	0	0	0	0	0	0	0	0	0	0	0	0	0	0	0	0	0	0	0	0	0	0	0	0	0	0	0	0	0	0	0	0	0	0	0	0	0	0	0	0	0	0
215	OTU_215	0	0	0	0	0	0	0	0	1	115	58	0	0	0	1	176	212	0	1	22	33	126	139	66	17	75	95	247	326	470	519	0	1	0	0	762	893	0	0	117	102	582	292	35	22	240	215	746
216	OTU_216	0	0	0	0	2	0	0	0	1	256	247	0	1	0	0	491	451	0	2	122	78	382	265	40	15	225	218	456	628	392	313	8	12	0	0	320	758	0	0	105	68	243	188	33	28	188	118	437
217	OTU_217	0	0	0	1	1	0	0	0	0	301	240	1	0	925	754	313	357	0	0	251	223	846	389	90	104	354	312	432	543	0	0	0	0	0	0	0	0	0	0	0	0	0	0	0	0	0	0	0
218	OTU_218	0	1	0	1	0	0	0	0	1	48	50	0	1	0	3	110	114	0	0	31	16	136	85	3	4	43	36	45	183	307	698	0	2	26	1	757	988	17	0	158	211	493	224	60	17	222	164	636
219	OTU_219	0	0	0	6	1	0	0	0	0	162	174	301	294	915	901	19	30	0	1	243	328	498	302	210	190	213	215	157	140	6	19	126	71	0	0	11	9	0	0	12	46	27	8	65	27	43	24	0
220	OTU_220	0	0	1	0	1	0	0	0	0	39	22	0	0	0	0	23	17	469	571	68	27	116	27	297	217	22	30	49	64	250	284	1	0	408	65	400	714	0	0	91	58	554	180	73	20	142	117	390
221	OTU_221	0	0	0	0	1	0	1	0	0	259	173	0	0	0	0	336	356	2	0	62	59	457	183	24	32	200	139	502	485	0	0	0	0	0	0	0	0	0	0	0	0	0	0	0	0	0	0	0
222	OTU_222	0	0	0	0	0	0	0	0	0	218	158	0	0	0	0	248	198	1273	1718	232	287	451	198	652	596	155	212	339	403	0	0	0	0	0	0	0	0	0	0	0	0	0	0	0	0	0	0	1
223	OTU_223	0	0	0	0	0	0	0	0	0	90	101	1324	1409	1051	551	22	0	1	0	508	218	615	360	165	224	153	281	64	88	15	5	344	261	187	34	10	0	0	0	86	199	43	39	116	85	27	34	11
224	OTU_224	2	0	0	0	0	0	0	0	0	77	12	2	0	0	0	6	5	1567	2244	289	314	123	27	1076	922	118	69	75	8	0	0	0	0	0	0	0	0	0	0	2	0	0	0	0	0	0	0	0
225	OTU_225	0	0	0	2	0	0	1	0	0	145	112	0	0	0	0	281	315	0	0	75	51	234	229	8	6	140	104	308	420	122	107	0	0	0	0	108	182	0	0	61	32	173	87	0	0	56	60	173
226	OTU_226	0	1	0	0	0	0	0	0	0	13	12	0	0	0	0	24	2	0	0	4	0	40	0	0	0	1	8	13	20	0	0	0	0	0	0	0	1	0	0	0	0	0	0	0	0	0	0	0
227	OTU_227	0	1	0	0	0	0	1	0	0	212	168	0	0	30	38	79	319	6	0	28	12	119	127	125	8	130	105	331	304	542	573	0	0	194	57	504	768	0	2	107	93	429	240	83	72	332	140	475
228	OTU_228	0	0	0	0	0	0	0	0	0	8	10	0	0	131	133	0	3	0	0	29	27	44	29	7	20	18	11	23	20	106	63	2163	1690	1	1	20	10	1	1	290	372	154	75	561	275	185	200	31
229	OTU_229	1	0	0	0	1	0	0	0	0	163	144	0	0	3	1	283	224	0	1	83	31	467	104	47	24	180	78	261	468	124	68	0	0	3	0	111	120	0	0	8	5	36	36	10	13	53	32	54
230	OTU_230	1	0	0	0	1	0	0	0	0	74	140	326	776	0	2	207	457	364	528	220	209	478	194	415	356	181	325	401	400	0	0	0	0	0	0	0	0	0	1	0	0	0	0	0	0	0	0	0
231	OTU_231	0	0	0	0	1	0	0	0	0	3	3	0	0	0	0	0	0	1440	2063	208	251	53	38	865	690	54	127	4	3	0	0	0	0	0	0	0	0	268	387	23	24	3	1	89	85	9	2	0
232	OTU_232	0	0	1	0	1	0	0	0	0	98	98	0	0	977	988	0	1	0	0	204	127	375	230	113	95	165	150	120	353	70	122	1	0	681	246	5	0	0	0	110	52	160	37	61	53	117	69	29
233	OTU_233	0	0	2	0	0	0	2	0	0	0	0	0	0	0	0	0	2	0	2	0	0	0	0	0	0	0	0	0	0	124	199	1859	1376	15	3	61	91	1	0	513	606	370	125	749	418	319	255	52
234	OTU_234	0	0	0	0	1	0	2	0	1	292	232	0	0	2	2	422	411	0	1	80	80	406	276	46	25	219	215	445	1013	188	310	0	0	0	0	288	536	1	0	130	18	166	147	62	1	143	76	288
235	OTU_235	0	0	0	0	1	1	0	0	1	383	322	2	4	0	1	527	712	6	0	159	67	705	484	7	89	356	339	898	1331	30	4	0	0	8	1	55	12	0	0	0	9	40	9	8	0	22	6	35
236	OTU_236	1	0	0	0	0	0	0	0	0	57	62	639	860	632	612	6	1	1	0	288	147	306	153	75	125	137	106	52	57	4	0	172	106	231	45	0	0	0	0	19	78	56	2	27	62	1	34	0
237	OTU_237	0	0	0	0	0	0	0	0	0	0	0	0	0	0	0	0	0	0	0	0	0	0	0	0	0	0	0	0	0	401	787	0	0	0	0	629	1179	1	0	198	255	637	298	26	6	216	215	609
238	OTU_238	0	0	1	0	0	0	0	0	1	0	0	0	0	0	0	0	0	0	0	0	0	0	0	0	0	0	0	0	0	309	236	12	5	4394	1612	5	10	3	2	500	612	751	277	807	252	480	331	140
239	OTU_239	0	1	0	0	1	0	0	1	0	88	134	0	0	0	0	102	149	1	0	37	16	100	73	18	0	66	42	124	183	2	44	0	0	184	60	0	0	0	0	34	28	3	7	37	11	58	11	24
240	OTU_240	0	0	0	0	0	0	0	0	0	159	237	1	0	0	0	378	379	0	0	90	33	504	135	11	52	176	90	441	272	93	126	0	0	0	0	103	86	0	0	72	0	86	41	1	14	66	20	129
241	OTU_241	0	0	0	0	0	0	0	0	0	150	78	2	0	668	770	0	2	0	0	183	141	700	279	36	101	154	176	154	162	90	19	2	0	1125	175	0	0	0	0	39	70	85	70	42	8	110	84	72
242	OTU_242	0	2	0	1	0	0	0	0	0	1	0	0	0	0	0	0	0	0	0	0	0	0	0	0	0	0	0	0	0	0	0	0	0	0	0	0	0	0	0	0	0	0	0	0	0	0	0	0
243	OTU_243	0	0	0	2	0	0	0	0	0	32	15	0	0	111	61	0	1	0	0	13	32	42	14	22	26	6	29	17	28	35	41	0	1	418	106	0	0	0	0	24	16	10	34	45	40	66	29	25
244	OTU_244	1	0	0	0	0	0	0	0	0	134	229	0	0	1456	1202	41	15	0	0	412	249	616	256	187	151	266	178	146	439	0	0	0	0	0	0	0	0	0	0	1	0	0	0	1	0	0	0	0
245	OTU_245	0	1	0	0	0	0	0	1	0	0	0	0	0	0	0	0	0	0	0	0	0	0	0	0	0	0	0	0	0	0	0	0	1	0	0	0	0	0	0	0	0	0	1	0	0	0	0	0
246	OTU_246	0	0	0	0	0	0	1	0	1	0	0	0	0	0	0	0	0	0	0	0	0	0	0	0	0	0	0	0	0	158	158	501	464	2070	705	1	1	1	18	262	406	298	157	373	326	164	244	76
247	OTU_247	0	0	1	0	0	0	0	0	0	122	130	1	0	36	36	222	179	2	0	31	39	224	169	24	14	110	155	232	556	340	198	0	0	0	0	252	704	0	0	85	83	392	119	19	21	145	118	533
248	OTU_248	0	0	1	0	0	0	0	0	1	46	26	0	0	157	172	0	1	0	0	46	31	77	121	28	15	40	43	19	31	130	180	258	272	1407	318	32	57	1	0	128	224	136	86	224	165	208	170	108
249	OTU_249	0	1	0	1	0	0	1	0	0	62	60	894	998	0	2	37	78	1	0	188	203	311	85	349	255	86	89	106	98	0	0	0	0	0	0	0	0	0	0	0	0	0	0	1	0	0	0	0
250	OTU_250	0	0	0	0	1	0	0	0	0	435	197	0	33	478	676	345	359	0	0	246	359	601	355	131	197	298	260	481	680	0	0	0	0	0	0	0	0	0	0	0	0	0	0	0	0	0	0	1
251	OTU_251	1	0	0	0	0	0	0	0	0	168	107	0	0	0	0	197	301	1	0	49	64	300	181	22	84	162	140	286	647	153	176	2	2	8	1	216	401	0	0	45	86	231	149	14	30	100	88	204
252	OTU_252	0	0	0	0	0	0	2	0	3	0	0	0	1	0	0	0	0	0	0	0	0	0	0	0	0	0	0	0	0	115	60	1664	1267	2	7	16	1	0	0	461	650	245	87	705	456	228	246	7
253	OTU_253	0	0	0	0	0	0	0	0	0	13	4	32	107	32	35	0	0	0	0	37	55	95	15	25	8	9	19	7	11	16	22	166	91	0	1	5	0	0	0	42	42	22	3	29	37	36	53	0
254	OTU_254	1	0	0	0	0	0	2	0	0	26	43	1443	1682	0	1	0	0	3	0	192	350	97	43	186	195	68	59	4	18	32	65	195	225	0	0	28	3	0	0	23	140	129	32	167	99	62	40	14
255	OTU_255	1	0	0	0	0	0	0	0	0	491	226	1	0	1496	1256	1	1	1	0	230	271	493	298	197	230	224	346	234	186	0	0	0	0	0	0	0	0	0	0	0	0	0	0	0	0	0	0	1
256	OTU_256	1	0	0	0	0	0	1	0	0	37	160	334	621	222	232	217	91	33	0	190	30	285	278	280	127	142	129	105	319	0	0	0	0	0	0	0	0	0	0	0	0	0	0	0	0	0	0	0
257	OTU_257	0	0	0	0	2	0	0	0	0	304	252	0	0	0	0	837	778	14	78	135	217	818	312	168	45	344	239	565	798	67	35	0	0	0	0	14	47	0	0	6	0	42	24	0	0	18	12	8
258	OTU_258	0	0	0	0	1	0	1	0	0	32	31	0	0	147	226	0	0	0	0	8	24	79	45	12	34	31	44	13	35	0	0	0	0	0	0	0	0	0	0	0	0	0	0	0	0	0	0	0
259	OTU_259	0	0	0	0	2	0	0	0	0	187	170	0	0	1155	1231	7	9	0	0	257	295	569	314	260	221	119	177	166	157	12	9	0	0	174	58	17	3	0	0	24	17	17	4	8	12	26	4	12
260	OTU_260	0	0	0	0	0	1	0	0	0	106	88	0	0	0	2	171	239	1	14	82	136	225	279	16	24	134	84	250	427	248	121	0	0	13	23	297	725	0	0	47	66	286	100	22	19	111	100	284
261	OTU_261	0	0	0	0	0	0	0	0	0	74	42	0	0	3	1	34	55	1254	1757	175	261	113	42	704	766	75	81	70	151	0	0	0	0	0	0	0	0	0	0	0	0	0	0	0	1	0	0	0
262	OTU_262	0	0	0	0	1	0	0	0	0	424	311	20	25	378	371	360	316	0	1	144	193	636	274	123	69	157	167	414	558	6	23	0	1	194	74	4	0	0	0	21	28	28	26	17	13	15	22	6
263	OTU_263	0	0	1	0	0	0	1	0	0	0	0	0	0	0	1	0	1	0	0	0	0	0	0	0	0	0	0	0	0	84	104	190	226	2717	569	0	6	0	6	319	373	131	115	401	139	349	170	58
264	OTU_264	0	0	0	0	1	0	0	0	0	168	22	676	612	232	391	8	9	0	2	236	226	238	247	187	226	165	166	33	83	30	50	392	243	7	0	27	57	68	39	101	293	235	36	290	117	109	88	108
265	OTU_265	0	0	0	0	1	0	0	0	0	0	0	0	0	0	0	0	0	0	0	0	0	0	0	0	0	0	0	0	0	0	0	0	0	0	0	0	0	0	0	0	0	0	0	0	0	0	0	0
266	OTU_266	0	0	0	0	0	0	0	0	0	0	0	0	0	0	0	0	0	0	0	0	0	0	0	0	0	0	0	0	0	129	225	471	350	1467	242	78	51	65	51	191	345	272	127	354	152	210	136	25
267	OTU_267	0	0	0	0	0	0	0	1	0	27	10	380	521	2	9	5	29	0	0	68	121	44	21	124	148	34	44	8	52	0	0	0	0	0	0	0	0	0	0	0	0	0	0	0	0	0	0	0
268	OTU_268	0	0	0	0	0	0	0	0	0	22	16	0	0	0	1	18	56	0	1	14	34	15	23	0	1	6	28	34	56	360	381	0	0	11	3	483	837	0	4	141	107	302	201	49	32	158	117	470
269	OTU_269	0	0	0	0	0	0	0	0	0	0	0	0	0	0	0	0	0	0	0	0	0	0	0	0	0	0	0	0	0	0	0	0	0	0	0	0	1	0	0	0	0	0	1	0	0	0	0	0
270	OTU_270	0	0	0	0	0	0	0	0	0	71	61	97	161	269	279	31	26	0	0	86	135	172	98	138	127	70	84	50	77	0	0	0	0	0	0	0	0	0	0	0	0	0	0	1	0	0	0	0
271	OTU_271	1	0	0	0	0	0	0	1	0	252	145	0	0	663	478	131	139	0	0	138	193	635	271	86	148	211	170	244	428	0	0	0	0	0	0	0	0	0	0	0	0	0	0	1	0	0	2	0
272	OTU_272	0	0	1	0	0	0	1	0	0	0	0	0	0	0	0	0	0	0	0	0	0	0	0	0	0	0	0	0	0	21	25	1	0	0	0	5	4	1682	1526	247	280	80	50	943	438	43	49	4
273	OTU_273	0	0	0	0	1	0	1	0	0	117	295	171	153	875	1139	0	3	1	0	212	267	421	306	222	224	228	147	138	280	0	0	0	0	0	0	0	0	0	0	0	0	0	0	0	0	1	0	0
274	OTU_274	0	0	0	0	0	0	0	0	0	0	0	0	0	0	0	0	0	0	0	0	0	0	0	0	0	0	0	0	0	0	0	0	0	0	0	1	0	0	0	0	0	0	0	0	0	0	0	0
275	OTU_275	0	0	0	1	0	0	0	0	0	0	0	0	0	0	0	0	0	0	0	0	0	0	0	0	0	0	0	0	0	0	0	0	0	0	0	0	1	0	0	0	0	0	0	0	0	0	0	0
276	OTU_276	1	1	0	0	1	0	0	0	0	106	89	0	0	852	702	0	0	0	0	140	178	254	215	89	75	114	153	73	138	0	0	0	0	0	0	0	0	0	0	0	0	0	0	0	0	0	0	0
277	OTU_277	0	0	0	0	4	0	0	0	0	202	275	0	0	1	0	624	823	1	1	167	133	620	364	22	48	282	263	714	1252	0	0	0	0	0	0	0	0	0	0	0	0	0	0	0	0	0	0	0
278	OTU_278	0	0	0	0	0	0	1	0	0	70	38	62	68	81	124	50	42	0	0	33	27	45	73	48	27	26	24	79	52	228	187	42	51	2169	623	52	15	3	0	178	244	137	153	184	127	300	187	116
279	OTU_279	0	1	0	0	0	0	0	0	0	85	99	0	0	0	0	176	156	0	0	11	49	237	190	0	40	47	29	235	194	0	0	0	0	0	0	0	2	0	0	0	0	0	0	0	0	0	0	0
280	OTU_280	0	0	0	0	1	0	0	0	0	190	68	0	0	0	0	27	77	1239	1948	169	192	105	115	517	560	92	59	121	89	0	0	0	0	0	0	0	0	0	0	0	0	0	0	0	0	0	0	0
281	OTU_281	0	0	0	0	1	0	1	0	0	249	119	406	651	669	690	90	59	1	2	223	314	640	380	390	253	164	173	155	146	0	0	0	0	0	0	0	0	0	0	0	0	0	0	0	0	0	0	0
282	OTU_282	0	0	0	0	0	0	1	0	0	17	39	509	591	147	154	0	0	13	72	100	134	76	72	75	125	75	69	46	21	28	77	249	181	45	23	1	0	0	0	68	84	205	21	152	82	59	79	0
283	OTU_283	0	0	0	0	1	0	1	1	0	63	57	358	882	404	276	0	1	0	1	192	230	178	98	140	106	118	117	49	40	4	1	98	73	48	18	1	0	0	0	17	42	4	25	37	26	23	7	1
284	OTU_284	0	0	0	0	0	2	0	0	0	0	0	0	0	0	0	0	1	0	0	0	0	0	0	0	0	0	0	0	0	334	357	36	50	0	0	552	696	0	0	80	234	678	122	19	0	253	130	569
285	OTU_285	0	0	0	0	0	0	0	0	0	98	13	0	0	362	167	0	8	0	0	63	131	134	184	117	59	85	5	82	0	9	0	0	0	8	12	0	0	0	0	3	0	0	0	0	0	0	0	0
286	OTU_286	0	0	0	0	1	0	0	0	0	101	17	1538	1855	1	1	0	0	0	0	169	246	149	167	367	214	89	72	0	31	1	0	0	0	0	0	0	0	0	0	0	0	0	0	1	0	0	0	1
287	OTU_287	0	0	0	1	0	0	0	3	0	1	2	49	63	0	0	0	0	0	0	7	1	16	20	19	6	9	3	0	0	0	0	0	0	0	0	0	0	0	0	0	0	0	0	0	0	0	0	0
288	OTU_288	0	0	1	0	0	0	0	0	0	0	0	0	0	0	0	0	0	0	0	0	0	0	0	0	0	0	0	0	0	0	5	0	0	0	4	28	0	264	164	37	15	12	17	67	62	15	5	9
289	OTU_289	0	0	0	0	0	0	0	0	2	0	0	0	0	0	0	0	0	0	0	0	0	0	0	0	0	0	0	0	0	350	528	0	1	0	0	339	1051	0	0	119	59	458	225	30	13	225	124	490
290	OTU_290	1	0	0	0	0	0	0	0	0	52	58	13	24	12	8	90	42	1	1	43	16	77	72	6	12	14	30	122	171	0	16	0	0	0	0	12	12	0	0	5	0	6	1	1	0	2	1	1
291	OTU_291	0	0	0	1	0	1	1	0	0	509	214	0	1	32	133	336	589	0	0	50	119	323	232	151	120	209	151	551	449	0	0	0	0	0	0	0	0	0	0	0	0	0	0	0	0	0	0	0
292	OTU_292	0	0	0	0	0	0	2	0	0	92	56	4	9	0	0	70	190	0	0	28	27	122	52	10	11	40	68	103	334	190	267	1	0	14	15	246	265	1	0	30	58	157	127	10	6	95	75	255
293	OTU_293	1	0	0	0	0	0	0	0	0	176	70	0	0	0	0	123	172	0	0	15	30	130	81	24	16	80	66	237	206	131	104	0	0	0	0	226	294	0	0	23	38	24	120	1	4	80	33	137
294	OTU_294	0	0	0	0	0	0	0	0	0	1	9	0	0	0	2	31	17	0	0	1	0	68	27	0	0	11	5	17	90	0	0	0	0	0	0	0	1	0	0	0	0	0	0	0	0	0	0	0
295	OTU_295	0	0	0	27	0	0	1	4	0	57	50	490	681	7	14	63	45	567	860	185	149	250	166	375	287	128	103	54	79	0	0	0	0	0	0	1	6	1	0	0	0	2	0	1	0	0	0	0
296	OTU_296	0	0	0	1	0	0	0	0	0	0	0	0	0	0	0	0	0	0	0	0	0	0	0	0	0	0	0	0	0	0	0	0	0	0	0	0	0	0	0	0	0	0	0	0	0	0	0	0
297	OTU_297	0	0	0	0	0	0	0	0	0	14	0	0	0	0	0	30	14	0	0	0	1	51	8	0	0	0	13	1	2	53	3	0	0	0	0	83	76	0	0	10	0	73	54	0	0	53	21	61
298	OTU_298	0	0	0	0	0	0	0	0	0	79	111	0	0	583	717	0	7	0	0	134	131	229	138	144	60	92	90	188	43	0	0	1	0	173	38	0	1	0	0	7	0	37	2	0	5	7	0	0
299	OTU_299	1	0	0	0	0	0	1	0	0	225	251	9	10	53	48	466	518	0	0	100	126	607	366	55	62	169	207	598	990	18	20	0	0	0	0	64	29	0	0	0	2	3	20	0	0	10	4	13
300	OTU_300	0	0	0	0	0	0	0	0	0	0	0	0	0	0	0	0	0	0	0	0	0	0	0	0	0	0	0	0	0	0	0	0	0	0	0	0	0	0	0	0	0	0	0	0	0	0	0	0
301	OTU_301	1	0	0	0	0	0	1	0	0	214	194	10	0	0	0	522	518	0	0	146	105	548	330	38	33	226	316	583	837	0	0	3	8	0	0	0	0	0	0	14	0	0	0	47	2	0	9	0
302	OTU_302	0	0	0	1	0	0	0	0	0	122	111	9	28	1	1	126	212	0	2	22	56	209	119	16	13	81	71	185	243	98	88	0	0	3	0	174	307	0	8	29	70	128	55	2	5	31	46	149
303	OTU_303	0	0	0	0	0	0	0	1	0	0	0	0	0	0	0	0	0	0	0	0	0	0	0	0	0	0	0	0	0	0	0	0	0	0	0	0	1	0	0	0	0	0	0	0	0	0	0	0
304	OTU_304	1	0	1	0	0	0	0	0	0	55	80	0	0	427	340	10	1	0	1	125	139	280	100	36	82	66	88	82	54	86	144	4	2	880	338	5	0	1	0	70	86	143	50	110	41	55	63	85
305	OTU_305	0	0	1	0	0	0	2	0	0	0	0	0	1	0	0	0	0	0	0	0	0	0	0	0	0	0	0	0	0	53	122	1418	844	1	0	2	15	1	0	412	308	67	90	550	321	239	188	28
306	OTU_306	0	0	0	0	0	1	0	0	1	0	0	0	0	0	1	0	0	0	1	0	0	0	0	0	0	0	0	0	0	79	49	1104	737	0	3	36	13	333	265	318	462	95	93	544	324	243	139	16
307	OTU_307	0	0	0	0	0	0	0	0	0	0	0	0	0	0	0	0	0	0	0	0	0	0	0	0	0	0	0	0	0	0	0	1	0	0	0	0	0	0	0	0	0	0	0	0	0	0	0	0
308	OTU_308	1	0	0	0	1	0	0	0	0	105	142	0	1	924	956	0	0	0	0	223	145	302	253	80	83	123	216	257	169	0	0	0	0	1	0	0	0	0	0	0	0	0	0	0	0	0	0	0
309	OTU_309	0	0	0	0	0	0	0	0	0	134	106	0	0	8	10	440	242	0	0	41	34	262	203	43	18	86	154	330	661	299	214	0	0	0	0	175	579	3	50	54	53	197	126	12	1	54	95	286
310	OTU_310	0	0	1	1	0	0	1	0	0	24	13	0	0	0	0	33	15	0	0	15	2	10	8	0	2	12	27	54	92	57	28	0	0	78	8	65	89	0	0	51	0	77	16	19	0	63	29	125
311	OTU_311	0	0	0	0	0	0	0	0	0	0	0	0	0	0	0	0	0	0	0	0	0	0	0	0	0	0	0	0	0	10	34	0	0	0	0	25	83	0	0	4	13	23	40	0	1	29	19	66
312	OTU_312	0	0	0	0	0	0	0	0	0	55	36	0	0	0	0	92	75	1	0	18	8	101	55	20	9	59	61	151	257	275	261	3	4	126	28	346	400	2	1	78	107	260	116	36	33	128	108	313
313	OTU_313	0	0	0	0	0	0	0	0	0	87	122	0	1	853	909	10	0	1	1	201	226	671	243	517	141	264	123	62	121	0	0	0	0	0	0	0	0	0	0	1	0	0	0	0	0	0	0	0
314	OTU_314	0	0	0	0	0	0	0	0	0	187	36	90	121	340	487	0	0	0	0	50	109	144	74	15	68	46	92	100	60	0	0	0	0	0	0	0	0	0	0	0	0	0	0	0	0	0	0	2
315	OTU_315	0	0	0	0	0	0	0	0	0	32	0	0	0	129	185	0	0	0	0	25	17	23	5	9	21	12	2	16	0	162	219	1	0	1046	303	140	41	0	0	99	150	215	121	119	138	228	84	40
316	OTU_316	0	0	1	1	0	0	0	0	0	205	50	0	0	1	2	204	193	0	0	30	49	219	104	8	21	57	104	277	328	140	84	0	0	0	0	149	184	0	0	42	24	94	63	5	3	57	42	152
317	OTU_317	0	0	0	0	0	0	0	0	0	26	2	0	0	0	3	11	20	0	0	4	8	44	7	1	0	7	1	7	9	25	72	0	0	85	9	56	58	0	0	14	26	68	18	3	3	17	12	42
318	OTU_318	0	0	1	0	0	1	1	0	0	0	0	0	0	0	0	0	0	0	0	0	0	0	0	0	0	0	0	0	0	44	45	177	106	0	0	27	48	762	876	174	84	81	40	347	271	88	75	24
319	OTU_319	0	0	0	0	0	0	0	0	0	262	241	23	34	14	9	277	408	2	7	60	86	432	191	33	26	138	109	448	834	5	11	0	0	0	0	11	52	0	0	1	1	8	3	1	0	8	1	17
320	OTU_320	0	0	0	2	0	0	0	0	0	0	0	0	0	0	0	0	0	0	0	0	0	0	0	0	0	0	0	0	0	150	265	0	0	0	0	350	386	0	0	13	0	205	127	0	0	117	77	207
321	OTU_321	0	0	0	0	0	0	0	0	0	0	0	0	0	0	0	0	1	0	0	0	0	0	0	0	0	0	0	0	0	259	318	6	8	281	42	431	782	0	1	76	154	369	160	31	11	116	95	463
322	OTU_322	0	0	0	0	2	0	0	0	0	251	155	0	0	434	526	300	237	0	1	211	120	479	295	53	58	130	226	301	501	0	0	0	0	0	0	0	0	0	0	0	0	0	0	0	0	0	0	0
323	OTU_323	0	0	0	0	0	0	0	0	0	0	0	0	0	0	0	0	1	0	0	0	0	0	0	0	0	0	0	0	0	161	264	1	0	443	149	190	147	1	0	79	51	209	134	131	31	168	69	183
324	OTU_324	0	0	0	0	0	1	0	0	0	115	41	0	0	672	414	0	17	0	0	101	143	239	201	44	77	139	122	88	265	1	0	419	364	0	0	2	0	0	0	125	209	25	15	74	66	109	80	0
325	OTU_325	1	0	0	0	0	0	0	0	0	238	218	0	0	1	0	517	486	0	0	134	129	370	341	179	72	444	328	416	730	0	0	0	0	0	0	0	0	0	0	0	0	0	0	0	0	0	0	0
326	OTU_326	0	0	0	0	0	0	0	0	0	58	77	0	0	357	472	0	0	127	258	149	101	247	174	124	106	82	47	65	95	0	0	0	0	0	0	0	0	0	0	0	0	0	0	0	0	1	0	0
327	OTU_327	0	0	0	0	0	0	0	0	0	320	315	0	0	0	0	381	379	0	0	123	62	545	329	28	8	220	107	556	1065	0	0	0	0	0	0	0	0	0	0	0	0	0	0	0	0	0	0	0
328	OTU_328	0	0	0	0	0	0	0	0	0	20	14	0	0	0	0	26	28	0	0	7	3	53	33	22	0	3	11	32	44	0	0	0	0	0	0	0	1	0	0	0	0	0	0	0	0	0	0	0
329	OTU_329	0	0	0	0	0	0	0	0	0	48	17	2	1	5	0	51	87	812	1303	180	153	85	63	529	564	111	79	108	131	0	0	0	0	0	0	0	0	0	0	0	0	0	0	0	0	0	0	0
330	OTU_330	0	0	0	0	0	0	0	0	0	0	0	0	0	0	0	0	0	0	0	0	0	0	0	0	0	0	0	0	0	0	0	0	0	0	0	0	0	0	0	0	0	0	0	0	0	0	0	0
331	OTU_331	0	0	0	0	0	0	0	0	0	67	60	0	0	15	8	53	129	0	0	21	10	87	73	18	3	52	45	137	224	0	0	0	0	0	0	0	0	0	0	0	0	0	0	0	0	0	0	0
332	OTU_332	1	0	0	0	1	0	0	0	0	32	47	10	15	1	0	50	54	848	1501	153	179	119	62	456	409	92	94	49	117	0	0	0	0	0	0	0	0	0	0	0	0	0	0	0	0	0	0	0
333	OTU_333	0	0	1	0	0	0	0	0	0	6	3	13	71	29	31	0	0	0	0	2	14	19	8	14	6	7	9	2	7	154	133	18	35	1370	464	2	5	16	0	159	178	244	119	182	78	143	101	57
334	OTU_334	0	0	0	0	0	0	1	0	0	327	275	0	0	1	0	495	408	0	0	138	110	414	277	8	49	275	209	460	931	0	0	0	0	0	0	0	1	0	1	0	0	0	0	0	0	0	0	0
335	OTU_335	0	0	0	0	0	0	0	0	0	53	31	0	0	0	0	42	44	0	0	32	4	40	77	40	9	37	59	58	90	175	128	0	0	44	21	262	395	1	0	78	86	113	142	51	1	198	97	263
336	OTU_336	0	0	0	0	0	0	1	0	0	9	2	0	0	19	16	0	0	0	0	17	0	7	13	0	3	11	4	4	0	41	45	11	14	1034	309	1	9	1	0	55	140	143	72	99	102	155	62	0
337	OTU_337	0	0	0	0	0	0	0	0	0	64	34	0	0	328	329	0	1	0	0	49	91	98	135	79	71	24	41	58	66	43	71	70	80	1033	292	0	0	0	0	90	189	36	53	171	135	181	49	47
338	OTU_338	0	0	0	0	0	0	0	0	0	39	8	0	0	5	9	42	59	0	0	10	6	29	11	5	1	27	14	36	72	199	293	0	0	54	10	414	519	1	0	64	76	238	183	40	7	148	107	334
339	OTU_339	0	0	0	0	0	0	0	0	0	0	0	0	1	0	1	0	0	0	0	0	0	0	0	0	0	0	0	0	0	56	185	1	1	1300	333	1	0	0	0	75	195	84	64	82	112	105	82	68
340	OTU_340	0	1	0	1	0	0	0	0	0	94	82	0	1	1	1	113	188	0	0	14	35	104	88	6	35	80	39	143	265	71	31	0	0	0	0	40	121	0	0	6	16	26	12	2	0	14	15	24
341	OTU_341	0	0	0	0	0	0	0	0	0	141	89	1	12	5	3	231	225	1	4	56	39	176	115	23	26	76	70	158	409	31	73	1	0	2	7	48	134	0	0	11	13	19	9	3	2	35	14	55
342	OTU_342	0	1	0	0	1	0	0	0	0	155	157	0	1	643	732	84	145	0	0	76	115	407	257	97	83	110	167	240	328	0	0	0	0	0	0	0	0	0	0	0	0	0	0	1	0	0	0	1
343	OTU_343	0	0	0	1	0	0	0	1	0	1	4	0	0	0	0	13	16	0	0	2	0	18	23	0	5	10	14	18	18	62	84	0	0	149	14	52	197	0	0	27	46	109	41	11	7	35	47	72
344	OTU_344	1	0	0	0	1	0	0	0	0	68	81	311	401	577	458	11	1	0	0	161	138	393	161	118	146	171	168	103	200	0	0	0	0	0	0	0	0	0	0	0	0	0	0	2	0	0	0	1
345	OTU_345	0	0	1	0	0	0	0	0	0	0	0	0	0	0	0	0	0	0	0	0	0	0	0	0	0	0	0	0	0	103	66	21	2	0	0	152	150	744	729	135	153	128	60	413	256	69	60	153
346	OTU_346	0	1	0	0	0	0	0	0	1	122	124	0	0	527	380	1	1	0	0	72	78	303	78	36	92	56	89	55	73	35	215	2	1	1003	224	1	0	3	0	85	53	141	92	93	48	76	51	139
347	OTU_347	1	0	0	0	0	0	0	1	0	151	141	0	0	775	761	17	35	0	57	268	171	453	264	148	128	159	147	108	176	0	0	0	0	16	21	0	0	0	0	0	0	1	2	1	0	0	7	0
348	OTU_348	0	0	0	0	0	0	0	0	1	48	0	0	0	49	8	0	7	0	0	4	2	8	5	0	31	3	40	0	0	115	173	0	0	0	0	310	184	0	0	5	84	75	50	0	0	63	51	114
349	OTU_349	1	1	0	0	0	0	0	1	1	108	42	356	466	118	123	133	189	0	1	144	106	323	284	80	83	186	131	129	208	56	42	10	31	130	40	33	103	3	4	16	30	26	52	22	27	57	35	112
350	OTU_350	0	0	1	0	0	0	0	0	0	0	0	0	0	0	0	0	0	0	0	0	0	0	0	0	0	0	0	0	0	60	76	3	0	708	249	22	29	0	1	75	67	84	90	73	35	94	61	34
351	OTU_351	0	0	0	0	1	0	0	0	0	79	110	0	0	224	256	136	166	0	3	56	113	270	169	42	47	105	133	227	322	115	70	0	0	169	69	73	169	11	5	24	66	93	41	31	8	54	31	72
352	OTU_352	0	0	0	0	0	0	0	0	0	0	0	0	0	0	0	0	0	0	0	0	0	0	0	0	0	0	0	0	0	132	71	8	3	2024	587	1	0	0	0	174	187	200	111	148	157	239	82	13
353	OTU_353	0	0	0	0	0	0	0	0	0	0	0	0	0	0	0	0	0	0	0	0	0	0	0	0	0	0	0	0	0	351	193	0	0	0	0	443	969	0	0	86	108	429	174	41	8	157	118	401
354	OTU_354	0	0	0	0	0	0	0	0	0	0	0	0	0	0	0	0	0	0	0	0	0	0	0	0	0	0	0	0	0	0	0	0	0	0	0	0	0	0	0	0	0	0	0	0	0	0	0	0
355	OTU_355	0	0	0	0	0	0	0	1	0	0	0	0	0	0	0	0	0	0	0	0	0	0	0	0	0	0	0	0	0	0	0	0	0	0	0	0	0	2	0	0	0	0	0	0	0	0	0	0
356	OTU_356	0	0	0	0	0	0	0	2	0	0	0	0	0	0	0	0	0	0	0	0	0	0	0	0	0	0	0	0	0	0	0	0	0	0	0	0	0	0	0	0	0	0	0	0	0	0	0	0
357	OTU_357	0	0	0	0	0	0	0	0	0	84	49	0	0	0	0	124	144	0	0	25	29	142	87	0	12	45	32	191	254	0	0	0	0	0	0	0	0	0	0	0	0	0	0	0	0	0	0	0
358	OTU_358	0	0	0	0	1	0	0	0	0	305	224	0	0	1	1	329	330	0	0	98	75	429	300	51	66	162	218	422	855	0	0	0	0	0	0	0	0	0	0	0	0	0	0	0	0	0	0	0
359	OTU_359	0	0	0	0	0	0	0	0	0	54	36	719	1254	1	2	37	38	12	41	188	166	116	89	257	154	83	101	54	71	0	0	0	0	0	0	0	0	0	0	0	0	0	0	1	0	0	0	0
360	OTU_360	0	0	1	0	1	0	0	0	0	37	67	0	0	422	398	5	0	0	0	83	77	215	87	75	54	43	89	48	55	19	70	72	84	744	244	1	4	0	0	72	100	146	43	77	93	66	69	22
361	OTU_361	1	0	0	0	0	0	0	0	0	116	91	1	0	1	16	169	249	3	4	35	46	223	109	48	7	82	65	232	315	145	84	1	1	14	2	148	351	5	10	25	50	218	84	6	10	47	66	147
362	OTU_362	0	0	0	0	0	0	0	0	0	0	0	0	0	0	0	0	0	0	0	0	0	0	0	0	0	0	0	0	0	62	88	526	502	0	0	7	11	144	227	199	201	96	48	323	163	159	78	14
363	OTU_363	1	0	0	0	0	0	0	0	0	177	216	0	0	0	0	333	361	0	0	118	59	398	255	65	33	175	148	434	720	0	0	0	0	0	0	0	0	0	0	0	0	0	0	0	0	0	0	0
364	OTU_364	0	0	0	0	0	0	2	0	0	107	34	218	247	606	569	51	60	57	100	179	227	343	255	66	164	179	94	105	79	83	96	162	110	1393	239	16	17	90	20	99	140	119	42	243	164	161	129	55
365	OTU_365	0	0	1	0	0	0	0	1	0	64	40	971	1132	1	0	13	24	0	0	182	226	199	35	204	201	61	130	6	4	0	0	0	0	0	0	1	0	0	0	0	0	0	0	1	0	0	0	0
366	OTU_366	0	0	0	0	0	0	0	0	0	4	0	0	0	0	0	0	0	580	327	26	17	0	0	135	82	2	1	0	0	0	0	0	0	0	0	0	0	12	18	0	0	0	0	4	1	0	0	0
367	OTU_367	0	0	0	0	0	0	1	0	0	166	70	0	0	1	1	196	153	0	0	13	56	67	86	37	19	40	99	229	300	125	152	21	17	0	0	288	403	2	0	72	65	112	62	21	5	68	66	416
368	OTU_368	0	1	0	0	0	0	1	0	0	68	95	0	0	0	0	175	148	0	0	39	14	227	115	2	19	74	67	127	355	185	133	0	0	0	0	337	314	0	0	64	35	104	138	38	6	80	76	163
369	OTU_369	0	0	0	0	0	0	0	0	0	241	70	0	0	1	0	167	288	0	0	39	85	224	151	9	15	81	114	241	257	0	0	0	0	0	0	0	0	0	0	0	0	0	0	0	0	0	0	0
370	OTU_370	0	0	0	0	0	0	1	0	0	0	0	0	0	0	0	0	2	0	0	0	0	0	0	0	0	0	0	0	0	142	294	4	0	675	144	322	385	0	0	101	97	330	108	65	35	310	74	503
371	OTU_371	0	0	0	0	0	0	0	0	0	0	0	0	0	0	0	0	0	0	0	0	0	0	0	0	0	0	0	0	0	128	123	6	1	1594	475	1	0	0	0	169	236	141	75	227	72	173	106	33
372	OTU_372	0	0	0	0	0	0	0	0	0	0	0	0	0	0	1	0	0	0	0	0	0	0	0	0	0	0	0	0	0	168	150	152	57	1083	356	32	36	0	0	231	184	202	98	271	103	152	157	20
373	OTU_373	0	0	0	0	0	1	0	0	0	15	2	0	1	0	0	10	10	0	0	1	1	20	6	0	0	8	0	15	3	308	237	0	0	170	37	359	418	4	1	57	78	234	121	21	28	164	100	423
374	OTU_374	0	0	0	0	0	0	0	0	0	0	0	0	0	0	0	0	0	0	0	0	0	0	0	0	0	0	0	0	0	28	0	0	0	0	7	0	0	0	0	3	0	0	0	3	0	0	0	0
375	OTU_375	0	2	0	1	0	0	0	1	0	0	0	0	0	0	0	0	0	0	0	0	0	0	0	0	0	0	0	0	0	0	0	0	0	0	0	0	0	0	0	0	0	0	0	0	0	0	0	0
376	OTU_376	0	0	0	0	0	0	0	0	0	166	173	1	0	95	143	313	309	0	0	76	54	201	193	66	24	100	142	405	428	0	0	0	0	0	0	0	0	0	0	0	0	0	0	0	0	0	0	0
377	OTU_377	0	1	0	0	0	0	1	0	0	196	103	0	0	25	9	216	217	0	0	70	50	250	230	11	9	88	92	241	472	33	54	0	0	0	0	131	90	0	0	64	1	121	14	3	19	28	33	56
378	OTU_378	0	0	2	0	0	0	0	0	0	0	0	0	0	0	0	0	0	0	1	0	0	0	0	0	0	0	0	0	0	169	45	63	54	1158	348	1	5	1	0	156	169	257	70	145	126	137	117	16
379	OTU_379	2	0	0	0	0	0	0	0	0	7	18	665	1378	0	0	3	26	0	1	194	159	106	117	304	213	105	91	41	34	1	20	163	96	0	0	0	0	0	0	7	16	5	1	45	31	25	17	13
380	OTU_380	0	0	0	0	0	0	0	0	0	217	139	0	0	521	665	66	16	0	0	197	179	358	242	117	105	170	112	38	111	32	43	0	0	82	38	0	29	0	0	3	7	11	15	3	12	10	7	44
381	OTU_381	0	0	0	0	0	0	1	0	0	80	27	0	0	0	19	33	20	289	399	124	32	7	40	232	144	39	37	81	37	0	0	0	0	0	0	0	0	0	0	0	0	0	0	0	0	0	0	0
382	OTU_382	0	0	0	0	0	0	0	0	0	0	0	0	0	0	0	0	0	0	0	0	0	0	0	0	0	0	0	0	0	0	0	0	0	0	0	0	0	0	0	0	1	0	0	0	0	0	0	0
383	OTU_383	0	0	0	1	0	0	1	0	0	57	43	0	0	0	0	33	100	0	0	40	6	69	33	21	3	26	20	37	114	20	2	0	0	0	0	71	33	0	0	1	0	5	2	0	8	9	24	28
384	OTU_384	0	0	0	1	0	0	0	0	0	0	5	0	0	0	1	10	6	0	0	0	0	0	6	0	0	0	0	1	10	219	470	0	0	0	4	458	458	0	1	60	84	480	181	0	15	150	86	315
385	OTU_385	0	0	0	0	3	0	0	0	0	109	85	0	0	775	689	0	4	0	0	129	102	358	242	13	71	80	161	174	30	0	0	0	0	0	0	0	0	0	0	0	0	0	0	0	0	0	0	0
386	OTU_386	0	0	0	0	0	0	0	0	0	0	0	0	0	0	0	0	0	0	0	0	0	0	0	0	1	0	0	0	0	5	9	1	0	437	64	1	1	0	0	35	52	0	7	0	12	15	34	0
387	OTU_387	0	0	0	0	0	0	0	0	0	192	118	0	0	738	1019	10	0	0	0	138	116	400	242	193	64	78	79	129	217	0	0	0	0	0	0	0	0	0	0	0	0	0	0	1	0	0	0	0
388	OTU_388	1	0	0	0	0	0	0	0	0	145	138	0	0	0	0	262	341	0	0	99	28	246	126	45	33	109	147	286	472	129	181	0	0	0	0	126	169	0	0	65	27	51	59	42	0	31	32	79
389	OTU_389	0	0	1	0	0	0	0	0	0	0	0	0	0	0	0	0	0	0	0	0	0	0	0	0	0	0	0	0	0	112	155	260	317	1394	466	0	34	0	1	129	132	245	103	162	106	185	107	111
390	OTU_390	0	0	0	0	3	0	0	0	0	180	183	0	0	12	7	300	329	1	0	69	33	426	276	5	29	153	97	333	395	0	0	0	0	0	0	0	0	0	0	0	0	0	1	0	0	0	0	0
391	OTU_391	0	1	0	0	0	0	0	0	0	0	0	0	0	0	0	0	0	0	0	0	0	0	0	0	0	0	0	0	0	0	0	0	0	0	0	0	0	0	0	0	0	0	0	0	0	0	0	0
392	OTU_392	0	0	0	0	0	0	0	0	0	52	38	0	0	160	289	0	11	0	0	38	111	121	110	16	12	46	79	20	24	218	42	3	2	756	261	1	0	0	0	73	82	271	80	100	97	70	75	13
393	OTU_393	0	0	2	0	0	0	0	0	0	2	28	0	0	137	101	0	5	0	0	19	58	12	83	49	12	17	37	4	59	181	294	0	1	630	136	192	212	0	1	84	39	174	73	57	25	152	83	195
394	OTU_394	0	0	0	1	0	0	0	0	0	89	48	0	0	0	0	200	126	0	0	35	0	130	60	0	7	29	36	147	194	33	14	0	0	0	0	73	152	0	0	0	21	35	1	0	0	6	13	18
395	OTU_395	0	0	0	0	0	0	0	0	0	104	39	0	0	0	1	81	112	0	0	33	57	115	62	0	17	27	45	94	189	83	70	0	0	0	0	68	99	0	0	8	5	74	16	5	5	24	34	98
396	OTU_396	0	0	0	0	0	0	0	0	0	82	53	0	0	0	0	110	201	0	0	21	44	130	46	5	0	33	52	104	96	0	0	0	0	0	0	0	1	0	0	0	0	0	0	0	0	0	0	0
397	OTU_397	0	0	0	0	0	0	0	0	0	158	132	0	0	561	544	24	43	2	0	78	126	356	318	109	148	176	126	105	340	0	0	0	0	0	0	0	0	0	0	0	0	0	0	0	0	0	0	0
398	OTU_398	0	0	0	0	0	0	0	0	0	0	0	0	0	0	0	0	0	0	0	0	0	0	0	0	0	0	0	0	0	0	0	0	0	0	0	0	0	0	0	0	0	0	0	0	0	0	0	0
399	OTU_399	0	0	0	0	0	0	0	0	0	0	13	0	0	3	16	32	5	0	0	13	13	9	7	0	7	2	1	22	53	0	0	0	0	0	0	0	0	0	0	0	0	0	0	0	0	0	0	0
400	OTU_400	0	1	1	0	0	0	0	0	1	0	3	102	110	0	0	0	0	0	0	9	13	33	12	85	36	1	8	0	0	0	0	0	2	0	0	0	1	1	0	0	1	1	3	0	1	0	0	0
401	OTU_401	0	0	0	0	0	1	0	1	0	0	0	0	0	0	0	0	0	0	0	0	0	0	0	0	0	0	0	0	0	0	0	0	0	0	0	0	0	0	0	0	0	0	0	0	0	0	0	0
402	OTU_402	0	0	0	0	0	0	0	2	0	0	0	0	0	0	0	0	0	0	0	4	0	9	0	0	0	0	0	0	0	0	0	0	0	0	0	0	0	0	0	0	0	0	0	0	0	0	0	0
403	OTU_403	0	0	0	0	0	0	0	0	0	90	28	0	0	325	240	10	60	0	0	86	44	227	123	70	70	131	117	73	141	0	0	0	0	35	5	0	0	0	0	22	0	0	0	5	0	0	2	0
404	OTU_404	0	0	0	0	0	0	1	0	0	16	12	244	443	0	0	2	1	0	0	83	112	38	43	74	94	35	16	0	0	0	0	0	0	0	0	0	0	0	0	0	0	0	0	0	1	0	0	0
405	OTU_405	0	0	2	0	0	0	0	0	0	0	0	0	0	0	0	0	0	0	0	0	0	0	0	0	0	0	0	0	0	57	29	688	856	0	0	12	0	0	0	129	181	104	77	310	183	200	127	7
406	OTU_406	0	0	0	0	0	0	0	1	0	39	38	0	0	92	80	51	63	0	0	37	27	172	65	76	10	41	30	76	161	37	30	1	0	34	17	30	79	0	0	10	23	12	10	5	25	22	10	25
407	OTU_407	0	0	2	0	0	0	1	0	0	0	0	0	0	0	1	0	0	0	0	0	0	0	0	0	0	0	0	0	0	96	67	1	0	29	0	58	129	759	749	107	241	82	42	456	262	54	45	41
408	OTU_408	1	0	0	0	1	0	0	0	0	210	127	0	0	1	0	297	334	0	1	122	39	332	243	111	74	233	173	328	646	0	0	0	0	0	0	0	0	0	0	0	0	0	0	0	0	0	0	0
409	OTU_409	0	0	1	0	0	0	0	0	0	0	0	0	0	0	0	0	0	0	0	0	0	0	0	0	0	0	0	0	0	42	67	846	557	1	0	24	1	1	0	198	297	157	68	318	198	122	93	9
410	OTU_410	0	0	0	0	0	0	1	0	0	0	0	0	0	0	0	0	0	0	0	0	0	0	0	0	0	0	0	0	0	39	57	758	647	1	1	21	36	0	0	182	111	194	58	387	154	168	142	10
411	OTU_411	0	0	0	0	1	0	0	0	0	64	49	332	400	277	290	0	2	0	0	83	150	237	165	83	59	53	73	27	51	21	25	6	20	250	75	0	0	0	0	12	48	18	17	33	25	25	19	20
412	OTU_412	1	0	0	0	0	0	0	0	0	64	41	0	0	1	1	83	70	4	0	9	5	87	25	4	2	18	21	76	101	0	0	0	0	0	0	0	0	0	0	0	0	0	0	0	0	0	0	0
413	OTU_413	0	0	0	0	0	0	0	0	0	0	0	0	0	0	0	0	0	0	0	0	0	0	0	0	0	0	0	0	0	5	19	1	1	188	103	0	0	0	0	25	70	15	43	0	1	21	16	0
414	OTU_414	2	0	0	0	0	0	1	0	0	15	21	407	448	0	0	1	0	1	0	95	148	79	44	70	68	21	19	6	0	33	67	276	258	231	121	8	2	0	0	84	66	21	67	133	103	61	63	64
415	OTU_415	1	0	0	0	0	0	0	0	0	23	18	352	593	0	0	0	0	0	0	75	84	93	34	134	109	36	29	2	0	0	0	0	0	0	0	0	0	0	0	0	0	0	0	0	0	0	0	0
416	OTU_416	0	0	0	0	0	0	0	0	0	0	0	0	0	0	0	0	0	0	0	0	0	0	0	0	0	0	0	0	0	0	0	0	0	0	0	1	0	0	0	0	0	0	0	0	0	0	0	0
417	OTU_417	0	0	0	39	0	0	4	5	0	0	0	0	2	0	2	0	1	0	1	0	0	1	0	0	0	0	0	0	0	0	0	0	0	0	0	0	9	0	0	0	0	0	0	2	0	0	2	0
418	OTU_418	0	0	0	0	1	0	0	0	0	2	31	316	825	0	0	6	0	0	1	99	106	25	38	255	83	58	40	2	0	0	0	0	0	0	0	0	0	0	0	0	0	0	0	0	0	0	0	0
419	OTU_419	0	0	0	0	0	0	0	0	0	59	81	0	0	0	0	224	274	0	0	17	84	154	299	10	4	105	126	351	402	0	0	0	0	0	0	0	0	0	0	0	0	0	0	0	0	0	0	0
420	OTU_420	0	0	0	0	0	0	0	0	0	94	44	0	0	0	0	81	74	0	0	1	18	72	82	8	10	17	30	109	124	66	130	0	0	0	0	232	351	0	0	31	14	65	47	1	6	17	54	141
421	OTU_421	0	0	0	2	0	0	0	1	0	32	38	0	0	0	0	35	35	0	0	2	25	105	35	11	2	11	17	30	72	15	12	0	0	0	0	7	23	1	0	0	0	27	0	0	0	23	4	4
422	OTU_422	0	0	0	0	2	0	0	0	0	8	17	265	394	0	0	18	0	1	0	63	34	55	17	85	50	16	23	0	7	0	0	1	0	0	0	0	0	0	0	0	0	0	0	0	0	1	0	0
423	OTU_423	0	0	0	0	0	0	1	0	0	16	66	0	0	0	0	38	66	0	0	15	7	84	58	16	2	30	11	55	103	145	135	1	0	0	0	245	298	1	0	21	23	178	50	2	1	70	45	193
424	OTU_424	0	0	0	0	0	0	0	0	0	0	0	0	0	0	1	0	0	0	0	0	0	0	0	0	0	0	0	0	0	138	133	1	0	0	0	238	261	0	0	84	10	269	101	3	8	95	71	199
425	OTU_425	0	0	0	0	0	0	0	0	0	89	40	0	0	14	22	57	53	0	0	7	23	86	57	4	10	38	30	114	108	0	0	0	0	1	0	0	0	0	0	0	0	0	0	0	0	0	0	0
426	OTU_426	0	0	0	0	0	0	0	0	0	83	43	0	0	6	10	112	35	14	4	15	17	102	73	13	28	25	39	114	142	5	0	0	0	55	31	0	0	0	0	1	3	0	1	26	4	1	4	0
427	OTU_427	0	0	0	0	0	0	0	0	0	0	0	0	0	0	0	0	0	0	0	0	0	0	0	0	0	0	0	0	0	0	0	0	0	0	0	0	0	0	0	0	0	0	0	0	0	0	0	0
428	OTU_428	1	0	0	0	0	0	0	0	0	129	93	0	0	0	0	209	221	0	0	23	19	197	184	24	24	122	72	259	265	0	0	1	0	0	0	0	0	0	0	0	0	0	0	0	0	0	0	1
429	OTU_429	0	0	0	0	0	0	0	0	0	82	79	0	0	540	523	0	0	0	0	108	115	188	116	38	34	104	78	50	135	16	15	0	1	103	38	0	0	0	0	0	10	12	1	12	6	1	2	0
430	OTU_430	1	0	0	1	0	0	0	0	0	11	0	0	0	0	0	20	13	0	0	0	5	20	0	0	23	12	6	18	11	187	228	0	0	0	0	512	487	0	1	107	57	345	105	13	10	126	70	313
431	OTU_431	0	0	0	0	0	0	0	0	0	1	10	783	872	0	0	0	0	0	0	166	189	209	44	243	207	62	46	0	10	0	0	0	0	0	0	0	0	0	0	0	0	0	0	0	0	0	0	0
432	OTU_432	0	0	1	0	0	0	0	0	0	1	8	166	315	0	0	0	0	1	0	47	55	23	12	22	50	16	27	2	0	18	12	1	0	168	61	0	0	0	0	40	26	10	12	7	35	12	34	1
433	OTU_433	0	0	0	0	0	0	0	0	0	83	85	0	0	534	515	0	0	0	0	108	58	254	83	61	74	69	107	38	75	0	0	69	33	0	0	0	1	0	0	29	2	0	0	30	5	6	7	0
434	OTU_434	0	1	0	0	0	0	0	0	0	148	141	1	3	0	0	231	225	0	0	62	45	214	179	23	36	101	88	340	443	0	0	0	0	0	0	0	0	0	0	0	0	0	0	0	0	0	0	0
435	OTU_435	0	0	0	0	0	0	1	0	0	8	22	0	0	0	0	38	32	0	0	0	5	3	4	1	0	4	9	39	36	0	0	0	0	0	0	0	0	0	0	0	0	0	0	0	0	0	0	0
436	OTU_436	0	0	0	0	0	0	0	0	0	18	18	0	0	97	57	12	66	0	0	41	0	20	29	1	14	15	35	1	117	150	275	0	0	0	0	169	323	0	0	31	24	151	55	12	0	112	94	168
437	OTU_437	0	0	1	0	0	0	0	0	0	17	0	0	0	0	0	0	1	455	476	45	99	21	22	211	174	51	8	0	0	11	10	146	113	1	0	11	4	209	166	73	119	70	22	173	103	48	36	12
438	OTU_438	0	0	0	0	0	0	0	0	0	98	33	0	0	1	3	50	49	0	0	6	8	24	31	3	19	24	17	54	75	0	0	0	0	11	0	0	0	0	0	0	0	0	10	0	0	1	0	3
439	OTU_439	0	0	0	0	0	0	1	0	0	164	186	0	0	0	0	397	359	1	0	77	99	227	138	13	48	148	91	451	487	0	0	0	0	0	0	0	0	1	0	0	0	0	0	0	0	0	0	0
440	OTU_440	0	1	0	0	0	0	0	0	0	0	0	0	0	0	0	0	0	0	0	0	0	0	0	0	0	0	0	0	0	0	0	0	0	0	0	0	0	0	0	0	0	0	0	0	0	0	0	0
441	OTU_441	1	0	0	0	0	0	0	0	0	40	31	706	958	0	0	10	29	0	0	92	131	119	100	232	147	67	68	13	26	0	0	0	0	0	0	0	0	0	0	1	0	0	0	0	0	0	0	0
442	OTU_442	0	0	0	0	0	0	0	0	1	65	14	0	0	0	0	49	55	0	1	5	9	93	23	8	13	26	11	140	118	155	97	0	0	0	0	153	343	0	0	21	34	156	46	4	15	66	43	183
443	OTU_443	0	0	0	0	0	0	0	0	0	0	0	0	0	0	0	0	0	0	0	0	0	0	0	0	0	0	0	0	0	71	170	1	0	597	140	1	0	0	0	13	68	132	8	66	43	52	46	8
444	OTU_444	0	0	0	0	0	0	3	0	0	0	0	0	0	0	0	0	0	0	0	0	0	0	0	0	0	0	0	1	0	59	17	698	625	0	0	1	0	1	0	172	227	110	87	312	212	77	91	6
445	OTU_445	0	0	0	0	0	0	0	0	0	45	24	35	57	90	120	0	0	0	0	18	13	63	21	20	23	24	4	15	6	5	20	113	148	121	49	1	0	0	0	26	74	14	14	60	55	32	29	21
446	OTU_446	0	0	0	0	0	0	0	0	0	258	80	0	0	637	630	7	3	0	0	132	121	222	188	55	36	106	101	108	143	0	0	0	0	0	0	0	1	0	0	0	0	0	0	0	0	0	0	0
447	OTU_447	0	0	0	0	0	0	0	0	0	5	3	42	57	61	53	0	0	0	0	40	22	51	21	13	12	25	32	6	7	0	0	0	0	0	0	0	0	0	1	0	0	0	0	0	0	0	0	0
448	OTU_448	0	0	0	0	0	0	0	0	0	0	0	0	0	0	0	0	0	0	0	0	0	0	0	0	0	0	0	0	0	0	0	0	0	0	0	0	0	0	0	0	0	0	0	0	0	0	0	0
449	OTU_449	0	0	0	0	0	0	0	0	0	1	12	0	0	0	0	0	31	0	0	12	4	34	35	0	4	15	4	20	74	194	179	0	1	0	0	368	599	0	0	57	117	206	94	14	14	100	78	313
450	OTU_450	0	0	0	0	0	0	0	0	0	0	0	0	0	0	1	0	0	0	1	0	0	0	0	0	0	0	0	0	0	249	211	0	1	0	1	175	537	1	0	68	29	109	93	19	21	150	74	401
451	OTU_451	0	0	0	0	0	1	0	0	0	0	0	0	0	0	0	0	0	1	0	0	0	0	0	0	0	0	0	0	0	45	51	748	592	0	0	0	0	0	0	327	296	103	44	244	147	126	72	10
452	OTU_452	0	0	0	0	0	0	0	0	0	104	79	37	93	525	660	0	0	0	0	183	101	196	156	69	75	99	53	52	114	0	0	0	0	0	0	0	0	0	0	0	0	0	0	0	0	0	0	0
453	OTU_453	0	0	0	0	0	0	0	0	0	0	0	0	0	0	0	0	1	0	0	0	0	0	0	0	0	0	0	0	0	188	213	0	0	390	60	180	316	0	0	61	87	172	206	30	45	104	107	193
454	OTU_454	0	0	0	0	0	0	0	0	0	0	0	0	0	0	0	0	0	0	0	0	0	0	0	0	0	0	0	0	0	0	0	0	0	0	0	0	0	0	0	0	0	0	0	0	0	0	0	0
455	OTU_455	0	0	0	0	0	0	0	0	0	114	94	0	0	0	0	199	194	1	0	15	27	155	92	16	16	110	59	206	274	0	0	0	0	0	0	0	0	0	0	0	0	0	0	0	0	0	0	0
456	OTU_456	0	0	0	0	1	0	0	0	0	2	1	0	0	0	0	16	38	0	0	4	12	7	27	0	6	18	5	24	2	63	86	5	1	1531	236	4	63	0	0	93	186	125	76	53	52	44	65	32
457	OTU_457	0	0	0	0	0	0	0	0	0	135	48	601	472	79	195	18	39	1	0	136	179	81	178	215	166	45	100	52	220	0	0	0	0	0	0	0	0	0	0	0	0	0	0	0	0	1	0	0
458	OTU_458	0	0	1	0	0	0	0	0	0	0	0	0	1	0	1	0	0	0	0	0	0	0	0	0	0	0	0	0	0	62	62	735	522	0	0	46	114	0	0	215	156	11	100	207	135	221	78	58
459	OTU_459	0	0	0	0	0	0	0	0	0	41	34	0	0	0	0	175	134	0	0	14	39	181	60	4	27	16	61	50	170	0	0	0	0	0	0	0	0	0	0	0	0	0	0	0	0	0	0	0
460	OTU_460	0	0	0	0	0	0	0	1	0	27	18	0	0	0	0	24	16	37	61	7	25	14	23	39	14	11	10	12	38	0	0	0	0	0	0	0	0	0	0	0	0	0	0	0	0	0	0	0
461	OTU_461	0	0	0	0	0	0	1	0	0	0	24	0	1	121	85	0	0	0	0	6	39	51	25	0	20	42	31	26	1	125	135	0	0	193	71	220	280	0	0	14	54	167	87	19	27	108	65	335
462	OTU_462	0	0	0	1	0	0	1	1	0	0	0	0	0	0	0	0	0	0	0	0	0	0	0	0	0	0	0	0	0	0	0	0	0	0	0	0	0	0	0	0	0	0	0	0	0	0	0	0
463	OTU_463	0	0	0	0	0	0	0	0	0	0	0	0	0	0	0	0	0	0	0	0	0	0	0	0	0	0	0	0	0	0	0	0	0	0	0	0	0	0	0	0	0	0	0	0	0	0	0	0
464	OTU_464	0	0	0	0	0	0	1	0	0	43	36	0	0	109	140	13	6	0	0	27	20	114	38	73	28	15	27	16	121	42	68	180	191	333	64	28	12	0	0	76	86	68	40	69	56	86	40	22
465	OTU_465	0	0	0	0	0	0	1	0	0	23	19	0	7	7	1	18	8	0	15	7	8	16	14	18	1	20	4	28	14	27	3	0	0	0	0	1	68	0	0	14	0	12	7	0	0	0	10	15
466	OTU_466	0	0	1	0	0	0	0	0	0	0	0	0	0	0	0	0	0	0	0	0	0	0	0	0	0	0	0	0	0	143	57	0	2	1085	363	1	0	0	0	100	115	103	45	186	68	97	86	49
467	OTU_467	0	0	0	0	0	0	1	1	0	123	76	21	33	37	44	67	63	1	0	18	87	136	33	22	28	26	102	162	202	0	0	0	0	0	0	0	0	0	0	0	0	0	0	1	0	1	0	1
468	OTU_468	0	0	0	0	0	0	1	0	0	0	0	0	0	0	0	0	0	0	0	0	0	0	0	0	0	0	0	0	0	93	205	41	57	935	365	5	1	0	0	111	175	115	77	170	52	87	67	90
469	OTU_469	0	0	0	0	1	0	0	0	0	58	27	412	615	1	9	17	14	37	89	124	89	83	62	138	117	69	54	59	63	1	0	0	0	0	0	0	0	134	136	15	40	0	1	47	41	5	9	0
470	OTU_470	0	0	0	0	0	0	0	0	0	116	41	10	19	508	546	0	0	0	14	85	74	194	100	48	52	79	69	63	160	19	42	4	9	166	30	0	0	0	0	20	5	16	13	30	4	34	14	3
471	OTU_471	0	0	0	0	0	0	0	0	0	0	0	0	0	0	0	1	3	0	0	0	6	71	13	0	0	1	12	41	14	254	333	1	5	11	1	262	378	0	1	63	64	146	140	21	65	87	84	231
472	OTU_472	0	0	0	0	0	0	0	0	0	132	124	0	0	280	318	157	167	0	0	95	123	287	185	96	46	107	114	130	283	0	10	0	0	0	0	0	7	0	0	0	0	0	1	0	0	0	0	1
473	OTU_473	0	0	0	0	0	0	0	0	0	1	11	0	0	0	0	7	3	0	0	4	0	31	2	13	0	0	5	10	39	10	49	0	0	0	0	58	66	0	0	15	18	19	14	1	1	10	12	13
474	OTU_474	0	1	0	0	0	0	0	0	0	6	1	180	106	0	0	0	0	0	0	27	27	81	13	63	32	20	6	0	0	0	0	0	0	0	0	0	0	0	0	0	0	0	0	0	0	0	0	0
475	OTU_475	0	0	0	0	0	0	0	0	0	9	8	0	0	0	0	10	16	0	0	2	0	18	0	0	0	6	16	1	27	86	133	0	0	0	0	153	283	0	0	17	45	106	54	2	0	47	11	53
476	OTU_476	0	0	0	0	0	0	0	0	0	35	21	588	762	76	97	0	0	0	0	176	149	116	85	154	116	79	40	27	58	0	0	0	0	0	0	0	0	0	0	0	0	0	0	0	0	0	0	0
477	OTU_477	0	0	0	0	0	0	0	0	0	179	69	34	38	491	378	4	0	0	0	68	105	191	69	40	39	46	70	47	111	4	6	5	9	169	48	4	10	0	0	16	34	44	21	16	10	29	16	1
478	OTU_478	0	0	0	0	0	0	0	1	0	0	3	0	0	0	0	12	3	0	0	0	0	37	3	1	1	1	7	14	23	27	48	0	0	0	0	41	25	0	0	0	3	74	14	0	0	8	9	39
479	OTU_479	0	0	0	0	0	0	0	0	0	0	0	0	0	0	0	0	0	0	0	0	0	0	0	0	0	0	0	0	0	107	42	3	2	939	366	9	3	0	0	137	185	283	43	117	119	80	55	36
480	OTU_480	0	0	0	0	0	0	0	0	0	72	32	0	0	210	294	0	1	5	0	52	77	63	74	60	14	41	37	28	34	0	0	0	0	0	0	0	0	0	0	0	0	0	0	0	0	0	0	0
481	OTU_481	0	0	0	0	0	0	0	0	0	18	41	56	90	205	278	2	0	0	0	47	52	129	66	42	42	43	38	32	72	17	6	66	73	133	84	1	0	0	0	36	75	39	16	53	18	34	19	20
482	OTU_482	0	0	0	0	0	0	0	0	0	0	0	0	0	0	0	0	0	0	0	0	0	0	0	0	0	0	0	0	0	0	0	0	0	0	0	0	0	0	0	0	0	0	0	0	0	0	0	0
483	OTU_483	1	0	0	0	0	0	0	0	0	14	28	685	926	0	1	0	0	0	0	127	53	85	66	170	146	44	46	6	1	0	0	0	0	0	0	0	0	0	0	1	0	0	0	0	0	0	0	0
484	OTU_484	0	0	0	0	0	1	0	0	0	54	13	0	0	10	20	49	12	659	811	83	72	31	37	481	275	52	46	60	61	0	0	0	0	0	0	0	0	0	0	0	0	0	0	0	0	0	0	0
485	OTU_485	1	0	0	0	1	0	1	0	0	253	135	0	1	1	0	263	225	0	0	66	51	359	167	49	18	174	176	188	611	0	0	0	0	0	0	0	0	0	0	1	0	0	0	0	0	0	0	0
486	OTU_486	0	0	0	0	0	0	0	1	0	59	97	0	17	0	0	174	243	0	7	54	5	238	73	1	19	60	32	184	401	0	0	0	0	0	0	0	0	0	0	0	0	0	0	0	0	2	10	4
487	OTU_487	0	0	0	0	0	0	0	0	0	133	118	0	0	402	516	11	14	0	0	127	91	251	271	98	58	104	61	97	71	0	0	0	0	0	0	0	0	0	0	0	0	0	0	0	0	0	0	0
488	OTU_488	0	0	0	0	0	0	0	0	0	0	2	0	0	0	0	2	6	0	0	0	2	21	0	0	8	3	0	15	4	67	154	0	0	0	0	256	251	0	0	14	94	102	56	1	9	50	40	155
489	OTU_489	0	0	1	0	0	1	0	0	0	0	0	0	0	0	0	0	0	0	0	0	0	0	0	0	0	0	0	0	0	22	3	0	0	0	0	29	12	785	647	84	92	11	26	336	136	25	18	30
490	OTU_490	0	0	0	0	0	0	0	0	0	5	6	0	0	0	0	15	15	0	0	0	4	21	11	3	0	6	5	17	18	0	0	0	0	0	0	0	0	0	0	0	0	0	0	0	0	0	0	0
491	OTU_491	0	0	0	0	0	0	0	0	0	108	31	0	0	6	18	118	111	0	0	23	27	59	59	13	3	38	44	78	182	13	5	0	1	276	67	1	0	6	0	10	24	69	9	14	3	14	13	9
492	OTU_492	0	0	1	0	0	0	1	0	0	47	30	0	0	318	312	0	0	0	1	24	41	68	59	1	66	41	75	40	49	165	361	44	21	3492	893	3	0	2	0	350	399	692	126	287	153	392	252	67
493	OTU_493	0	0	0	0	0	0	0	0	0	0	0	0	0	0	1	0	0	0	0	0	0	0	0	0	0	0	0	0	0	227	119	0	0	69	1	256	189	0	0	41	103	139	85	2	25	108	63	183
494	OTU_494	0	0	0	1	0	0	0	1	0	55	20	0	0	130	152	0	21	0	0	35	32	116	38	19	37	12	29	23	22	0	0	0	1	0	0	0	0	0	0	0	0	0	0	0	0	1	0	0
495	OTU_495	0	0	0	0	0	0	0	0	0	16	16	0	0	32	67	0	0	0	0	19	10	11	7	0	0	27	1	0	0	0	2	0	0	0	0	0	0	0	0	0	0	0	0	0	0	0	0	0
496	OTU_496	1	0	0	1	0	0	0	1	0	28	74	0	0	0	0	170	138	0	5	18	19	14	141	0	16	15	50	250	193	0	0	0	0	0	0	0	0	0	0	0	0	0	0	0	0	0	0	0
497	OTU_497	0	0	0	0	0	0	0	0	0	91	71	0	1	0	0	192	198	0	0	21	40	230	127	53	5	84	109	173	178	0	0	0	0	0	0	0	0	0	0	0	0	0	0	0	0	0	0	0
498	OTU_498	0	0	0	0	0	0	0	0	0	3	33	712	831	0	7	18	3	0	0	121	77	97	45	72	111	63	61	3	23	0	0	147	83	0	0	0	0	1	0	47	44	19	5	40	32	7	12	0
499	OTU_499	1	0	0	0	0	0	1	1	0	53	14	0	0	232	220	0	1	0	0	40	61	231	173	26	43	41	30	33	37	42	16	0	0	369	80	0	0	0	0	37	5	32	26	86	69	40	13	14
500	OTU_500	0	0	0	0	0	0	0	0	0	81	104	0	0	618	572	8	35	0	0	122	122	196	92	56	74	109	92	75	79	0	0	0	0	0	0	0	0	0	0	0	0	0	0	0	0	0	0	0
501	OTU_501	0	0	0	0	0	0	0	0	0	0	0	0	0	0	0	0	0	0	0	0	0	0	0	0	0	0	0	0	0	45	34	220	247	470	142	63	16	0	0	96	223	132	79	124	112	131	60	15
502	OTU_502	0	0	0	0	0	0	1	0	0	68	42	0	0	0	0	79	140	6	9	11	28	99	59	6	6	26	31	89	128	0	0	0	0	0	0	0	0	0	0	0	0	0	0	0	0	0	0	0
503	OTU_503	0	0	0	0	0	0	0	0	0	32	57	0	0	0	0	59	91	0	0	31	20	184	79	0	7	36	50	98	82	74	55	0	0	0	0	81	175	0	0	43	10	62	48	3	1	36	52	87
504	OTU_504	0	0	0	0	0	0	1	0	0	8	17	0	0	0	0	24	46	0	0	10	25	49	70	0	0	25	25	68	19	94	185	0	0	0	0	155	277	0	0	27	89	96	68	25	3	39	48	79
505	OTU_505	0	0	0	0	0	0	0	0	0	0	0	0	0	0	0	0	0	0	0	0	0	0	0	0	0	0	0	0	0	0	0	0	0	0	0	0	0	0	0	0	0	0	0	0	0	0	0	0
506	OTU_506	0	0	0	0	0	0	1	0	0	35	18	41	63	0	0	0	16	0	0	9	4	14	6	21	4	3	10	9	1	76	30	579	469	0	0	2	0	0	0	159	174	108	40	205	180	94	76	5
507	OTU_507	0	0	0	0	0	0	0	0	0	19	3	0	0	0	0	19	6	0	0	0	5	17	7	0	0	16	5	5	108	70	18	0	0	0	0	90	143	0	0	8	64	4	35	2	3	38	22	22
508	OTU_508	0	0	0	0	0	0	0	0	2	0	0	0	0	0	1	0	0	0	0	0	0	0	0	0	0	0	0	0	0	1	42	528	577	0	1	0	1	1	0	244	276	75	68	244	168	134	98	29
509	OTU_509	0	0	0	0	0	0	0	0	0	2	5	0	0	0	0	30	2	0	0	1	0	66	21	0	0	2	1	28	79	179	81	0	0	0	0	238	415	0	0	33	52	113	62	8	17	82	47	312
510	OTU_510	0	0	0	0	0	0	0	1	0	0	0	0	0	0	0	0	0	0	0	0	0	0	0	0	0	0	0	0	0	0	0	0	0	0	0	0	0	0	0	0	0	0	0	0	0	0	0	0
511	OTU_511	0	0	1	0	0	0	0	0	0	0	0	0	0	0	0	0	0	0	0	0	0	0	0	0	0	0	0	0	1	0	0	0	0	0	0	0	0	0	0	0	0	0	0	0	0	0	0	0
512	OTU_512	0	0	0	0	0	0	1	0	0	94	120	0	0	259	340	80	90	15	13	114	159	166	207	98	33	86	120	281	242	0	0	0	0	0	0	0	0	0	0	0	0	0	0	0	0	0	0	0
513	OTU_513	0	0	0	0	0	0	1	0	0	0	0	0	0	0	0	0	0	0	1	0	0	0	0	0	0	0	0	0	0	92	93	627	579	0	0	25	7	0	0	154	168	104	43	204	144	78	120	18
514	OTU_514	0	0	0	1	0	0	0	2	0	0	0	0	0	0	0	0	0	0	0	0	1	0	0	0	0	0	0	0	0	0	0	0	0	0	0	0	0	0	0	0	0	0	0	0	0	0	0	0
515	OTU_515	0	0	0	1	0	0	0	0	0	0	0	0	0	0	0	0	0	0	0	0	0	0	0	0	0	0	0	0	0	0	0	0	0	0	0	0	0	0	0	0	0	0	0	0	0	0	0	0
516	OTU_516	0	0	0	0	0	0	0	0	0	3	9	0	0	0	0	54	34	404	638	136	64	106	28	257	281	78	41	39	56	0	0	0	0	0	0	0	0	0	0	0	0	0	0	0	0	0	0	0
517	OTU_517	0	0	0	0	0	0	0	0	0	0	0	0	0	0	0	0	0	0	0	0	0	0	0	0	0	0	0	0	0	0	0	0	0	0	0	0	2	0	0	0	0	0	0	0	0	0	0	0
518	OTU_518	0	0	0	0	0	0	0	0	0	82	24	0	0	23	11	69	50	0	0	16	17	132	10	5	14	20	32	57	19	135	135	0	0	0	0	191	109	0	0	55	69	119	16	0	1	39	17	162
519	OTU_519	0	0	0	0	0	0	0	0	0	11	25	0	0	0	0	29	25	0	1	2	5	54	19	1	0	4	15	59	49	92	63	0	0	0	0	93	122	0	0	20	76	102	70	0	0	15	51	143
520	OTU_520	0	0	0	0	0	0	0	0	0	96	68	3	1	2	8	124	161	1	1	25	36	187	64	23	9	39	62	153	263	20	40	0	2	4	3	22	50	0	0	5	5	26	22	3	4	20	4	38
521	OTU_521	0	0	0	0	0	0	0	0	0	0	0	0	0	0	0	0	0	0	0	0	0	0	0	0	0	0	0	0	0	0	0	0	0	0	0	0	0	0	0	0	0	0	0	0	0	0	0	0
522	OTU_522	0	0	0	0	0	0	1	0	0	14	29	0	0	0	0	76	69	1	0	14	3	86	76	8	17	15	32	124	63	115	47	0	0	0	0	185	238	2	0	21	40	74	19	0	11	64	29	146
523	OTU_523	0	0	0	0	0	0	0	0	0	51	18	0	0	0	0	58	94	0	0	16	35	70	57	13	1	25	17	97	209	43	42	0	0	0	0	58	173	0	0	9	18	115	28	0	2	25	27	66
524	OTU_524	0	0	0	0	0	0	0	0	0	78	21	0	0	147	153	2	30	0	0	46	36	106	106	52	59	33	55	5	11	0	0	0	0	0	0	0	0	0	0	0	0	0	0	0	0	0	0	0
525	OTU_525	0	0	0	0	0	0	0	0	0	0	0	0	0	0	0	0	0	0	0	0	0	0	0	0	0	0	0	0	0	0	0	0	0	0	0	0	0	0	0	0	0	0	0	0	0	0	0	0
526	OTU_526	0	0	0	0	0	0	0	0	0	225	68	0	0	0	0	100	107	0	0	11	24	156	83	14	43	74	60	178	281	54	94	0	0	0	0	108	214	0	0	29	2	166	16	0	9	25	33	98
527	OTU_527	0	0	0	0	0	0	0	0	0	6	18	25	33	81	117	0	0	0	0	26	24	45	48	38	25	9	29	7	44	65	35	0	0	816	170	3	0	0	0	70	71	118	36	85	33	70	57	57
528	OTU_528	0	0	0	0	1	0	0	0	0	47	41	0	0	78	116	58	43	0	0	82	18	326	36	51	14	58	79	77	254	0	0	0	0	0	0	0	0	0	0	0	0	0	0	0	0	0	0	0
529	OTU_529	2	0	0	0	0	0	0	0	1	10	5	242	286	0	0	11	7	0	0	57	58	58	39	89	62	27	23	10	19	31	37	261	315	2	0	0	0	0	0	81	72	35	17	149	130	35	42	11
530	OTU_530	0	0	0	0	0	0	0	0	1	0	0	0	0	0	0	0	0	0	0	0	0	0	0	0	0	0	0	0	0	236	161	3	2	235	111	152	148	0	0	20	81	318	85	31	10	73	117	88
531	OTU_531	0	0	0	0	0	0	0	0	0	0	0	2	1	0	0	0	0	0	0	0	0	0	15	0	0	0	0	0	0	0	0	0	0	0	0	0	0	0	0	0	0	0	0	0	0	0	0	0
532	OTU_532	0	0	0	0	3	0	0	0	0	24	11	427	938	0	1	22	10	0	0	115	157	163	31	143	151	42	60	13	16	0	0	0	0	0	0	0	0	0	0	1	0	0	0	0	0	0	0	1
533	OTU_533	0	0	0	0	0	0	0	0	0	96	150	0	0	0	0	192	134	0	0	41	64	176	107	11	27	125	89	347	426	0	1	0	0	0	0	0	0	0	0	1	0	0	0	0	0	0	0	1
534	OTU_534	1	0	0	0	1	0	0	0	0	215	138	2	11	7	13	221	332	2	4	23	74	271	185	13	12	48	99	332	436	0	0	0	0	0	0	0	0	0	0	0	0	0	0	0	0	0	0	0
535	OTU_535	0	0	0	0	0	0	0	0	0	108	92	0	0	38	43	224	178	0	0	52	32	196	206	40	25	78	74	141	324	0	0	0	0	0	0	0	0	0	0	0	0	0	0	0	0	0	0	0
536	OTU_536	0	0	0	0	0	0	0	0	0	21	9	224	343	1	0	0	0	0	0	11	61	73	17	41	57	28	24	1	2	0	0	0	0	0	0	0	0	0	0	0	0	0	0	0	0	0	0	0
537	OTU_537	0	0	0	0	0	0	2	0	0	28	2	0	0	0	0	2	32	0	0	6	1	1	21	0	5	21	4	34	15	180	166	0	0	0	0	227	471	0	0	56	105	141	82	3	1	85	56	330
538	OTU_538	0	0	0	0	0	0	0	0	0	7	4	233	387	0	0	3	0	0	0	35	59	76	30	45	37	21	33	4	17	0	0	0	0	0	0	0	0	0	0	0	0	0	0	0	0	0	0	0
539	OTU_539	0	0	0	0	0	0	0	0	0	0	0	0	0	0	0	5	38	0	0	0	1	22	1	0	0	6	11	0	4	160	199	0	0	32	0	194	158	0	0	33	105	108	72	24	4	56	70	194
540	OTU_540	0	0	0	0	0	0	0	0	0	9	16	0	0	0	0	11	28	0	0	0	8	12	13	7	5	8	5	19	37	143	63	0	1	15	19	111	310	0	1	10	41	146	46	12	8	20	33	69
541	OTU_541	0	0	0	0	0	0	0	0	0	0	0	37	66	0	0	0	0	0	0	1	0	30	4	3	4	0	4	0	0	0	0	0	0	0	0	0	0	0	0	0	0	0	0	1	0	0	0	0
542	OTU_542	0	0	0	0	0	1	0	0	0	7	14	0	0	0	0	28	34	0	0	1	1	0	6	0	1	2	0	12	24	179	94	12	0	0	0	271	314	0	0	60	26	191	101	3	5	118	68	159
543	OTU_543	0	0	1	0	0	0	0	0	0	113	60	403	403	442	479	18	27	0	0	263	143	250	148	50	96	161	121	160	56	17	39	24	23	573	87	20	33	0	0	8	24	14	31	38	34	72	23	11
544	OTU_544	0	0	0	0	0	0	1	0	0	0	0	0	0	0	0	0	0	0	0	0	0	0	0	0	0	0	0	0	0	41	47	331	305	246	69	3	0	1	0	133	186	94	47	210	128	121	59	34
545	OTU_545	0	0	0	0	0	0	0	0	0	166	70	0	0	0	0	235	254	0	0	25	35	226	112	1	7	97	62	211	466	0	0	0	0	0	0	0	0	0	0	0	0	0	0	0	0	0	0	0
546	OTU_546	0	0	0	0	0	0	0	0	1	34	18	0	0	0	2	39	27	0	0	5	14	17	9	0	6	10	21	38	81	100	151	0	0	3	0	334	312	1	0	26	34	150	96	8	1	103	72	140
547	OTU_547	0	0	0	1	0	0	0	0	0	43	58	0	0	0	0	47	137	0	0	18	10	59	41	25	3	21	95	109	154	0	0	0	0	0	0	0	0	0	0	0	0	0	0	0	0	0	0	0
548	OTU_548	0	0	0	0	0	0	0	0	0	0	0	0	0	0	0	0	0	0	0	0	0	0	0	0	0	0	0	0	0	0	0	0	0	0	0	0	0	0	0	0	0	0	0	0	0	0	0	0
549	OTU_549	0	0	0	0	0	0	0	0	0	5	12	312	455	0	0	0	0	0	0	72	77	53	44	77	66	53	33	0	0	29	20	91	61	276	77	0	0	0	0	62	25	22	29	53	64	84	23	40
550	OTU_550	0	0	0	0	0	0	1	0	0	174	69	0	0	0	0	166	242	0	0	38	28	151	144	23	24	66	102	291	359	0	0	0	0	0	0	0	0	0	0	0	0	0	0	0	0	1	0	0
551	OTU_551	0	0	0	0	0	0	0	0	0	0	0	0	0	0	0	0	0	0	0	0	0	0	0	0	0	0	0	0	0	109	243	0	0	0	0	181	304	1	0	23	80	289	52	11	1	78	76	240
552	OTU_552	0	0	0	0	0	0	0	0	0	11	22	46	49	190	142	0	0	0	0	77	134	53	61	22	67	39	49	40	23	0	0	0	0	0	0	0	0	0	0	0	0	0	0	0	0	0	0	0
553	OTU_553	0	0	0	0	0	0	0	0	0	0	0	0	0	0	0	0	0	0	0	0	0	0	0	0	0	0	0	0	0	0	0	0	0	0	0	0	1	0	0	0	0	0	0	0	0	0	0	0
554	OTU_554	0	0	0	0	0	0	0	0	0	17	15	0	0	106	137	5	1	0	0	32	26	58	25	5	31	54	34	25	7	0	0	0	0	0	0	0	0	0	0	0	0	0	2	0	0	0	0	0
555	OTU_555	0	0	0	0	0	0	2	0	0	104	83	0	0	434	457	0	0	0	0	105	121	159	150	61	45	118	107	52	90	0	0	0	0	0	0	0	0	0	0	0	0	0	0	0	0	0	0	0
556	OTU_556	0	0	0	0	0	0	0	0	0	13	6	0	0	0	1	20	33	0	0	0	0	22	23	0	7	10	4	25	31	47	32	0	2	21	8	84	77	0	0	5	17	43	18	0	2	23	18	51
557	OTU_557	0	0	0	0	0	0	0	0	0	82	4	55	119	0	0	0	5	0	0	64	19	24	25	32	3	12	2	0	0	0	0	0	0	0	0	0	1	0	0	0	0	0	0	0	0	0	0	0
558	OTU_558	0	0	0	0	0	0	0	0	0	0	0	0	0	0	0	0	0	0	0	0	0	0	0	0	0	0	0	0	0	0	0	0	0	0	0	0	0	0	1	0	0	0	0	0	0	0	0	0
559	OTU_559	0	0	0	0	0	0	0	0	0	0	0	0	0	0	1	0	3	0	0	0	0	0	0	0	0	0	0	0	0	90	106	1	1	960	156	52	70	0	0	52	24	120	51	27	33	69	24	82
560	OTU_560	0	0	0	0	0	0	0	1	0	0	0	0	0	0	0	0	0	0	0	0	0	0	0	0	0	0	0	0	0	0	0	0	0	4	0	0	1	0	0	0	0	1	1	0	0	0	2	0
561	OTU_561	0	0	0	1	0	0	0	0	0	3	16	0	0	0	0	0	0	0	0	0	0	11	0	0	0	0	11	3	54	23	29	0	0	0	0	30	5	0	0	45	0	58	12	0	0	29	25	19
562	OTU_562	1	0	0	0	0	0	0	0	0	107	105	0	0	0	0	193	235	1	0	54	54	173	134	0	18	98	97	180	508	0	0	0	0	0	0	0	0	0	0	0	0	0	0	0	0	0	0	0
563	OTU_563	0	0	0	0	0	0	0	0	1	34	6	0	0	0	0	4	8	0	0	0	0	0	45	0	0	14	0	1	53	166	117	0	0	1	0	247	363	0	0	29	43	301	60	28	0	75	101	195
564	OTU_564	0	0	0	0	0	0	0	0	0	0	0	0	0	0	0	0	0	0	0	0	0	0	0	0	0	0	0	0	0	44	30	513	447	0	0	10	1	0	0	108	188	119	14	211	122	97	77	0
565	OTU_565	0	0	0	0	0	0	0	0	0	47	7	0	0	0	0	9	9	443	663	58	54	32	25	336	195	33	39	30	41	0	0	0	0	0	0	0	0	0	0	0	0	0	0	0	0	0	0	0
566	OTU_566	0	0	0	0	0	0	0	0	0	91	62	0	3	457	390	9	6	0	0	103	87	207	132	53	60	102	83	97	131	4	0	128	49	0	0	1	0	0	0	16	41	13	11	61	11	6	7	0
567	OTU_567	0	0	0	0	0	0	0	0	0	95	43	0	0	0	0	115	147	0	0	17	25	166	52	21	7	18	25	64	89	62	132	0	0	0	0	104	145	0	0	8	21	49	38	9	7	29	32	44
568	OTU_568	0	0	0	0	0	0	0	0	0	0	0	0	0	0	0	0	1	0	0	0	0	0	0	0	0	0	0	0	0	55	34	691	342	0	0	0	0	0	0	107	252	9	20	124	200	120	141	29
569	OTU_569	0	0	0	0	0	0	0	0	0	0	0	0	0	0	0	0	0	0	0	0	0	0	0	0	0	0	0	0	0	0	0	0	0	0	0	0	0	0	0	0	0	0	0	0	0	0	0	0
570	OTU_570	0	0	0	0	1	0	1	0	0	46	32	0	0	0	0	59	73	0	10	7	19	39	58	1	5	28	23	46	112	5	5	0	0	0	0	44	17	0	0	2	0	21	8	7	0	5	7	13
571	OTU_571	0	0	0	0	0	1	0	0	0	0	0	0	0	0	0	0	0	0	0	0	0	0	0	0	0	0	0	0	0	3	3	1	0	0	1	0	0	571	697	70	114	28	8	242	159	6	15	2
572	OTU_572	0	0	0	0	0	0	1	0	0	44	25	0	0	1	0	61	73	0	0	19	10	55	60	5	5	18	43	87	101	14	38	0	0	0	0	61	89	0	0	15	7	39	10	12	0	15	8	58
573	OTU_573	0	0	0	0	0	0	0	0	0	0	0	0	0	0	0	0	0	0	0	0	0	0	0	0	0	0	0	0	0	107	102	522	477	0	0	57	33	0	0	76	127	106	44	214	53	123	81	117
574	OTU_574	0	0	0	0	0	0	0	0	0	123	106	0	4	0	0	178	207	1	0	7	72	267	109	21	12	67	87	206	475	10	0	0	0	0	0	2	0	0	0	0	0	3	14	0	0	9	2	1
575	OTU_575	0	0	0	0	0	0	0	0	0	0	0	0	1	0	0	0	1	0	0	0	0	0	0	0	0	0	0	0	0	346	175	1	0	0	0	214	246	0	0	56	76	168	96	26	5	45	113	170
576	OTU_576	0	0	0	0	0	0	0	0	0	45	8	0	0	70	41	2	2	0	0	14	6	5	7	30	2	13	2	8	1	22	22	407	375	0	0	34	5	149	71	75	193	6	56	263	165	52	66	20
577	OTU_577	0	0	0	0	0	0	0	0	0	5	7	0	0	0	0	44	27	0	0	0	11	8	7	0	1	37	10	7	43	121	169	0	2	0	0	199	323	0	0	19	79	139	81	0	26	102	55	153
578	OTU_578	0	0	0	0	0	0	0	0	0	0	0	0	0	0	0	0	0	0	0	1	0	0	0	0	0	0	0	0	1	76	7	0	0	1	0	34	39	0	0	9	2	39	25	3	0	11	9	19
579	OTU_579	0	0	0	0	0	0	0	0	0	29	29	345	441	47	32	0	0	0	0	81	28	62	51	56	67	21	20	18	0	18	9	163	86	115	25	0	0	0	0	70	62	13	37	66	31	33	17	7
580	OTU_580	0	0	0	0	0	0	0	0	0	0	0	0	0	0	0	0	0	0	0	0	0	0	4	0	0	0	0	0	22	0	0	0	0	0	0	0	0	0	0	0	0	0	0	0	0	0	0	2
581	OTU_581	0	0	0	0	0	0	0	0	0	0	0	0	0	0	0	0	0	0	0	0	0	0	0	0	0	0	0	0	0	0	0	0	0	0	0	0	0	0	0	0	0	0	0	0	0	0	0	0
582	OTU_582	0	0	0	1	0	0	0	0	0	0	0	0	0	0	0	0	0	0	0	0	0	0	0	0	0	0	0	0	0	0	0	0	0	0	0	0	0	0	0	0	0	0	0	0	0	0	0	0
583	OTU_583	0	0	0	0	0	0	0	0	0	0	0	0	0	0	0	0	0	0	0	0	0	0	0	0	0	0	0	0	0	48	74	74	59	708	187	1	0	0	0	143	99	149	121	94	58	91	80	29
584	OTU_584	0	0	0	1	0	0	1	0	0	147	40	42	102	347	490	16	7	0	1	99	86	171	90	136	66	48	115	58	106	0	0	0	0	0	0	0	0	0	1	0	0	0	0	0	0	0	0	0
585	OTU_585	0	0	0	0	0	0	0	0	0	0	2	193	288	0	0	0	0	0	0	32	6	32	13	44	35	16	0	0	0	11	0	151	108	0	0	0	0	0	0	55	30	17	7	58	31	25	5	5
586	OTU_586	0	0	0	0	0	0	1	0	0	116	40	0	0	0	1	64	57	0	0	8	9	95	45	0	0	21	55	44	164	56	69	0	0	0	2	233	79	0	0	7	7	221	82	0	16	68	12	122
587	OTU_587	0	0	0	0	0	0	0	0	0	35	17	0	0	0	0	34	61	0	0	6	5	37	32	5	1	16	31	62	71	109	91	0	2	1	0	218	378	0	0	57	29	135	91	18	0	87	57	205
588	OTU_588	0	0	0	0	0	0	1	0	0	49	47	0	0	312	313	0	0	0	1	76	39	87	81	34	38	87	43	28	14	30	25	1	0	351	81	1	10	0	0	9	32	37	21	49	26	37	15	10
589	OTU_589	0	0	0	0	0	0	0	0	0	0	0	0	0	0	0	0	0	0	0	0	0	0	0	0	0	0	0	0	0	0	0	0	0	1	0	0	0	0	0	0	0	0	0	0	0	0	0	0
590	OTU_590	0	0	0	0	0	0	0	0	1	15	22	0	0	11	0	66	119	0	0	20	4	40	20	0	10	23	23	112	75	161	123	0	0	0	0	159	441	16	0	34	63	124	54	6	1	75	50	133
591	OTU_591	0	0	0	0	0	0	0	0	0	8	0	0	0	13	24	0	0	0	0	8	2	5	19	4	0	10	0	0	31	87	63	2	0	462	316	22	60	0	0	43	84	167	23	123	44	99	29	46
592	OTU_592	0	0	1	0	0	0	0	0	0	0	0	0	0	0	0	0	0	0	0	0	0	0	0	0	0	0	0	0	0	163	101	0	0	0	0	331	176	0	0	32	6	20	72	17	0	122	74	239
593	OTU_593	0	0	0	0	0	0	0	0	0	13	24	0	0	0	0	80	52	0	0	7	13	64	43	0	0	21	22	32	71	49	107	0	1	0	0	100	278	0	0	14	26	222	19	2	5	43	61	134
594	OTU_594	0	0	0	0	0	0	0	1	0	31	22	0	0	0	0	27	31	2	10	9	19	39	50	0	1	32	13	64	141	98	90	0	0	0	0	122	122	0	0	38	68	111	24	7	8	40	24	120
595	OTU_595	0	0	0	0	0	0	0	0	0	0	2	6	7	0	0	0	0	0	0	3	9	0	1	1	1	0	6	0	0	33	38	351	332	0	0	10	9	201	240	165	138	62	49	221	153	123	80	11
596	OTU_596	0	0	1	0	0	0	0	0	0	0	0	0	0	0	0	0	0	0	0	0	0	0	0	0	0	0	0	0	0	10	169	178	199	194	83	14	132	1	0	54	229	70	34	121	57	89	85	78
597	OTU_597	0	0	0	0	0	1	0	0	0	0	0	0	0	0	0	0	0	0	0	0	0	0	0	0	0	0	0	0	0	7	3	374	281	0	0	1	4	0	0	119	113	17	18	162	67	98	70	0
598	OTU_598	0	0	0	0	0	0	0	0	0	30	9	299	342	0	0	0	1	0	0	35	46	29	12	92	49	33	22	11	0	4	29	98	120	0	8	5	0	0	0	25	73	10	10	50	53	31	29	3
599	OTU_599	0	0	0	0	0	0	0	0	0	0	0	0	0	0	1	0	0	0	1	0	0	0	0	0	0	0	0	0	0	98	97	0	0	0	0	368	297	0	0	42	77	183	135	98	23	88	133	285
600	OTU_600	0	0	0	0	0	2	1	0	0	0	0	0	0	0	0	0	0	0	0	0	0	0	0	0	0	0	0	0	0	109	94	0	0	604	242	25	29	2	0	73	129	197	78	95	43	91	72	99
601	OTU_601	0	0	0	0	0	0	0	0	0	87	116	0	0	15	19	107	142	0	0	26	0	90	136	42	28	87	106	110	319	0	0	0	1	0	0	0	0	0	0	0	0	0	0	0	0	0	0	0
602	OTU_602	0	0	0	0	0	1	0	0	0	0	3	0	1	0	0	11	17	0	0	2	0	0	0	0	0	0	8	23	9	128	90	0	0	0	1	250	347	0	0	24	30	102	58	5	13	78	49	172
603	OTU_603	0	0	0	0	0	0	0	0	0	54	7	0	0	0	0	36	22	0	0	0	11	19	58	0	2	2	7	9	9	0	0	0	0	0	0	0	0	0	0	0	0	0	0	0	0	0	0	0
604	OTU_604	0	0	0	0	0	0	0	0	0	121	126	0	0	229	147	68	8	0	1	59	73	109	100	78	41	77	42	18	79	11	0	0	0	22	9	0	0	0	0	1	0	3	2	4	3	0	2	0
605	OTU_605	0	0	0	0	0	0	0	0	0	30	74	0	0	0	0	120	116	0	0	19	36	164	74	40	13	21	26	188	235	0	14	0	0	0	0	0	0	0	0	0	0	0	1	0	5	3	8	0
606	OTU_606	0	0	0	1	1	0	0	1	0	56	39	0	0	0	0	61	59	0	0	24	25	22	17	0	1	28	33	113	236	65	23	1	0	0	0	13	69	0	0	0	29	35	29	0	8	12	0	47
607	OTU_607	0	0	0	0	0	0	0	0	0	0	0	0	0	0	0	0	0	0	0	0	0	0	0	0	0	0	0	0	0	0	0	0	0	0	0	0	0	0	0	0	0	0	0	0	0	0	0	0
608	OTU_608	0	0	1	0	0	0	0	0	0	0	0	0	0	0	0	0	1	0	0	0	0	0	0	0	0	0	0	0	0	129	160	0	1	43	12	226	238	1	0	51	30	147	87	8	5	73	54	158
609	OTU_609	0	0	0	0	0	0	0	0	0	37	40	121	209	225	205	0	4	0	0	108	147	298	83	74	85	59	42	102	56	0	0	0	0	1	0	0	0	0	0	0	0	0	0	1	0	0	0	0
610	OTU_610	0	0	1	0	0	0	0	0	0	19	7	0	0	8	0	35	13	0	0	5	0	21	15	15	0	14	8	12	94	109	89	0	1	1	0	99	328	0	0	72	52	123	74	10	0	67	64	132
611	OTU_611	0	0	0	1	0	0	0	1	0	0	0	0	0	0	0	0	0	0	0	0	0	0	0	0	0	0	0	0	0	0	0	0	0	0	0	0	0	0	0	0	0	0	0	0	0	0	0	0
612	OTU_612	0	0	0	0	0	1	0	0	0	0	0	0	0	0	0	0	0	0	0	0	0	0	0	0	0	0	0	0	0	0	0	0	0	0	0	0	0	0	0	0	0	0	0	0	0	0	0	0
613	OTU_613	0	0	0	0	0	0	0	0	1	0	0	0	0	0	0	0	0	0	0	0	0	0	0	0	0	0	0	0	0	23	1	486	538	0	0	0	0	0	0	122	175	23	23	211	77	119	71	0
614	OTU_614	0	0	0	0	0	0	0	0	0	41	19	3	0	0	0	36	49	0	0	7	11	18	30	0	6	17	31	59	97	31	31	0	0	0	0	74	70	0	0	15	0	3	5	3	0	18	10	10
615	OTU_615	0	0	0	0	0	0	1	0	0	0	0	0	1	0	0	0	0	0	0	0	0	0	0	0	0	0	0	0	0	9	28	519	351	0	0	0	0	101	84	121	285	104	63	142	121	91	70	0
616	OTU_616	0	0	0	0	0	0	0	0	0	97	56	0	0	0	0	181	251	0	0	1	14	260	118	81	28	74	69	329	306	0	0	0	0	0	0	0	0	0	0	0	0	0	0	0	0	0	0	0
617	OTU_617	0	0	0	0	0	0	0	0	0	0	0	0	0	0	0	0	0	0	0	0	0	0	0	0	0	0	0	0	1	0	0	0	0	0	0	0	0	0	0	0	0	0	0	0	0	0	0	0
618	OTU_618	0	0	0	0	0	0	0	0	0	0	0	0	0	0	0	0	1	0	2	0	0	0	0	0	0	0	0	0	0	161	150	0	1	0	0	328	351	0	0	51	18	97	83	7	0	82	23	238
619	OTU_619	0	0	1	0	0	0	0	0	0	0	0	0	0	21	3	2	0	0	0	14	4	34	0	0	0	22	19	2	0	61	1	0	9	44	4	140	100	441	442	56	33	95	17	125	120	7	18	116
620	OTU_620	0	0	0	0	0	0	1	0	0	0	0	0	0	0	0	0	0	0	0	0	0	0	0	0	0	0	0	0	0	114	130	0	0	0	0	150	302	0	0	13	39	50	123	13	16	48	73	172
621	OTU_621	0	0	0	0	1	0	0	0	0	47	53	0	0	64	120	71	129	0	0	15	50	43	80	35	26	54	45	87	148	35	5	0	0	38	13	42	11	0	0	6	29	107	12	11	1	6	15	3
622	OTU_622	0	1	0	0	0	0	0	0	0	18	19	0	0	155	179	1	3	0	0	48	29	102	25	31	15	30	60	29	71	0	0	0	0	0	0	0	0	0	0	0	0	0	0	0	0	1	0	0
623	OTU_623	0	0	0	0	1	0	0	0	0	67	62	0	0	0	0	135	59	0	0	15	15	116	46	8	11	64	39	87	129	42	63	0	0	0	7	69	49	1	0	13	9	19	13	0	0	15	13	25
624	OTU_624	0	0	0	1	0	0	0	0	0	28	31	2	0	0	0	78	66	0	0	3	19	35	35	9	2	16	2	60	107	43	42	0	0	0	0	46	124	0	0	13	5	73	13	0	4	6	20	52
625	OTU_625	0	0	0	0	0	0	0	0	0	156	77	1	0	0	0	111	209	0	0	61	16	276	169	1	17	32	62	303	337	0	0	0	0	0	0	0	0	0	0	0	0	0	0	0	0	0	0	0
626	OTU_626	0	0	0	0	0	0	0	0	0	13	1	231	350	0	0	1	17	240	228	57	70	103	10	138	210	32	31	13	1	0	0	0	0	0	0	0	0	0	0	0	0	0	0	0	0	0	0	1
627	OTU_627	0	0	0	0	0	0	0	0	0	25	20	0	0	81	62	0	7	0	0	15	26	34	29	18	8	11	11	33	4	64	15	26	29	650	172	19	7	0	0	47	39	72	59	55	34	53	45	28
628	OTU_628	0	0	0	0	0	0	1	0	0	1	7	86	81	0	0	2	10	0	0	15	43	33	2	19	39	24	6	0	28	71	8	86	63	389	145	8	4	2	0	60	28	23	57	61	56	125	53	57
629	OTU_629	1	0	0	0	0	0	1	0	0	66	38	42	9	448	383	8	16	0	0	55	73	114	120	32	45	48	76	75	101	0	0	0	0	0	0	0	0	0	0	0	0	0	0	0	0	0	0	0
630	OTU_630	0	0	0	0	0	0	1	0	0	0	0	0	0	0	0	0	0	0	0	0	0	0	0	0	0	0	0	0	0	96	110	2	1	679	121	188	10	0	0	79	67	162	66	15	10	92	74	63
631	OTU_631	3	0	0	0	0	0	0	0	0	59	68	0	0	0	0	131	233	0	0	27	15	298	89	8	12	81	72	216	190	0	0	0	0	0	0	0	0	0	0	0	0	0	0	0	0	0	0	0
632	OTU_632	0	0	0	0	0	0	0	0	0	8	6	241	361	0	0	0	7	0	0	68	63	67	10	52	62	20	18	12	5	25	15	158	165	0	0	7	4	0	0	40	50	33	26	72	91	40	26	9
633	OTU_633	0	0	0	0	0	0	0	0	0	0	0	0	0	0	0	0	1	0	0	0	0	0	0	0	0	0	0	0	0	62	40	1	1	816	358	0	0	0	0	72	84	68	66	58	44	145	77	23
634	OTU_634	0	0	0	0	0	0	0	0	0	0	0	0	0	0	0	0	0	0	0	0	0	0	0	0	0	0	0	0	0	0	0	0	0	0	0	0	0	0	0	0	0	0	1	0	0	0	0	0
635	OTU_635	0	0	0	0	0	0	0	0	0	18	30	0	0	0	1	54	49	0	1	0	24	31	43	0	5	21	37	56	128	105	173	0	0	0	0	267	250	0	0	7	49	47	92	16	0	85	50	231
636	OTU_636	0	0	0	0	0	0	0	0	0	0	0	0	0	0	0	0	0	0	0	0	0	0	0	0	0	0	0	0	0	44	79	1	0	729	139	9	0	0	0	44	22	58	42	39	25	54	60	30
637	OTU_637	0	0	0	0	0	0	0	0	0	0	0	0	1	0	0	0	0	0	0	0	0	0	0	0	0	0	0	0	0	103	101	0	0	0	0	152	252	4	0	29	22	120	68	11	5	87	46	254
638	OTU_638	0	0	0	0	0	0	0	1	0	120	87	0	0	0	0	216	121	0	0	29	25	113	128	0	33	79	71	345	262	0	0	0	0	0	0	0	0	0	0	0	1	0	0	0	0	0	0	0
639	OTU_639	0	0	0	0	0	0	0	0	0	51	69	0	0	402	391	0	0	0	0	57	74	198	131	22	64	59	76	61	64	0	0	0	0	0	0	0	0	0	0	0	0	0	0	0	0	1	0	0
640	OTU_640	0	0	1	0	0	0	0	0	0	12	7	0	0	0	0	6	15	0	0	0	22	13	12	3	0	3	3	22	51	90	184	39	23	290	73	76	101	32	25	34	23	244	79	77	43	105	39	92
641	OTU_641	0	0	0	0	0	0	0	0	0	27	18	0	0	0	0	27	26	0	0	2	1	27	7	2	0	15	3	31	62	7	0	0	0	0	0	3	2	0	0	0	0	16	0	0	0	0	0	0
642	OTU_642	0	0	0	0	0	1	0	0	0	14	2	2	0	0	0	13	37	0	0	0	0	33	12	4	2	11	9	18	38	90	61	3	0	0	0	195	139	0	0	45	11	91	44	13	1	16	39	134
643	OTU_643	0	0	0	0	0	0	0	0	0	7	22	5	36	82	48	0	0	0	0	12	38	58	45	0	4	22	9	10	1	0	0	0	0	0	0	0	0	0	0	0	0	0	0	0	0	0	0	0
644	OTU_644	0	0	0	0	0	0	0	0	0	16	7	0	0	0	1	14	45	0	0	2	10	40	18	4	0	19	4	22	10	0	0	0	0	0	0	0	1	0	0	0	0	0	0	0	0	0	0	0
645	OTU_645	0	1	0	0	0	0	0	0	0	0	0	0	0	0	0	0	0	0	0	0	0	0	0	1	0	0	0	0	0	0	0	0	0	0	0	0	0	0	0	0	0	0	0	0	0	0	0	0
646	OTU_646	0	0	0	0	0	0	0	0	0	14	0	0	0	0	0	21	23	0	1	0	5	17	26	0	0	16	16	57	99	76	151	0	0	0	0	151	75	0	0	38	21	116	14	27	6	56	46	236
647	OTU_647	0	0	0	0	0	0	0	0	0	41	11	0	0	0	1	23	126	0	0	0	0	7	6	0	10	26	6	2	40	0	0	0	0	0	0	0	1	0	0	0	0	0	0	0	0	0	0	0
648	OTU_648	0	0	0	0	0	0	0	0	0	65	30	0	0	0	0	42	39	0	0	12	21	32	21	0	4	71	21	70	104	60	58	0	0	0	0	53	171	0	0	9	8	59	8	0	0	53	11	87
649	OTU_649	0	0	0	0	0	0	0	0	0	13	2	0	0	0	0	24	17	0	0	1	4	16	5	0	5	5	0	35	3	75	77	19	0	0	0	86	461	0	0	7	22	165	26	6	0	11	24	137
650	OTU_650	0	0	0	0	0	0	0	0	0	0	0	0	0	0	0	0	0	0	0	0	0	0	0	0	0	0	0	0	0	0	0	0	0	0	0	0	0	0	2	0	0	0	0	0	0	0	0	0
651	OTU_651	0	0	0	0	0	0	0	0	0	34	47	415	359	8	26	69	84	1	0	105	99	131	72	153	70	65	48	45	69	0	0	0	0	0	0	0	0	0	0	0	0	0	0	0	0	0	0	0
652	OTU_652	0	0	0	0	0	0	0	0	0	118	68	0	0	0	1	140	163	3	0	12	23	102	80	13	17	33	41	137	271	0	1	0	0	0	0	4	4	0	0	3	0	1	3	0	0	0	0	1
653	OTU_653	0	0	0	0	0	0	0	0	0	0	0	0	0	0	0	0	0	0	0	0	0	0	0	0	0	0	0	0	0	0	0	0	0	0	0	0	0	0	0	0	0	0	0	0	0	0	0	0
654	OTU_654	0	0	0	0	2	0	0	0	0	23	58	0	0	534	291	0	0	0	0	145	82	139	86	47	38	71	95	2	121	0	0	0	0	0	0	0	0	0	0	0	0	0	0	0	0	1	0	0
655	OTU_655	0	0	4	9	0	0	0	1	0	6	5	608	675	0	0	0	0	0	0	69	67	56	43	45	93	60	18	1	0	0	0	0	0	2	0	0	2	1	0	0	0	2	0	0	2	0	2	0
656	OTU_656	0	0	0	0	0	0	1	0	0	0	0	0	0	0	0	0	0	0	1	0	0	0	0	0	0	0	0	0	0	59	48	0	0	0	0	38	41	333	397	62	78	60	42	164	79	11	36	103
657	OTU_657	0	0	0	0	0	0	0	0	0	134	99	0	0	7	9	151	127	0	0	36	6	116	87	5	37	40	63	269	231	0	0	0	0	0	0	0	0	0	0	0	0	0	0	0	0	0	0	0
658	OTU_658	0	0	0	0	0	0	0	1	2	2	10	75	80	17	31	0	3	0	0	9	19	9	3	24	14	0	8	0	7	15	6	93	63	70	21	0	0	0	0	13	52	34	5	62	20	17	11	4
659	OTU_659	0	0	0	0	2	0	0	0	0	23	31	0	0	313	289	0	1	0	0	59	73	151	67	25	37	60	54	55	121	0	0	0	0	0	0	0	0	0	0	0	0	0	0	0	0	0	0	0
660	OTU_660	0	0	0	0	0	0	0	0	0	0	0	0	0	0	0	0	0	0	0	0	0	0	0	0	0	0	0	0	0	0	0	0	0	0	0	0	0	0	0	0	0	0	0	0	0	0	0	0
661	OTU_661	0	0	0	0	1	0	0	0	0	37	23	0	14	251	227	0	0	0	0	15	26	66	47	94	65	23	31	46	79	0	0	0	0	0	0	0	0	0	0	0	0	0	0	0	0	0	0	0
662	OTU_662	0	0	0	0	0	0	0	0	0	94	28	0	0	66	63	54	27	0	0	35	56	89	170	13	25	74	40	49	42	0	0	0	0	0	0	0	0	0	0	0	0	0	0	0	0	0	0	0
663	OTU_663	0	0	0	0	0	0	0	0	0	1	0	0	0	9	4	0	0	0	0	1	5	0	0	0	0	0	8	0	0	0	0	0	0	0	0	0	0	0	0	0	0	0	0	0	0	0	0	0
664	OTU_664	0	0	0	0	0	0	0	0	0	165	108	0	0	153	149	51	59	1	0	61	64	158	77	52	30	61	79	60	228	58	53	0	0	193	42	59	97	0	0	19	51	49	31	18	8	52	17	48
665	OTU_665	0	0	0	0	0	0	0	0	0	20	30	0	0	0	0	23	32	0	0	19	1	90	53	0	1	10	17	48	75	21	20	0	0	0	0	120	171	0	0	32	29	88	5	20	3	35	23	128
666	OTU_666	0	0	0	0	0	0	0	0	0	0	0	0	0	0	0	0	0	0	0	0	0	0	0	0	0	0	0	0	0	0	0	0	0	0	0	0	0	0	0	0	0	0	0	0	0	0	0	0
667	OTU_667	1	0	0	0	0	0	0	0	0	88	155	1	0	1	1	170	244	0	0	30	36	160	155	10	33	96	43	178	185	0	0	0	0	0	0	0	0	0	0	0	0	0	0	0	0	1	0	0
668	OTU_668	0	0	0	0	0	0	0	0	0	0	0	0	0	0	0	0	0	0	0	0	0	0	0	0	0	0	0	0	0	0	0	0	0	0	0	0	0	0	0	0	0	0	0	0	0	0	0	0
669	OTU_669	0	0	0	0	0	0	0	0	0	16	57	51	21	168	139	0	0	0	0	50	31	142	58	18	25	47	19	17	31	41	1	70	68	297	77	0	0	0	0	67	28	51	12	25	27	24	22	18
670	OTU_670	0	0	0	0	0	0	0	0	0	0	0	0	0	0	0	0	0	0	0	0	0	0	0	0	0	0	0	0	0	160	81	0	0	0	0	94	167	0	0	99	144	150	44	12	9	73	50	244
671	OTU_671	0	0	0	0	0	0	0	0	0	83	60	0	0	0	0	174	99	0	0	26	5	80	57	24	8	55	74	188	127	0	0	0	0	0	0	0	0	0	0	0	0	0	0	0	0	0	0	0
672	OTU_672	0	0	0	0	0	0	0	0	0	13	10	0	0	0	0	5	2	0	0	0	0	3	12	12	0	0	0	7	6	0	0	0	0	0	0	0	0	0	0	0	0	0	0	0	0	0	0	0
673	OTU_673	0	0	0	0	0	0	0	0	0	8	4	0	0	0	0	55	34	0	0	6	0	17	11	1	3	4	21	18	98	23	86	0	0	0	0	78	115	0	0	23	14	52	18	2	1	27	24	33
674	OTU_674	0	0	0	0	0	0	0	0	0	0	0	0	0	0	0	0	0	0	0	0	0	0	0	0	0	0	0	0	0	41	14	646	661	0	1	39	20	0	0	94	84	66	25	215	185	103	102	17
675	OTU_675	0	2	0	0	0	0	0	0	0	0	0	0	0	0	0	0	0	0	0	0	0	0	0	0	0	0	0	0	0	0	0	0	0	0	0	0	0	0	0	0	0	0	0	0	0	0	0	0
676	OTU_676	0	0	0	0	0	0	0	0	0	0	0	0	0	0	0	36	1	0	0	0	11	0	1	1	0	4	0	4	14	58	112	0	0	0	0	193	342	0	0	17	62	213	40	11	0	53	71	103
677	OTU_677	0	0	0	1	0	0	0	0	0	21	27	0	0	0	0	85	87	0	0	20	3	35	52	30	10	14	19	41	53	35	7	0	0	0	0	41	42	0	0	21	12	18	26	12	0	27	3	56
678	OTU_678	0	0	0	0	0	0	0	0	0	111	119	0	0	0	0	127	100	4	28	26	38	139	92	31	23	39	38	257	213	4	41	0	0	0	1	31	15	0	0	24	10	9	16	3	0	8	21	26
679	OTU_679	0	0	0	1	0	0	0	1	0	66	8	0	0	0	1	18	63	0	0	14	6	84	5	10	21	5	22	39	133	11	16	0	0	0	0	43	29	0	0	13	0	29	21	0	0	0	10	27
680	OTU_680	0	0	1	0	0	0	0	0	0	52	17	0	0	102	73	28	24	0	0	19	31	81	35	2	14	31	24	64	69	61	44	0	0	31	1	44	79	0	0	25	9	34	24	2	5	16	11	57
681	OTU_681	0	0	0	0	0	0	0	0	0	189	69	0	0	118	92	182	140	0	0	61	58	168	62	14	5	114	64	132	352	0	0	0	0	0	0	0	0	0	0	0	0	0	0	0	0	0	0	0
682	OTU_682	0	0	0	0	0	0	0	0	0	6	45	0	0	344	429	0	18	0	0	99	34	245	82	10	75	67	66	57	72	0	0	0	0	0	0	0	0	0	0	0	0	0	0	0	0	0	0	0
683	OTU_683	0	0	0	0	0	0	0	0	0	61	29	0	0	0	0	55	86	0	0	1	5	16	57	20	0	17	14	134	75	0	0	1	0	1	0	0	0	0	0	0	0	0	0	0	0	0	0	0
684	OTU_684	0	0	0	0	0	0	1	0	0	17	27	0	0	13	1	163	111	0	0	54	13	45	145	8	29	55	55	111	230	11	42	0	0	0	0	84	34	0	0	0	1	0	6	2	0	32	17	18
685	OTU_685	0	0	0	0	0	0	0	0	0	91	29	0	0	0	0	75	51	0	1	18	1	113	20	12	5	10	28	65	113	178	101	0	0	0	0	123	112	0	0	20	25	36	28	0	0	78	27	105
686	OTU_686	0	0	0	0	0	0	0	0	0	24	2	0	2	0	0	36	17	1	0	2	2	26	2	12	6	7	16	30	27	0	1	0	0	0	0	2	3	0	0	0	1	0	2	0	0	0	0	4
687	OTU_687	0	0	1	0	0	0	0	0	0	0	0	0	0	0	0	0	0	0	0	0	0	0	0	0	0	0	0	0	0	28	93	0	2	852	317	0	2	0	0	25	48	43	42	18	103	52	33	13
688	OTU_688	0	0	0	0	0	0	0	0	0	0	0	0	0	0	0	0	0	0	0	0	0	0	0	0	0	0	0	0	0	0	0	0	0	0	0	0	0	0	0	0	1	0	0	0	0	0	0	0
689	OTU_689	0	0	0	0	0	0	1	0	0	0	0	0	0	0	0	0	0	0	0	0	0	0	0	0	0	0	0	0	0	38	99	5	0	206	48	139	180	0	0	59	82	239	33	88	22	56	48	59
690	OTU_690	0	0	0	0	0	0	0	0	0	0	0	0	0	0	0	0	0	0	0	0	0	0	0	1	0	0	0	0	0	143	169	0	0	0	0	294	271	0	0	35	119	153	73	1	0	59	53	117
691	OTU_691	0	0	0	0	1	0	0	0	0	89	51	0	0	0	0	100	95	1	2	33	7	98	41	19	13	25	38	93	200	0	0	0	0	0	0	0	0	0	0	0	0	0	0	0	0	0	0	0
692	OTU_692	0	0	0	0	0	0	0	0	0	0	0	0	0	0	0	0	0	0	0	0	0	0	0	0	0	0	0	0	0	0	0	0	0	0	0	0	0	0	0	0	0	0	0	0	0	0	0	0
693	OTU_693	0	0	0	0	0	0	0	0	0	35	59	1	0	0	0	78	55	0	0	20	19	38	48	20	16	23	29	69	31	0	0	0	0	0	0	0	0	0	0	0	0	0	0	0	0	0	0	0
694	OTU_694	0	0	0	0	0	0	0	0	0	35	15	0	0	1	2	41	8	0	0	4	10	23	25	1	0	6	1	20	55	0	0	0	0	0	0	0	0	0	0	0	0	0	0	0	0	0	0	0
695	OTU_695	0	0	0	0	0	0	0	0	0	7	26	0	0	291	360	0	0	0	0	90	53	209	93	48	37	48	52	18	19	11	4	0	1	118	44	0	0	0	0	12	19	6	5	27	13	9	13	0
696	OTU_696	0	0	0	0	0	0	0	0	0	20	12	0	0	28	56	0	0	0	0	49	3	71	25	15	4	24	36	63	6	0	0	0	0	0	0	0	0	0	0	0	0	0	0	0	0	0	0	0
697	OTU_697	0	0	0	0	0	0	0	0	0	64	32	0	0	0	0	37	95	0	0	11	17	32	105	9	11	25	26	43	90	0	0	0	0	0	0	0	0	0	0	0	0	0	0	0	0	0	0	0
698	OTU_698	0	0	0	0	0	0	0	0	0	96	80	0	1	12	14	130	154	2	0	24	39	93	89	23	18	50	58	147	265	0	0	0	0	0	0	0	0	0	0	0	0	0	0	0	0	1	0	0
699	OTU_699	0	0	0	0	0	0	1	0	0	11	16	396	606	0	0	0	0	2	0	68	83	51	15	100	61	22	16	10	6	0	0	0	0	0	0	0	0	0	0	0	0	0	0	0	0	1	0	0
700	OTU_700	0	0	0	0	0	0	0	1	0	10	48	0	0	11	0	73	121	0	0	14	23	149	86	0	17	26	33	139	122	73	20	0	0	0	0	64	177	0	0	7	26	11	14	0	0	8	18	55
701	OTU_701	0	0	0	0	0	0	0	0	0	52	59	0	0	0	0	136	100	0	0	17	16	146	67	3	10	86	46	138	257	26	36	0	0	0	0	64	96	0	0	21	3	29	12	3	0	14	8	51
702	OTU_702	0	0	0	0	0	0	0	0	0	0	13	0	0	0	0	39	52	0	0	12	0	44	57	0	4	28	19	21	165	0	0	0	0	0	0	0	1	0	0	0	0	0	0	0	0	0	0	0
703	OTU_703	0	0	1	0	0	0	0	0	2	0	0	0	0	0	1	0	0	0	0	0	0	0	0	0	0	0	0	0	0	103	173	0	0	0	0	245	236	0	0	23	27	194	54	29	9	65	75	90
704	OTU_704	0	0	0	0	0	0	0	0	1	0	0	0	0	0	0	29	1	0	0	0	1	0	0	0	0	43	0	0	0	172	281	0	0	0	0	40	162	0	1	31	0	271	5	40	1	30	24	157
705	OTU_705	0	0	0	0	0	0	0	0	0	55	19	0	0	0	0	70	56	0	0	5	4	40	18	0	0	26	33	76	111	90	72	0	0	0	2	141	107	0	0	46	13	26	42	1	16	42	29	88
706	OTU_706	0	0	0	0	0	0	0	0	0	20	12	388	507	0	4	0	0	0	0	51	123	32	25	72	85	38	28	2	5	0	0	0	0	0	0	0	0	0	0	0	0	0	0	0	0	0	0	0
707	OTU_707	0	0	0	0	0	0	1	0	0	0	0	0	0	0	0	0	0	2	1	0	0	0	0	0	0	0	0	0	0	69	75	2	0	578	132	48	11	0	0	38	72	91	60	100	42	58	15	60
708	OTU_708	0	0	0	0	0	0	0	0	0	0	0	0	0	0	0	0	0	0	0	0	0	0	0	0	0	0	0	0	0	0	0	0	0	0	0	0	0	0	0	0	0	0	0	0	0	0	0	0
709	OTU_709	0	0	0	2	0	0	0	0	0	0	0	0	0	0	0	0	0	0	0	0	0	0	0	0	0	0	0	0	0	0	0	0	0	0	0	0	0	0	0	0	0	0	0	0	0	0	0	0
710	OTU_710	0	0	0	0	0	0	0	0	0	109	60	0	0	0	0	48	92	0	0	15	3	129	21	20	10	51	17	36	84	0	0	0	0	0	0	0	0	0	0	0	0	0	0	0	0	0	0	0
711	OTU_711	0	0	0	0	0	0	0	0	0	0	0	0	0	0	0	0	0	0	0	0	0	0	0	1	0	0	0	0	0	36	81	3	2	0	18	118	113	0	0	7	36	106	45	2	0	39	18	42
712	OTU_712	0	0	0	0	1	0	0	0	0	8	22	0	1	0	0	73	49	259	363	31	67	41	14	182	138	51	25	5	143	0	0	0	0	0	0	0	0	0	0	0	0	0	0	0	0	0	0	0
713	OTU_713	0	0	0	0	1	0	1	0	0	39	30	0	0	201	184	0	6	0	0	52	28	71	55	63	38	21	19	25	33	115	89	135	136	952	245	2	5	0	0	93	111	129	89	129	123	97	118	40
714	OTU_714	0	0	0	0	1	0	0	0	0	29	60	0	0	73	33	210	91	0	0	61	81	219	72	100	11	124	162	170	198	0	0	0	0	0	0	0	0	0	0	0	0	0	0	0	0	0	0	0
715	OTU_715	0	0	0	0	0	0	0	0	0	0	0	0	0	0	0	0	0	0	0	0	0	0	0	0	0	0	0	0	0	0	0	0	0	0	0	0	0	0	0	0	0	0	0	0	0	0	0	0
716	OTU_716	0	0	0	0	0	0	1	0	0	0	0	0	0	0	0	0	0	0	0	0	0	0	0	0	0	0	0	0	0	16	35	96	166	0	0	1	0	0	0	38	47	5	14	69	90	54	33	0
717	OTU_717	0	0	0	0	0	0	0	0	0	0	0	0	0	0	0	0	0	0	0	0	0	0	1	0	0	0	0	0	2	24	4	0	0	35	8	48	48	0	0	3	1	11	15	4	2	11	4	13
718	OTU_718	0	0	0	0	0	0	0	0	0	0	0	0	0	0	0	0	0	0	0	0	0	0	0	0	0	0	0	0	0	11	17	469	348	0	0	1	12	1	1	89	87	99	40	113	123	84	69	8
719	OTU_719	0	0	0	0	0	1	1	0	0	19	42	0	0	9	14	104	119	0	0	21	7	117	28	12	8	43	42	134	100	49	37	1	2	14	0	38	82	0	0	6	29	112	28	1	3	29	16	65
720	OTU_720	0	0	0	0	0	0	0	0	0	11	17	60	120	0	0	3	2	0	0	24	20	25	9	26	20	7	10	10	0	20	18	116	100	231	50	9	0	0	0	25	93	22	42	41	41	34	45	14
721	OTU_721	0	0	0	0	1	0	0	0	0	25	6	76	138	0	0	23	27	97	73	28	58	64	56	72	44	14	19	71	105	0	0	0	0	0	0	0	0	0	0	0	0	0	1	0	0	0	0	0
722	OTU_722	0	0	0	0	0	0	0	0	0	0	0	0	0	0	0	0	0	1	0	0	0	0	0	0	0	0	0	0	0	0	0	0	0	0	0	0	1	0	0	0	0	0	0	0	0	0	0	0
723	OTU_723	0	0	0	0	0	0	0	0	0	0	0	0	0	0	0	0	0	0	0	0	0	0	0	0	0	0	0	0	0	0	0	0	0	0	0	0	0	0	0	0	0	0	0	0	0	0	0	0
724	OTU_724	0	0	0	0	0	0	0	0	0	0	0	0	0	0	0	0	0	0	0	0	0	0	0	0	0	0	0	0	0	0	0	0	0	0	0	0	0	0	0	0	0	0	0	0	0	0	0	0
725	OTU_725	0	0	0	0	1	0	0	0	0	4	12	0	0	0	0	15	39	0	0	21	0	25	24	4	0	26	21	33	65	0	0	0	0	0	0	0	0	0	0	1	0	0	0	0	0	4	0	0
726	OTU_726	0	0	0	0	0	0	0	0	0	13	10	1	0	0	0	38	31	0	0	6	8	12	14	0	0	11	19	25	29	54	50	0	0	0	0	62	83	0	0	22	1	36	21	3	0	39	13	66
727	OTU_727	1	0	1	0	0	0	0	0	0	61	29	393	590	0	0	0	28	0	1	81	78	89	88	124	79	32	28	0	2	0	0	0	0	0	0	0	0	0	0	0	0	0	0	1	0	0	0	0
728	OTU_728	0	0	0	0	0	0	1	0	0	0	0	0	0	0	0	0	0	0	0	0	0	0	0	0	0	0	0	0	0	6	0	333	327	0	0	0	0	0	0	105	196	150	11	146	66	100	78	0
729	OTU_729	0	0	0	0	0	0	0	0	0	0	0	0	0	0	0	0	0	0	0	0	0	0	0	0	0	0	0	0	0	0	0	0	0	0	0	0	0	0	0	0	0	0	0	0	0	0	0	0
730	OTU_730	0	0	0	0	1	0	0	0	0	114	61	0	0	0	0	237	206	0	0	29	23	39	82	4	44	35	65	210	366	0	0	0	0	0	0	0	0	0	0	1	0	0	0	0	0	0	0	0
731	OTU_731	0	0	0	0	0	0	0	0	0	20	21	0	0	86	148	43	47	0	0	30	41	70	38	3	6	34	54	62	79	0	0	0	0	0	0	0	0	0	0	1	0	0	0	0	0	0	0	0
732	OTU_732	0	0	1	0	0	0	0	0	0	77	53	331	417	369	347	0	0	0	1	141	215	147	109	131	91	109	78	76	81	14	0	91	65	85	21	11	0	0	0	0	45	41	32	35	35	28	24	0
733	OTU_733	0	0	0	1	0	0	0	0	0	109	68	1	0	0	0	166	146	0	0	30	29	195	95	7	37	62	82	166	184	0	1	0	0	0	0	0	0	0	0	0	0	0	0	0	0	1	0	0
734	OTU_734	0	0	0	0	0	0	1	0	0	49	27	0	0	0	0	53	114	0	0	16	3	113	65	7	6	40	25	116	123	0	0	0	0	1	0	0	0	0	0	0	0	0	0	0	0	0	0	0
735	OTU_735	0	0	0	0	0	0	0	0	0	0	0	0	0	0	0	0	0	0	0	0	0	0	0	0	0	0	0	0	0	0	0	0	0	0	0	0	0	0	0	0	0	0	0	0	0	0	0	0
736	OTU_736	0	0	0	0	0	0	0	0	0	110	80	1	0	0	0	122	167	0	0	6	21	167	63	56	9	27	62	102	255	0	0	0	0	0	0	0	0	0	0	1	0	0	0	0	0	0	0	0
737	OTU_737	0	0	0	0	0	0	0	0	0	0	0	0	0	0	0	0	0	0	0	0	0	0	0	0	0	0	0	0	0	30	18	0	0	0	0	176	288	0	0	57	9	59	40	8	0	66	24	69
738	OTU_738	0	0	0	0	0	0	0	0	0	13	14	0	1	2	0	31	28	0	0	19	25	50	23	2	0	15	31	20	109	65	27	1	0	94	5	64	56	0	0	51	5	30	41	14	4	75	17	94
739	OTU_739	0	0	0	0	0	1	0	0	0	15	1	0	0	34	31	0	0	0	0	8	2	30	4	3	6	5	1	4	3	45	45	1	0	0	0	103	117	0	1	7	14	27	9	0	0	24	36	47
740	OTU_740	0	0	0	0	0	0	1	0	0	14	14	14	0	166	83	0	0	0	0	34	22	87	45	51	19	13	23	7	21	10	4	0	0	57	16	0	0	0	0	15	0	0	0	9	0	1	3	0
741	OTU_741	0	0	0	0	0	0	0	0	0	11	41	0	0	202	185	0	0	0	0	30	67	35	36	17	17	9	27	25	35	0	0	0	0	0	0	0	0	0	0	0	0	0	0	0	0	0	0	0
742	OTU_742	0	0	1	0	0	0	1	0	0	0	0	0	0	0	0	0	0	0	0	0	0	0	0	0	0	0	0	0	0	19	36	1	0	11	7	16	36	515	285	106	72	1	10	185	97	25	15	3
743	OTU_743	0	0	0	0	0	0	0	1	0	20	14	0	0	0	4	31	42	0	0	4	6	47	15	15	3	16	5	33	84	4	81	0	0	0	0	89	36	0	0	4	3	63	11	0	1	31	13	40
744	OTU_744	0	0	0	0	0	0	0	0	1	12	4	0	0	48	85	0	0	0	0	21	23	77	37	14	10	9	7	13	17	14	23	46	41	116	11	1	0	1	0	10	26	21	10	8	12	10	33	3
745	OTU_745	0	0	0	0	0	0	0	0	0	16	15	0	0	0	0	18	38	0	0	10	18	8	2	8	0	13	18	53	56	0	0	0	0	0	0	0	0	0	0	0	0	0	0	0	0	0	0	0
746	OTU_746	0	0	0	0	1	0	0	0	0	12	26	68	89	129	187	0	0	0	0	60	32	154	73	14	33	31	53	29	40	0	4	2	0	242	9	0	0	0	0	5	34	0	3	1	20	1	16	2
747	OTU_747	0	0	0	0	0	0	0	0	0	120	49	0	0	0	0	36	63	0	0	1	16	80	46	0	16	53	44	93	87	0	0	0	0	0	0	0	0	0	0	0	0	0	0	0	0	0	0	0
748	OTU_748	0	0	0	0	0	0	0	0	0	143	34	26	44	240	269	2	8	0	0	69	83	98	94	49	79	51	55	26	76	0	0	0	0	0	0	0	0	0	0	0	0	0	0	0	0	0	0	0
749	OTU_749	0	0	0	0	0	0	0	0	0	79	72	0	0	56	19	141	149	0	0	53	52	96	114	9	21	55	115	152	282	0	0	0	0	0	0	0	0	0	0	0	0	0	0	0	0	0	0	0
750	OTU_750	0	0	0	0	0	0	0	0	0	0	0	9	15	1	0	0	0	0	0	0	7	0	2	0	3	3	5	0	0	14	4	149	113	88	25	2	5	0	0	33	15	58	9	37	35	52	22	0
751	OTU_751	0	0	0	0	0	0	0	0	0	12	1	3	5	12	5	4	5	1	0	2	1	5	8	0	3	6	12	3	28	93	94	1	1	93	28	99	197	0	0	39	38	65	35	11	4	43	38	89
752	OTU_752	0	0	0	0	0	0	0	0	0	0	0	6	2	0	0	0	0	0	0	0	0	0	0	0	0	0	0	0	0	82	6	1	1	795	156	0	0	0	0	39	3	71	53	37	81	32	95	3
753	OTU_753	0	0	0	0	0	0	0	0	0	0	0	0	0	0	0	0	0	0	0	0	0	0	0	0	0	0	0	0	0	0	0	0	0	0	0	0	0	0	0	0	0	0	0	0	0	0	0	0
754	OTU_754	0	0	0	0	0	0	0	0	0	0	0	0	0	0	0	0	0	0	0	0	0	0	0	0	0	0	0	0	0	27	10	346	274	0	0	21	22	1	0	62	103	105	57	153	113	79	56	12
755	OTU_755	0	0	0	0	0	0	0	0	0	0	0	0	0	0	0	0	0	0	0	0	0	0	0	0	0	0	0	0	0	59	106	0	0	0	0	118	320	0	0	24	20	143	55	6	6	56	58	157
756	OTU_756	0	0	0	0	0	0	1	0	0	74	54	0	0	148	316	1	6	0	0	101	85	185	105	113	40	67	58	23	74	0	0	0	0	0	0	0	0	0	0	0	0	0	0	0	0	0	0	0
757	OTU_757	0	0	0	0	0	0	2	0	0	0	19	0	0	26	57	0	0	0	0	7	23	28	44	1	7	28	4	12	0	229	241	1862	1414	0	12	248	341	116	122	370	423	363	178	782	412	386	321	333
758	OTU_758	0	0	1	0	0	0	0	1	0	0	0	0	0	0	0	0	0	0	0	0	0	0	0	0	0	0	0	0	0	0	0	0	0	0	0	0	0	0	0	0	0	0	0	0	0	0	0	0
759	OTU_759	0	0	0	0	0	0	0	0	0	0	0	0	0	0	0	0	0	0	0	0	0	0	0	0	0	0	0	0	0	0	0	0	0	0	0	0	0	0	0	0	0	0	0	0	0	0	0	0
760	OTU_760	0	0	0	0	0	0	1	0	0	30	29	0	0	0	0	67	108	0	0	15	14	143	61	16	4	37	20	165	143	69	45	0	0	0	0	55	118	0	0	16	4	18	23	4	1	34	11	51
761	OTU_761	0	0	0	0	0	0	1	0	0	1	10	21	42	0	0	0	0	0	0	6	4	0	3	18	0	0	7	19	0	23	19	312	206	0	0	0	0	0	0	77	162	99	18	195	86	70	40	2
762	OTU_762	0	0	1	0	0	0	1	0	0	0	0	0	0	0	0	0	0	0	0	0	0	0	0	0	0	0	0	0	0	9	19	2	0	678	151	1	0	1	0	49	76	90	31	104	43	36	44	24
763	OTU_763	0	0	0	0	0	0	0	0	0	1	4	0	0	2	8	2	1	0	0	1	3	9	6	0	2	6	4	2	7	15	19	0	0	0	0	38	18	0	0	1	1	20	2	0	2	10	1	23
764	OTU_764	0	0	0	0	0	0	0	0	0	0	0	0	0	0	0	1	13	0	0	0	0	0	11	0	0	3	0	0	0	0	0	0	0	0	0	0	0	0	0	0	0	0	0	0	0	0	0	0
765	OTU_765	0	0	0	0	0	0	0	0	0	25	23	0	0	0	0	32	30	0	0	2	6	9	8	2	5	14	2	10	28	14	9	0	0	0	0	34	30	0	0	6	12	16	11	4	0	8	7	51
766	OTU_766	0	0	0	0	0	0	0	0	0	0	0	0	0	0	0	0	0	0	0	0	0	0	0	0	0	0	0	0	0	49	54	0	0	0	0	80	260	0	0	18	23	104	17	3	4	28	34	84
767	OTU_767	0	0	0	0	0	0	0	0	0	45	47	0	0	0	0	134	181	0	0	24	21	146	101	4	5	68	52	196	432	0	0	0	0	0	0	0	0	0	0	0	0	0	0	0	0	0	0	0
768	OTU_768	0	0	0	0	0	0	0	0	0	70	54	0	0	1	0	101	142	0	0	13	13	204	77	15	7	32	57	190	308	0	0	0	0	0	0	0	0	0	0	0	0	0	0	0	0	0	0	0
769	OTU_769	0	0	0	0	0	0	0	0	0	14	4	0	0	0	0	1	0	0	0	0	2	1	0	0	1	6	0	8	8	117	87	0	0	0	0	127	245	0	0	18	31	110	54	1	12	40	30	191
770	OTU_770	0	0	0	0	0	0	0	0	0	0	0	0	0	2	0	0	0	0	0	0	0	0	0	0	0	0	0	0	0	10	1	116	100	0	0	0	0	0	0	11	38	9	8	62	29	46	38	0
771	OTU_771	0	0	0	0	0	0	0	0	0	0	0	0	0	0	0	0	0	0	0	0	0	0	0	0	0	0	0	0	0	0	20	0	0	0	15	0	68	0	0	0	1	0	0	0	0	0	12	0
772	OTU_772	0	0	0	0	0	0	1	0	0	0	0	0	0	0	0	0	1	0	0	0	0	0	0	0	0	0	0	0	0	0	7	0	0	6	0	1	0	329	524	51	133	8	3	207	88	19	3	0
773	OTU_773	0	0	0	0	0	0	0	0	0	59	20	0	0	238	319	7	3	0	0	105	78	179	94	38	35	51	52	88	122	0	0	0	0	0	0	0	0	0	0	0	0	0	0	0	0	0	0	0
774	OTU_774	0	0	0	0	0	0	0	0	0	109	56	0	0	1	0	121	95	0	0	17	6	63	49	3	5	39	37	122	161	45	70	0	0	0	0	59	113	0	0	0	9	20	37	0	0	15	20	40
775	OTU_775	0	0	0	0	0	0	0	0	0	0	0	0	0	0	0	0	0	0	0	0	0	0	0	0	0	0	0	0	0	17	1	138	103	0	0	0	0	0	0	17	30	1	9	61	47	23	16	0
776	OTU_776	0	0	0	0	0	0	0	0	0	0	0	0	0	0	0	0	0	0	0	0	0	0	0	0	0	0	0	0	0	0	0	0	0	0	0	0	0	0	0	0	0	0	0	0	0	0	0	0
777	OTU_777	0	0	0	0	0	0	0	0	0	18	11	416	454	0	0	0	0	1	0	61	49	67	44	77	62	33	36	3	2	0	0	0	0	0	0	0	0	0	0	0	0	0	0	0	0	0	0	0
778	OTU_778	0	0	0	0	0	0	0	0	0	0	0	0	0	0	0	0	0	0	0	0	0	0	0	0	0	0	0	0	0	0	0	0	0	0	0	0	0	0	0	0	0	0	0	0	0	0	0	0
779	OTU_779	0	0	0	0	0	0	0	0	0	12	50	0	0	131	127	13	16	0	0	43	8	109	80	70	17	43	48	58	63	0	0	0	0	0	0	0	0	0	0	0	1	1	0	0	0	3	5	0
780	OTU_780	1	0	0	0	0	0	0	0	0	0	1	305	477	0	0	0	0	0	0	63	109	39	42	21	102	54	33	6	2	0	0	0	0	0	0	0	0	0	0	0	0	0	0	0	0	0	0	0
781	OTU_781	0	0	0	0	0	0	0	0	0	0	0	0	0	0	0	0	0	0	0	0	0	0	0	0	0	0	0	0	0	0	11	8	3	0	0	0	0	0	0	3	1	0	3	1	1	0	0	0
782	OTU_782	0	0	0	0	1	0	0	0	0	16	8	242	408	2	0	0	0	0	0	62	45	43	30	79	41	43	20	2	31	0	0	0	0	0	0	0	0	0	0	0	0	0	0	0	0	0	0	0
783	OTU_783	0	0	1	0	0	0	0	0	0	0	0	0	0	0	0	0	1	0	0	0	0	0	0	0	0	0	0	0	0	72	47	0	0	0	0	48	74	1	0	36	30	77	48	0	1	32	60	87
784	OTU_784	0	0	1	0	0	0	1	0	0	0	0	0	0	0	0	0	0	0	0	0	0	0	0	0	0	0	0	0	0	34	61	1	1	451	277	15	0	1	0	38	92	55	43	93	11	45	56	10
785	OTU_785	0	0	0	0	0	0	0	0	0	0	0	0	0	0	0	0	0	0	0	0	0	0	0	0	0	0	0	0	0	0	0	0	0	0	0	0	0	0	0	0	0	0	0	0	0	0	0	0
786	OTU_786	0	0	0	0	1	0	0	0	0	35	24	0	0	100	92	0	0	0	0	13	30	41	47	25	1	8	3	23	37	1	0	0	0	0	0	0	0	0	0	0	0	0	0	0	0	0	0	1
787	OTU_787	0	0	0	0	0	0	0	0	0	37	60	0	0	1	0	85	91	0	0	8	67	138	48	1	1	31	73	91	176	0	0	0	0	0	0	0	0	0	0	0	0	0	0	0	0	0	0	0
788	OTU_788	0	0	0	0	0	0	0	0	0	44	5	0	0	0	0	0	17	0	0	0	3	17	0	0	4	9	1	20	15	126	134	0	0	0	0	103	141	0	0	29	2	46	24	11	10	59	21	147
789	OTU_789	0	0	0	0	0	0	0	0	0	0	0	0	0	0	12	0	0	0	0	0	0	0	0	0	0	0	0	0	0	33	41	1	1	577	173	0	0	0	0	73	65	19	36	112	74	64	33	6
790	OTU_790	0	0	0	0	0	0	0	0	0	16	10	426	471	0	0	0	1	0	0	62	50	50	26	68	37	12	21	12	11	0	0	0	0	0	0	0	0	0	0	0	0	0	0	0	0	0	0	0
791	OTU_791	0	0	0	0	0	0	0	0	0	17	18	271	336	0	0	10	0	0	0	32	45	14	31	20	46	20	20	3	38	2	0	84	30	0	0	1	0	0	0	9	4	15	2	19	24	10	18	0
792	OTU_792	0	0	0	0	0	0	1	0	0	0	0	0	0	0	0	0	0	0	0	0	0	0	0	0	0	0	0	0	0	68	41	219	318	0	0	1	0	0	0	76	92	109	0	175	105	65	44	0
793	OTU_793	0	0	0	0	0	0	0	0	0	1	3	0	0	0	0	9	17	0	0	0	0	0	2	0	14	3	0	0	12	0	0	0	0	0	0	0	0	0	0	0	0	0	0	0	0	0	0	0
794	OTU_794	0	0	0	0	0	0	0	0	0	0	0	0	0	0	0	0	0	0	0	0	0	0	0	0	0	0	0	0	0	22	28	0	0	517	156	1	0	0	0	31	87	55	51	56	45	63	45	42
795	OTU_795	0	0	0	0	0	0	0	0	0	35	27	0	0	0	0	43	132	1	2	21	54	100	90	44	11	29	40	135	213	0	23	0	1	49	18	0	0	0	0	2	4	9	3	4	0	12	0	0
796	OTU_796	0	0	0	0	0	0	0	0	0	10	27	38	64	18	79	18	15	0	0	7	35	25	16	64	12	3	1	0	30	0	0	0	0	0	0	0	0	0	1	0	0	0	0	0	0	0	0	0
797	OTU_797	0	0	0	0	0	0	1	0	0	0	0	0	0	31	5	0	1	0	0	2	0	6	7	0	6	1	0	0	0	25	57	0	0	653	127	0	30	1	0	46	46	35	43	41	46	53	40	7
798	OTU_798	0	0	0	0	0	0	0	0	0	9	6	0	0	0	0	15	22	0	0	4	3	0	7	1	9	4	10	15	17	0	0	0	0	0	0	0	0	0	0	0	0	0	0	0	0	0	0	0
799	OTU_799	0	0	0	0	2	0	0	0	0	44	58	0	0	165	370	0	4	0	0	27	45	122	105	73	56	64	39	32	53	0	0	0	0	0	0	0	0	0	0	0	0	0	0	0	0	0	0	0
800	OTU_800	0	0	0	0	0	0	0	0	0	0	0	0	0	0	0	0	0	0	0	0	0	0	0	0	0	0	0	0	0	0	0	0	0	0	0	0	0	0	0	0	0	0	0	0	0	0	0	0
801	OTU_801	0	0	0	0	0	0	0	0	0	0	0	0	0	0	0	0	0	0	0	0	0	5	0	0	0	0	0	0	37	0	0	0	0	0	0	0	0	0	0	0	0	0	0	0	0	0	0	0
802	OTU_802	0	0	0	0	0	0	0	1	0	0	0	0	0	0	0	0	0	0	0	0	0	0	0	0	0	0	0	0	0	0	0	0	0	0	0	0	0	0	0	0	0	0	0	0	0	0	0	0
803	OTU_803	0	0	0	0	0	0	0	0	0	0	3	160	330	0	0	0	5	0	0	61	45	17	16	80	35	17	37	1	0	0	0	0	0	0	0	0	0	0	0	0	0	0	0	0	0	0	0	0
804	OTU_804	0	0	0	0	0	0	0	0	0	6	6	7	8	19	22	0	1	0	0	3	6	30	9	6	2	5	2	0	4	16	24	14	11	326	104	0	3	0	0	46	35	58	28	33	14	44	23	19
805	OTU_805	0	0	0	0	0	0	0	0	0	10	0	0	0	0	0	5	17	0	0	0	0	11	12	0	0	0	0	16	8	126	93	0	0	0	0	169	195	0	0	39	20	40	121	0	9	66	51	116
806	OTU_806	0	0	0	0	0	0	0	0	0	5	2	0	0	0	0	4	16	0	0	0	0	20	9	2	0	5	6	10	11	0	0	0	0	0	0	0	0	0	0	0	0	0	0	0	0	0	0	0
807	OTU_807	0	0	0	0	0	0	0	0	0	42	52	0	0	208	167	17	26	0	0	37	44	88	114	28	43	21	47	39	50	2	0	0	0	3	2	0	0	0	0	0	2	0	0	1	1	0	0	1
808	OTU_808	0	0	0	0	0	0	0	0	0	72	59	0	0	0	0	102	99	0	0	15	25	93	175	31	14	56	79	257	85	0	0	0	0	0	0	0	0	0	0	0	0	0	0	0	0	0	0	0
809	OTU_809	0	0	0	1	0	1	2	0	0	0	0	0	0	0	0	0	0	0	0	0	0	0	0	0	0	0	0	0	0	68	91	0	0	0	0	121	177	1	0	17	39	144	48	0	6	19	48	135
810	OTU_810	0	0	0	0	0	1	0	0	0	0	0	0	0	0	0	16	0	0	0	0	0	2	0	0	3	0	1	5	1	82	133	0	0	1	0	159	171	0	0	10	17	152	51	0	6	35	51	104
811	OTU_811	0	0	1	0	0	0	0	0	0	0	0	0	0	0	0	0	0	0	0	0	0	0	0	0	0	0	0	0	0	65	115	0	0	0	0	157	281	0	0	66	64	77	52	5	0	57	11	126
812	OTU_812	0	0	1	0	0	0	0	0	1	0	0	0	0	0	0	0	0	0	0	0	0	0	0	0	0	0	0	0	0	79	42	0	0	125	20	135	114	0	0	21	59	82	31	13	6	98	19	80
813	OTU_813	0	0	0	0	0	0	0	0	0	33	27	0	0	0	0	42	57	1	0	3	9	72	24	1	1	14	15	67	122	17	45	0	0	0	0	54	86	0	0	16	7	55	16	0	0	34	5	61
814	OTU_814	0	0	0	0	0	0	1	0	0	0	0	0	0	0	0	0	0	0	0	0	0	0	0	0	0	0	0	0	0	14	11	410	288	0	0	3	0	0	0	151	92	77	4	107	80	71	57	0
815	OTU_815	0	0	0	0	1	0	0	0	0	10	13	0	0	0	0	1	5	281	434	54	55	22	12	215	100	15	10	5	1	0	0	0	0	0	0	0	0	0	0	0	0	0	0	0	0	0	0	0
816	OTU_816	0	0	0	0	0	0	0	0	0	0	8	0	0	5	2	28	13	0	0	0	1	19	2	0	11	5	2	4	15	0	1	0	0	0	0	0	0	0	0	0	0	16	1	0	0	8	2	0
817	OTU_817	0	0	0	0	0	0	0	0	0	93	52	0	0	0	0	79	73	0	0	4	32	122	80	15	7	62	46	242	273	0	0	0	0	0	0	0	0	0	0	0	0	0	0	0	0	0	0	1
818	OTU_818	0	0	0	0	0	0	0	0	0	46	66	0	0	1	0	47	28	0	0	9	29	103	42	0	5	87	54	103	196	28	60	0	0	0	0	30	93	0	0	0	6	9	2	0	1	21	0	45
819	OTU_819	0	0	0	0	0	0	0	0	0	66	92	0	0	0	0	170	173	0	0	6	18	101	80	24	17	55	63	168	178	0	0	0	0	0	0	0	0	0	0	0	0	0	0	0	0	0	0	0
820	OTU_820	0	0	0	0	0	0	0	0	0	16	8	0	0	0	0	5	19	0	0	0	27	1	2	17	0	7	1	13	15	0	0	0	0	0	0	0	0	0	0	0	0	0	0	0	0	0	0	0
821	OTU_821	0	0	0	0	0	0	0	0	0	8	33	0	0	263	189	0	2	0	0	35	64	47	34	18	26	39	26	50	82	0	0	0	0	0	0	0	0	0	0	0	0	0	0	0	0	0	0	0
822	OTU_822	0	0	0	0	0	0	1	0	0	0	0	0	0	0	0	0	0	0	0	0	0	0	0	0	0	0	0	0	0	18	29	142	164	158	78	2	1	0	0	62	41	139	4	188	42	107	39	0
823	OTU_823	0	0	0	0	0	0	0	0	0	4	13	0	0	0	0	7	36	0	0	0	0	17	3	0	5	6	10	26	50	101	80	0	0	0	0	88	107	0	0	45	5	212	64	7	0	20	32	73
824	OTU_824	0	0	0	0	0	0	0	0	0	35	16	257	432	0	2	6	47	1	0	78	31	110	80	59	60	40	20	68	42	0	0	0	0	0	0	0	0	0	0	0	0	0	0	0	0	0	0	0
825	OTU_825	0	0	0	0	0	0	0	0	0	14	4	0	0	8	18	21	4	0	0	4	16	4	2	0	2	7	2	22	11	0	0	0	0	0	0	0	0	0	0	0	0	0	0	0	0	0	0	0
826	OTU_826	0	0	0	0	0	0	0	0	0	144	28	0	0	0	0	112	91	0	0	25	46	139	98	29	8	47	41	168	355	0	0	0	0	0	0	0	0	0	0	0	0	0	0	0	0	0	0	0
827	OTU_827	0	0	0	0	0	0	0	0	0	0	0	0	0	0	0	0	0	0	0	0	0	0	0	0	0	0	0	0	0	20	37	0	0	508	122	0	0	0	0	24	85	60	35	28	51	109	40	8
828	OTU_828	0	0	0	0	0	0	0	1	0	0	0	0	0	0	0	0	0	0	0	0	0	0	0	0	0	0	0	0	0	0	0	0	0	0	0	0	0	0	0	0	0	0	0	0	0	0	0	0
829	OTU_829	0	0	0	0	0	0	0	1	0	0	0	0	0	0	0	0	0	0	0	0	0	0	0	0	0	0	0	0	0	0	0	0	0	0	0	0	1	0	0	0	0	0	0	0	0	0	0	0
830	OTU_830	0	0	0	0	0	0	0	0	0	2	5	0	0	0	0	87	68	0	0	19	2	67	0	0	1	8	21	25	89	0	0	0	0	0	0	0	0	0	0	0	0	0	0	0	0	0	0	0
831	OTU_831	0	0	0	0	0	0	0	0	0	0	0	0	0	0	0	0	0	0	0	0	0	0	0	0	0	0	0	0	0	15	17	1	0	659	139	1	0	0	0	11	71	180	5	72	26	40	12	19
832	OTU_832	0	0	0	0	0	0	0	0	0	50	43	0	0	0	0	76	86	0	0	23	8	53	66	4	16	55	48	79	228	1	0	0	0	0	0	0	0	0	0	0	0	0	0	0	0	0	0	0
833	OTU_833	0	0	0	0	0	0	0	0	0	2	4	0	0	0	0	3	30	0	0	15	24	14	13	0	1	20	12	16	81	39	30	0	0	0	0	105	134	0	0	6	10	59	39	0	9	9	18	97
834	OTU_834	0	0	0	0	0	0	0	0	0	0	0	0	0	0	0	0	0	0	0	0	0	0	0	0	0	0	0	0	0	43	19	83	52	414	95	10	3	0	0	50	89	71	14	37	49	92	28	27
835	OTU_835	0	0	0	0	0	0	0	1	0	0	0	0	0	0	0	0	0	0	0	0	0	0	0	0	0	0	0	0	0	52	29	1	0	347	137	1	72	0	0	55	46	69	27	45	41	44	37	52
836	OTU_836	1	0	0	0	0	0	1	0	0	16	10	0	0	0	0	15	5	0	0	12	13	26	13	0	0	0	15	16	57	38	15	0	0	0	0	62	89	0	0	0	0	35	9	0	10	9	21	36
837	OTU_837	0	0	0	0	0	0	0	0	0	24	15	0	0	0	0	11	7	0	0	1	1	0	1	0	0	11	10	29	21	83	94	0	0	0	1	77	174	0	0	4	21	144	44	13	2	23	15	47
838	OTU_838	0	0	0	0	0	0	0	0	0	22	9	23	58	94	91	2	2	0	0	19	16	90	21	20	17	9	9	54	44	25	8	0	0	110	39	0	0	0	0	16	17	28	24	15	7	32	15	12
839	OTU_839	0	0	0	0	0	0	0	0	0	66	30	0	0	0	1	118	75	0	0	3	17	220	87	14	17	128	74	252	145	0	0	0	0	0	0	0	0	0	0	0	0	0	0	1	0	0	0	0
840	OTU_840	0	0	0	0	0	0	0	0	0	0	13	0	0	0	0	9	23	0	0	0	1	46	37	1	6	9	13	33	34	60	97	0	0	0	0	94	87	0	9	9	10	66	37	1	2	34	19	76
841	OTU_841	0	0	0	0	0	0	0	0	1	0	0	0	0	0	0	0	0	0	0	0	0	0	0	0	0	0	0	0	0	32	22	0	0	0	0	90	131	0	0	13	3	96	26	0	0	24	5	38
842	OTU_842	0	0	0	0	0	0	0	0	0	0	0	0	0	0	0	0	0	0	0	0	0	0	0	0	0	0	0	0	0	0	0	0	0	0	0	2	0	0	0	0	0	0	0	0	1	0	0	0
843	OTU_843	0	0	0	0	0	0	0	0	0	22	67	0	0	0	0	124	129	0	0	46	29	199	116	41	8	34	70	153	360	0	0	0	0	0	0	0	0	0	0	0	0	0	0	0	0	0	0	0
844	OTU_844	0	0	0	0	0	0	0	0	0	70	34	8	5	40	61	38	42	0	0	54	51	64	92	37	8	39	30	118	146	0	0	0	0	0	0	0	0	0	0	0	0	0	0	0	0	0	0	0
845	OTU_845	0	0	0	0	0	0	0	0	0	0	0	0	0	0	0	0	0	0	0	0	0	0	0	0	0	0	0	0	0	2	50	0	1	150	87	0	0	0	0	12	2	4	2	4	23	48	13	3
846	OTU_846	0	0	0	0	0	0	1	0	0	0	0	0	0	0	0	0	0	0	0	0	0	0	0	0	0	0	0	0	0	31	75	265	155	0	0	27	80	0	0	50	58	73	34	146	43	64	50	23
847	OTU_847	0	0	0	0	0	0	0	0	0	56	12	0	0	0	0	18	52	0	0	1	16	116	99	0	5	5	43	135	127	0	0	0	0	0	0	0	0	0	0	0	0	0	0	0	0	0	0	0
848	OTU_848	0	0	0	0	0	0	1	0	0	1	0	0	0	0	0	0	0	196	279	11	22	14	0	9	71	11	7	0	0	0	0	0	0	0	0	0	0	278	135	67	31	0	0	31	27	0	3	0
849	OTU_849	0	0	0	0	0	0	0	0	0	0	3	5	5	0	2	0	0	0	0	2	0	2	3	5	2	3	2	2	2	18	9	8	4	27	6	18	10	0	0	10	6	5	7	1	9	8	9	10
850	OTU_850	0	0	0	0	0	1	0	0	0	0	6	197	345	0	0	0	0	20	37	70	51	70	9	36	65	29	10	16	0	0	0	0	0	0	0	0	0	31	54	0	0	0	0	3	40	14	0	0
851	OTU_851	1	0	0	0	0	0	0	0	0	5	23	0	0	0	0	30	45	0	0	20	0	7	0	0	0	33	20	5	0	0	0	0	0	0	0	0	0	0	0	0	0	0	0	0	0	0	0	0
852	OTU_852	0	0	0	0	0	0	0	0	0	0	0	0	0	0	0	0	0	0	0	0	0	0	0	0	0	0	0	0	0	0	0	0	0	0	0	0	0	0	0	0	0	0	0	0	0	0	0	0
853	OTU_853	0	0	0	0	0	0	0	0	0	32	28	0	0	42	70	44	65	0	0	12	23	90	47	8	21	22	34	75	112	16	6	0	0	243	41	0	0	0	0	10	18	5	15	14	6	14	15	3
854	OTU_854	0	0	0	0	0	0	0	0	0	43	33	0	0	0	0	20	52	1	0	5	0	73	10	2	8	29	18	47	63	0	0	0	0	0	0	0	0	0	0	0	0	0	0	0	0	0	0	0
855	OTU_855	0	0	0	0	0	0	0	0	0	3	17	0	0	0	0	16	3	0	0	5	3	0	4	0	0	0	0	2	0	0	0	0	0	0	0	0	0	0	0	0	0	0	0	0	0	0	0	0
856	OTU_856	0	0	0	0	0	0	0	0	0	0	0	0	0	0	0	0	0	0	0	0	0	0	0	0	0	0	0	0	0	159	160	0	0	0	0	205	122	0	0	25	15	158	17	10	0	10	20	80
857	OTU_857	0	0	0	0	0	0	0	0	0	0	0	0	0	0	0	0	0	0	0	0	0	0	0	0	0	0	0	0	0	131	78	0	0	0	0	143	201	0	0	10	67	71	65	0	0	57	28	109
858	OTU_858	0	0	0	0	0	0	0	0	0	32	19	0	0	18	21	40	68	4	0	10	5	65	27	14	11	21	10	62	73	4	8	2	0	10	1	15	13	0	0	0	3	13	1	0	1	7	3	14
859	OTU_859	0	0	0	0	0	0	0	0	0	15	10	1	0	0	1	32	30	0	0	1	15	13	18	1	5	8	15	22	51	46	78	0	1	0	0	117	146	0	0	3	5	25	29	1	1	14	14	58
860	OTU_860	0	0	1	0	0	0	0	0	0	15	5	0	0	0	0	20	15	0	0	5	0	44	8	0	0	21	11	16	31	169	115	0	1	10	0	120	176	0	0	31	14	15	32	5	13	58	17	31
861	OTU_861	0	0	0	0	0	0	0	0	0	31	26	0	0	10	18	73	86	0	0	10	6	124	48	53	2	37	9	74	105	30	6	4	3	0	0	48	62	0	24	0	3	18	4	0	3	17	3	32
862	OTU_862	0	0	0	0	0	0	0	0	0	2	7	0	0	44	68	0	1	0	0	3	16	18	4	37	8	3	3	0	0	3	7	0	0	331	71	2	0	0	0	98	9	57	38	36	57	45	29	4
863	OTU_863	0	0	0	0	0	0	0	0	0	3	1	3	14	24	57	0	0	0	0	9	8	0	11	0	4	10	4	0	0	0	0	0	0	0	0	0	0	0	0	0	0	0	0	0	0	0	0	0
864	OTU_864	2	0	0	0	0	0	0	0	0	11	4	344	423	0	0	16	3	0	0	33	47	14	33	68	86	8	10	9	13	0	0	0	0	0	0	0	0	0	0	0	0	0	0	0	0	0	0	0
865	OTU_865	0	0	0	0	0	0	0	0	0	0	0	0	0	0	0	0	0	0	0	0	0	0	0	0	0	0	0	0	0	0	0	0	0	0	0	0	0	0	0	0	0	0	0	0	0	0	0	0
866	OTU_866	0	0	0	0	0	0	0	0	0	29	16	0	0	4	0	16	34	0	1	7	2	37	31	4	2	10	6	25	69	9	9	0	0	2	1	30	23	0	0	1	0	42	5	2	0	10	1	16
867	OTU_867	0	0	0	0	0	0	0	0	0	0	0	0	0	0	0	0	0	0	0	0	0	0	0	0	0	0	0	0	0	10	15	325	239	0	0	0	0	0	0	62	94	31	51	115	41	67	58	10
868	OTU_868	0	0	0	1	0	0	0	0	0	1	0	0	0	0	0	2	0	0	0	0	0	0	3	0	0	0	3	0	31	0	25	0	0	0	0	13	9	0	0	19	17	4	1	0	0	3	6	1
869	OTU_869	0	0	0	0	0	0	1	0	0	31	18	0	0	65	93	0	0	0	0	16	5	63	18	9	11	16	8	15	8	4	9	140	120	59	46	0	0	0	0	50	85	2	23	55	31	52	24	15
870	OTU_870	0	0	0	0	0	0	0	1	0	0	0	0	0	0	0	0	0	0	0	0	0	0	0	0	0	0	0	0	0	27	6	286	177	0	0	0	4	1	0	71	111	6	15	170	134	68	58	9
871	OTU_871	0	0	0	0	0	0	0	0	0	0	0	0	0	0	0	0	0	0	0	0	0	0	0	0	0	0	0	0	0	84	23	0	0	229	128	50	5	0	0	33	9	42	28	12	18	13	40	28
872	OTU_872	0	0	0	0	0	0	0	0	0	0	0	0	0	0	0	0	0	0	0	0	0	0	0	0	0	0	0	0	0	8	5	23	30	17	15	5	0	0	0	12	13	0	3	13	4	32	10	16
873	OTU_873	0	0	0	0	0	0	0	0	0	13	37	0	0	145	146	8	6	0	0	18	17	75	47	20	3	23	13	31	49	3	1	0	0	48	20	0	0	0	0	9	7	24	7	11	6	4	4	1
874	OTU_874	0	0	0	0	0	0	0	0	0	27	51	0	0	0	0	82	71	0	0	8	5	57	29	8	9	15	48	55	105	0	0	0	0	0	0	0	0	0	0	0	0	0	0	0	0	0	0	0
875	OTU_875	0	0	0	1	0	0	0	0	0	0	0	0	0	0	0	0	0	0	0	0	0	0	0	0	0	0	0	0	0	43	4	3	0	296	58	0	0	0	0	45	25	7	15	68	12	67	15	15
876	OTU_876	0	0	0	0	0	0	0	0	0	0	0	0	0	0	0	0	0	0	0	0	0	0	0	0	0	0	0	0	0	74	108	0	0	0	0	184	221	0	0	12	18	73	40	3	2	53	14	160
877	OTU_877	0	0	0	0	0	0	0	0	0	1	0	86	13	0	0	0	0	0	0	12	1	0	0	1	19	1	0	0	0	0	0	0	0	0	0	0	0	0	0	0	0	0	0	0	0	0	0	0
878	OTU_878	0	0	0	0	0	0	0	0	0	60	44	0	0	205	208	0	0	0	0	35	67	67	89	53	19	43	52	26	33	0	0	0	0	0	0	0	0	0	0	0	0	0	0	0	0	0	0	0
879	OTU_879	0	0	0	0	0	0	0	1	0	8	6	0	0	0	1	30	40	0	0	15	6	28	15	0	0	14	17	47	6	0	0	0	0	0	0	0	0	0	0	0	0	0	0	0	0	0	0	0
880	OTU_880	0	0	0	1	0	0	0	0	0	4	0	0	0	0	1	2	0	0	0	3	0	4	1	0	0	0	1	0	17	0	0	0	0	0	0	0	0	0	0	0	0	0	0	0	0	0	0	0
881	OTU_881	0	0	0	0	0	0	0	0	0	0	0	0	0	0	0	0	0	0	0	0	0	0	0	0	0	0	0	0	0	0	0	0	0	0	0	0	0	0	0	0	0	0	0	0	0	0	0	0
882	OTU_882	0	0	0	0	0	0	0	0	0	19	16	123	116	114	85	3	9	0	0	39	47	62	30	34	47	32	33	13	23	16	15	0	0	105	21	4	0	0	0	4	2	0	13	4	6	9	9	2
883	OTU_883	1	0	0	0	0	0	0	0	0	39	19	111	77	234	210	0	1	0	0	50	20	150	45	25	28	43	50	21	25	0	0	0	0	0	0	0	0	0	0	0	0	0	0	0	0	0	0	0
884	OTU_884	0	0	0	0	0	0	0	0	0	0	0	0	0	0	0	0	0	0	0	0	0	0	0	0	0	0	0	0	0	0	0	0	0	0	0	0	0	0	0	0	0	0	0	0	0	0	0	0
885	OTU_885	0	0	0	0	0	0	0	0	0	0	0	0	0	0	0	0	0	0	0	0	0	0	0	0	0	0	0	0	0	0	0	0	0	0	0	0	0	0	0	0	0	0	0	0	0	0	0	0
886	OTU_886	0	0	0	0	0	0	0	0	0	19	17	11	2	76	99	8	19	0	0	26	21	112	13	0	26	12	3	26	78	19	0	2	0	189	13	1	0	0	0	2	0	7	5	19	4	6	0	1
887	OTU_887	0	0	0	0	0	0	0	0	0	0	0	0	0	0	1	0	0	0	0	0	0	0	0	0	0	0	0	0	0	129	75	0	0	0	0	142	158	1	0	8	24	211	73	0	28	35	44	109
888	OTU_888	0	0	0	0	0	0	0	0	0	6	3	0	0	0	0	33	11	0	0	12	0	23	7	0	0	18	3	11	28	10	0	0	0	0	0	29	15	0	0	0	0	20	1	7	0	0	6	19
889	OTU_889	0	0	0	0	0	0	0	0	0	0	0	0	0	0	0	0	0	0	0	0	0	0	0	0	0	0	0	0	0	97	117	0	0	0	0	117	143	0	0	16	9	60	45	1	1	51	42	176
890	OTU_890	0	0	0	0	0	0	0	0	0	15	5	0	0	0	0	5	23	0	0	2	0	67	16	0	4	30	5	2	73	42	8	0	0	0	0	79	135	0	0	27	47	55	42	16	0	21	4	33
891	OTU_891	0	0	0	3	0	0	0	0	1	21	29	0	0	0	0	69	44	0	0	3	41	74	23	5	19	92	33	106	67	22	54	0	0	0	0	46	43	0	0	4	30	9	3	0	2	37	8	79
892	OTU_892	0	0	0	0	0	0	0	0	0	0	0	0	0	0	0	0	0	0	0	0	0	0	0	0	0	0	0	0	0	36	23	0	0	0	0	55	126	0	0	3	12	104	15	2	0	14	8	53
893	OTU_893	0	0	0	0	0	0	0	0	0	38	28	1	0	2	3	31	47	0	0	4	6	52	12	6	1	10	11	62	57	0	0	0	0	0	0	0	0	0	0	0	0	0	0	0	0	0	0	0
894	OTU_894	0	0	0	0	0	0	0	0	0	3	1	0	0	0	0	1	2	0	0	1	0	8	6	0	0	4	3	9	11	0	0	0	0	0	0	0	0	0	0	0	0	0	0	0	0	0	0	0
895	OTU_895	0	0	0	0	0	0	0	0	0	7	4	80	131	0	0	0	0	1	0	9	30	4	16	4	14	5	6	13	0	5	18	147	128	0	0	0	0	11	1	35	121	29	16	83	63	42	37	1
896	OTU_896	0	0	0	0	0	0	0	0	0	0	0	0	0	0	0	3	3	1	1	0	0	0	0	0	1	0	22	1	0	102	49	0	0	0	0	88	62	0	0	0	14	56	18	0	3	34	15	36
897	OTU_897	0	0	0	0	0	0	0	0	0	0	0	0	0	0	0	0	0	0	0	0	0	0	0	0	0	0	0	0	0	0	0	0	0	0	0	0	0	0	0	0	0	0	0	0	0	0	0	0
898	OTU_898	0	0	0	0	0	0	0	0	0	48	42	0	0	0	0	59	61	0	0	7	5	102	20	0	0	21	29	63	28	42	46	0	0	0	0	16	121	0	0	19	4	10	25	2	2	40	10	64
899	OTU_899	0	0	0	0	0	0	0	0	0	0	0	0	0	0	0	0	0	0	0	0	0	0	0	0	0	0	0	0	0	0	0	0	0	0	0	0	0	0	0	0	0	0	0	0	0	0	0	0
900	OTU_900	0	0	0	0	0	0	0	0	0	0	0	0	0	0	0	0	0	0	0	0	0	0	0	0	0	0	0	0	0	0	0	0	0	0	0	0	0	0	0	0	0	0	0	0	0	0	0	0
901	OTU_901	0	0	0	0	0	0	0	0	0	10	6	1	0	0	0	22	20	1	0	0	0	23	38	0	2	11	0	28	46	59	7	0	0	0	0	96	108	0	0	3	3	11	15	5	0	19	5	80
902	OTU_902	0	0	0	0	0	0	0	0	0	0	0	0	0	0	0	0	0	0	0	0	0	0	0	0	0	0	0	0	0	0	0	0	0	0	0	0	0	0	0	0	0	0	0	0	0	0	0	0
903	OTU_903	0	0	0	0	0	0	0	0	0	73	62	0	0	0	0	135	77	0	0	46	20	129	77	11	8	44	13	119	200	0	0	0	0	0	0	0	0	0	0	0	0	0	0	0	0	0	0	0
904	OTU_904	0	0	0	0	0	0	0	0	0	0	0	0	0	0	0	0	0	0	0	0	0	0	0	0	0	0	0	0	0	0	0	1	0	0	0	0	1	0	0	0	0	0	0	0	0	0	0	0
905	OTU_905	0	1	0	0	0	0	0	1	0	0	0	0	0	0	0	0	0	0	0	0	0	0	0	0	0	0	0	0	0	0	2	0	1	0	3	0	0	0	1	0	0	0	1	0	0	0	0	0
906	OTU_906	0	0	0	0	0	0	0	0	0	0	0	0	0	0	0	0	1	0	0	0	0	0	0	0	0	0	0	0	0	79	49	0	0	0	1	99	134	0	0	58	103	62	51	1	3	31	41	121
907	OTU_907	0	0	0	0	0	0	0	0	0	78	20	0	0	181	209	0	0	0	0	62	79	140	53	6	52	43	86	31	34	0	0	0	0	0	0	0	0	0	0	0	0	0	0	0	0	0	0	0
908	OTU_908	0	0	0	0	0	0	1	0	0	53	10	0	0	0	0	20	20	0	2	19	1	23	20	0	3	10	12	23	25	25	45	0	0	0	0	105	170	5	0	27	22	38	44	7	0	9	18	123
909	OTU_909	0	0	0	0	0	0	1	0	0	9	10	398	704	83	43	0	0	0	0	148	88	81	43	46	38	44	34	7	13	0	0	34	16	7	2	0	0	0	0	1	4	1	1	3	3	2	3	0
910	OTU_910	0	0	0	0	1	0	0	0	0	0	5	0	0	0	0	37	16	0	0	18	21	9	8	0	0	30	13	67	37	31	13	0	0	0	0	10	41	0	0	4	21	13	23	13	3	23	18	47
911	OTU_911	0	0	0	0	0	0	1	0	0	4	1	175	282	0	0	0	0	0	0	44	18	12	1	80	22	8	17	0	0	0	0	0	0	0	0	0	0	0	0	0	0	0	0	0	0	0	0	0
912	OTU_912	0	0	0	0	0	0	0	0	0	57	76	0	0	0	0	57	78	1	0	33	30	103	90	11	11	70	38	113	150	0	0	0	0	0	0	0	0	0	0	0	0	0	0	0	0	0	0	0
913	OTU_913	0	0	0	0	0	0	0	0	0	127	51	0	0	8	23	46	88	0	0	15	12	56	25	5	6	45	21	51	122	18	27	0	0	0	0	20	97	0	0	4	17	37	16	1	6	5	12	17
914	OTU_914	0	0	0	0	0	0	0	0	0	63	12	0	0	250	267	0	0	0	0	27	51	113	86	31	45	40	34	29	54	0	0	0	0	0	0	0	0	0	0	0	0	0	0	0	0	0	0	0
915	OTU_915	0	0	0	0	0	0	0	0	0	0	0	0	0	0	0	0	0	0	0	0	0	0	0	0	0	0	0	0	0	3	0	0	0	0	0	0	0	60	15	1	8	0	0	0	0	0	0	0
916	OTU_916	0	0	0	0	0	0	0	0	0	16	22	0	0	0	0	6	22	0	0	4	0	10	29	0	11	0	4	2	16	31	36	0	0	0	0	99	161	0	0	16	14	11	31	5	7	34	21	43
917	OTU_917	0	0	0	0	0	0	0	0	0	35	35	41	87	212	185	1	0	0	0	57	37	92	56	27	19	30	27	19	30	0	0	0	0	0	0	0	0	0	0	0	0	0	0	0	0	0	0	0
918	OTU_918	0	0	1	0	0	0	0	0	0	44	6	0	0	0	1	34	2	1	1	1	0	29	0	3	3	0	22	11	3	32	11	0	0	0	0	84	118	0	0	10	5	15	11	4	17	18	23	42
919	OTU_919	0	0	0	0	0	0	0	0	0	63	55	48	99	208	229	0	5	0	0	80	42	101	101	5	38	52	13	26	11	0	0	0	0	0	0	0	0	0	0	0	0	0	0	0	0	0	0	0
920	OTU_920	0	0	0	0	0	0	0	0	0	80	29	17	6	239	204	0	1	0	0	98	39	87	51	58	5	25	71	23	37	0	0	0	0	0	0	0	0	0	0	0	0	0	0	0	0	0	0	0
921	OTU_921	0	0	0	0	0	0	0	0	0	0	0	0	0	0	0	0	0	0	0	0	0	0	0	0	0	0	0	0	0	24	31	193	209	56	30	14	1	1	0	45	17	21	24	44	57	73	31	1
922	OTU_922	0	0	0	0	0	0	0	0	0	23	30	0	0	0	0	27	39	0	0	1	27	103	51	5	0	30	22	69	157	43	30	0	0	0	0	41	134	0	0	0	30	10	30	0	7	26	16	22
923	OTU_923	0	0	0	0	1	0	0	0	0	79	68	2	2	0	0	110	107	0	0	20	30	156	46	11	9	51	30	165	233	0	0	0	0	0	0	0	0	0	0	0	0	0	2	2	0	0	0	0
924	OTU_924	0	0	0	0	0	0	0	0	0	70	25	0	0	216	110	15	5	0	0	66	15	165	52	13	16	58	67	16	62	0	0	0	0	0	0	0	0	0	0	0	0	0	0	0	0	0	0	0
925	OTU_925	0	0	0	0	0	0	0	0	0	0	0	0	0	0	0	0	0	0	0	0	0	0	0	0	0	0	0	0	0	3	1	0	0	0	0	0	0	363	290	25	64	2	4	86	70	7	7	0
926	OTU_926	0	0	0	0	0	0	0	0	0	28	23	0	0	0	0	89	86	0	0	23	15	155	36	22	16	29	50	124	227	0	0	0	0	0	0	0	0	0	0	0	0	0	0	0	0	0	0	0
927	OTU_927	0	0	0	0	0	1	0	0	1	16	15	0	0	0	0	40	84	0	0	12	0	62	59	14	15	49	22	181	49	92	151	0	0	0	0	249	290	0	0	33	20	135	47	8	15	56	71	183
928	OTU_928	0	0	0	0	0	0	0	0	0	0	0	0	0	0	0	13	1	0	0	0	0	55	1	1	0	11	0	4	21	0	0	0	0	0	0	0	1	0	0	0	0	0	0	0	0	0	0	0
929	OTU_929	0	0	0	0	0	0	0	0	0	17	44	0	0	0	0	37	98	0	0	13	5	66	53	1	6	31	40	104	213	0	0	0	0	0	0	0	0	0	0	0	0	0	0	0	0	0	0	0
930	OTU_930	0	0	0	0	0	0	0	0	0	77	76	0	0	0	0	127	166	0	0	8	6	39	125	4	33	67	64	52	162	0	0	0	0	0	0	0	0	0	0	0	0	0	0	0	0	0	0	0
931	OTU_931	0	0	0	0	0	0	2	0	0	24	26	0	0	0	0	24	46	0	0	11	0	11	38	7	1	3	9	23	8	12	34	0	1	0	0	41	179	0	0	7	8	79	56	3	5	41	17	103
932	OTU_932	0	0	0	0	0	0	0	0	0	0	0	0	0	0	0	0	0	0	1	0	0	0	0	0	0	0	0	0	0	13	32	248	268	0	0	1	4	0	0	73	44	27	14	134	89	78	43	0
933	OTU_933	0	0	0	0	0	0	0	0	0	0	0	0	0	0	0	0	0	0	0	0	0	0	0	0	0	0	0	0	0	0	0	0	0	0	0	0	0	0	0	0	0	0	0	0	0	0	0	0
934	OTU_934	0	0	0	0	0	0	0	0	0	0	0	0	0	0	0	0	1	0	0	0	0	0	0	0	0	0	0	0	0	5	92	229	200	0	0	1	27	0	0	130	28	0	21	157	18	68	27	2
935	OTU_935	0	0	0	0	0	0	0	0	0	0	0	0	0	32	16	0	0	0	0	1	16	8	2	2	6	2	2	0	0	0	0	0	0	0	0	0	0	0	0	0	0	0	0	0	0	0	0	0
936	OTU_936	0	0	0	0	0	0	0	0	0	0	0	0	0	0	0	0	0	0	0	0	0	0	0	0	0	0	0	0	0	36	10	1	0	389	120	31	0	0	0	28	37	85	24	26	23	54	26	15
937	OTU_937	0	0	0	0	0	0	0	0	0	31	26	0	1	0	0	57	105	0	1	14	4	46	58	17	2	39	39	63	122	1	16	0	0	0	0	9	31	0	0	15	0	32	4	0	0	7	1	9
938	OTU_938	0	0	0	0	0	0	0	0	0	109	88	0	0	0	0	136	80	0	0	23	10	102	62	18	4	73	56	178	123	0	0	0	0	0	0	0	0	0	0	0	0	0	0	0	0	0	0	0
939	OTU_939	0	0	0	0	0	0	0	0	0	15	29	0	0	231	150	25	5	0	0	35	26	106	42	14	13	85	13	23	61	0	0	0	0	0	0	0	0	0	0	0	0	0	0	0	0	0	0	0
940	OTU_940	0	0	0	0	0	0	0	0	0	0	0	0	0	0	0	0	0	0	0	0	0	0	0	0	0	0	0	0	0	140	55	0	0	0	0	79	102	0	0	31	30	62	34	7	0	53	26	199
941	OTU_941	0	0	0	0	0	0	0	0	0	1	3	233	432	1	0	0	0	0	0	46	38	45	32	49	30	13	16	3	0	0	0	0	0	0	0	0	0	0	0	0	0	0	0	0	0	0	0	0
942	OTU_942	0	0	0	0	0	0	0	0	0	21	14	0	0	0	0	39	44	0	0	2	9	15	9	0	6	4	11	34	26	2	1	0	0	17	5	0	0	0	0	0	0	0	1	10	0	1	16	1
943	OTU_943	0	0	0	0	0	0	0	0	0	1	0	0	0	4	13	0	0	0	0	3	0	11	8	0	1	0	0	0	0	21	44	1	2	286	54	0	0	0	0	24	31	33	13	27	18	58	15	2
944	OTU_944	0	0	0	0	0	0	0	0	0	56	33	0	0	110	241	34	0	0	0	23	26	28	107	61	35	48	28	35	102	0	0	0	0	0	0	0	0	0	0	0	0	0	0	0	0	1	0	0
945	OTU_945	0	0	0	0	0	0	0	0	0	134	109	0	0	83	247	5	0	0	0	46	86	98	89	16	3	29	28	21	8	0	0	0	0	0	0	0	0	0	0	0	0	0	0	0	0	0	0	1
946	OTU_946	0	0	0	0	0	0	0	0	0	4	0	0	0	0	0	0	1	0	0	1	0	12	0	0	0	9	0	19	2	58	50	0	0	2	0	94	134	0	0	10	19	66	75	36	0	46	17	145
947	OTU_947	0	0	0	0	0	0	0	0	0	0	0	0	0	0	0	0	0	0	0	0	0	0	0	0	0	0	0	0	0	0	0	0	0	0	0	0	0	0	0	0	0	0	0	0	0	0	0	0
948	OTU_948	0	0	0	0	0	0	0	0	0	0	0	0	0	0	0	1	7	0	0	0	0	0	0	0	0	0	5	1	6	54	63	0	0	0	0	107	161	0	0	24	8	106	39	11	0	24	16	79
949	OTU_949	0	0	0	0	0	0	0	0	0	0	0	0	0	0	0	0	0	0	0	0	0	0	0	0	0	0	0	0	0	0	0	0	0	0	0	0	0	0	0	0	0	0	0	0	0	0	0	0
950	OTU_950	0	0	0	0	0	0	0	0	0	33	16	0	0	0	0	34	44	13	36	1	3	27	22	18	6	8	14	48	93	0	0	0	0	0	0	0	0	0	0	1	0	0	0	0	0	0	0	0
951	OTU_951	0	0	0	0	0	0	0	0	0	0	0	0	0	0	0	0	0	0	0	0	0	0	0	0	0	0	0	0	0	0	0	0	0	0	0	0	0	0	0	0	0	0	0	0	0	0	0	0
952	OTU_952	0	0	0	0	0	0	1	0	0	15	0	0	0	27	9	0	0	0	0	0	5	0	11	12	0	26	7	37	5	23	0	161	202	0	1	18	29	7	39	65	25	1	10	106	60	42	17	0
953	OTU_953	0	0	0	0	0	0	1	0	0	13	28	0	0	0	0	21	36	0	1	0	18	19	10	15	4	19	30	40	52	46	30	0	0	0	0	47	119	0	1	40	2	49	26	2	0	26	15	68
954	OTU_954	0	0	0	0	0	0	0	0	0	16	14	55	34	102	100	3	0	15	10	14	38	73	16	41	14	9	11	6	35	0	10	0	0	79	13	0	0	0	0	5	11	0	2	3	5	4	10	6
955	OTU_955	0	0	0	0	0	0	0	0	0	43	23	57	100	119	135	1	5	0	0	30	49	88	65	46	43	23	33	15	33	0	0	0	0	0	0	0	0	0	0	0	0	0	0	0	0	0	0	0
956	OTU_956	0	0	0	0	0	0	0	0	0	57	72	0	0	0	0	87	85	3	0	20	7	107	77	42	14	18	78	106	201	0	0	0	0	0	0	0	0	0	0	0	0	0	0	0	0	0	0	0
957	OTU_957	0	0	0	0	0	0	0	0	0	0	0	0	0	0	0	0	0	0	0	0	0	0	0	0	0	0	0	0	0	0	5	48	53	0	0	0	0	0	0	8	7	17	3	13	16	21	9	0
958	OTU_958	0	0	0	0	0	0	0	0	0	45	52	0	0	0	0	155	155	0	0	21	0	176	77	0	1	53	54	23	97	0	0	0	0	0	0	0	0	0	0	0	0	0	0	0	0	0	0	0
959	OTU_959	0	0	0	0	0	0	0	0	0	0	0	0	0	0	0	0	0	0	0	0	0	0	0	0	0	0	0	0	0	0	0	0	0	0	0	0	1	0	0	0	0	0	0	0	0	0	0	0
960	OTU_960	0	0	0	0	1	0	0	0	0	36	12	0	0	153	282	17	0	0	0	69	77	73	97	79	42	39	30	37	43	0	0	0	0	0	0	0	0	0	0	0	0	0	0	0	0	0	0	0
961	OTU_961	0	0	0	0	0	0	1	0	0	0	0	1	46	43	10	0	0	0	0	86	14	114	16	0	0	14	0	0	0	0	0	0	0	0	0	0	0	0	0	0	0	0	0	0	0	0	0	1
962	OTU_962	0	0	0	0	0	0	0	0	0	0	0	0	0	0	0	0	0	0	0	0	0	0	0	0	0	0	0	0	0	23	11	214	190	0	0	49	11	0	0	46	97	33	11	89	26	53	18	24
963	OTU_963	0	0	0	0	0	0	0	0	0	0	0	0	0	0	0	0	0	0	0	0	0	0	0	0	0	0	0	0	0	0	0	0	0	0	0	0	0	0	0	0	0	0	0	0	0	0	0	0
964	OTU_964	0	0	0	1	0	0	0	0	0	13	0	0	0	0	0	0	15	0	0	0	0	0	0	0	1	8	0	0	64	0	0	0	0	0	0	0	0	0	0	0	0	0	0	0	0	0	0	0
965	OTU_965	0	0	0	0	0	0	0	0	0	6	12	0	0	11	23	0	0	0	0	5	0	6	7	4	1	4	17	3	2	3	3	12	15	264	61	1	0	0	0	19	59	61	3	19	29	56	14	11
966	OTU_966	0	0	0	0	0	0	0	0	0	1	2	70	71	0	0	0	0	0	0	15	20	8	2	13	7	4	9	0	26	7	5	174	126	0	0	0	0	0	0	58	25	22	12	85	71	57	23	0
967	OTU_967	0	0	0	0	0	0	1	0	0	0	0	0	0	0	0	0	0	0	0	0	0	0	0	0	0	0	0	0	0	103	85	0	0	2	1	60	112	1	0	24	34	80	28	6	7	23	12	70
968	OTU_968	0	0	0	0	0	0	0	0	0	0	0	0	0	0	0	0	0	0	0	0	0	0	0	0	0	0	0	0	0	0	0	0	0	0	0	0	0	0	0	0	0	0	0	0	0	0	0	0
969	OTU_969	0	0	0	0	0	0	0	0	0	0	5	0	0	0	0	0	32	0	0	0	0	0	10	0	3	0	5	0	2	123	89	0	0	0	0	41	119	0	0	2	4	148	42	4	0	24	32	75
970	OTU_970	0	0	0	0	0	0	0	0	0	45	15	0	0	0	0	6	15	0	3	0	3	14	5	2	0	6	6	16	28	39	44	3	0	0	4	55	74	0	0	3	3	88	16	1	2	23	8	44
971	OTU_971	0	0	1	0	0	0	1	0	0	0	0	0	0	0	0	0	0	0	0	0	0	0	0	0	0	0	0	0	0	66	70	0	0	0	0	144	65	0	0	44	11	226	38	11	0	40	27	45
972	OTU_972	0	0	0	0	0	0	0	0	0	14	33	0	0	140	241	0	0	0	0	30	13	66	61	94	40	35	21	16	71	0	0	0	0	0	0	0	0	0	0	0	0	0	0	0	0	0	0	0
973	OTU_973	0	0	0	0	0	0	0	1	0	0	0	0	0	0	0	0	0	0	0	0	0	0	0	0	0	0	0	0	0	0	0	0	0	0	0	0	0	0	0	0	0	0	0	0	0	0	0	0
974	OTU_974	0	0	0	0	1	0	0	0	0	78	44	0	0	0	0	61	101	0	0	19	41	55	86	27	12	14	42	97	91	22	21	0	0	0	0	74	39	0	0	2	3	16	5	6	0	10	9	36
975	OTU_975	0	0	0	0	0	0	0	0	1	0	0	0	0	0	0	0	0	0	0	0	0	0	0	0	0	0	0	0	0	40	0	254	208	0	0	4	0	0	0	22	50	60	3	92	26	55	40	27
976	OTU_976	0	0	0	0	0	0	0	0	0	0	0	0	0	0	0	0	0	0	0	0	0	0	0	0	0	0	0	0	0	154	106	0	0	35	11	146	131	22	0	23	51	38	57	35	12	32	57	175
977	OTU_977	0	0	0	0	0	0	0	0	0	0	0	0	0	0	0	0	0	0	0	0	0	0	0	0	0	0	0	0	0	0	0	0	0	0	0	0	0	0	0	0	0	0	0	0	0	0	0	0
978	OTU_978	0	0	0	0	0	0	0	0	0	0	0	0	0	0	0	0	0	0	0	0	0	0	0	0	0	0	0	0	0	0	0	0	0	0	0	0	0	0	0	0	0	0	0	0	0	0	0	0
979	OTU_979	0	0	0	0	1	0	0	0	0	52	27	65	110	93	124	1	0	0	0	38	62	89	61	33	18	27	30	22	38	0	0	0	0	0	0	0	0	0	0	0	0	0	0	0	0	0	0	0
980	OTU_980	0	0	0	0	0	0	0	0	0	0	0	0	0	0	0	0	0	0	0	0	0	0	0	0	0	0	0	0	0	3	3	0	0	22	17	0	0	223	214	29	19	0	7	112	36	4	0	0
981	OTU_981	0	0	0	0	0	0	0	0	0	44	31	0	0	221	99	26	24	0	0	95	29	83	42	45	17	83	29	15	69	0	0	0	0	0	0	0	0	0	0	0	0	0	0	0	0	0	0	0
982	OTU_982	0	0	0	0	0	0	0	0	0	81	32	0	0	0	0	79	101	0	0	15	22	129	49	1	3	51	48	95	250	0	0	0	0	0	0	0	0	0	0	0	0	0	0	0	0	0	0	0
983	OTU_983	0	0	0	0	0	0	0	0	0	39	29	1	0	0	0	18	57	0	0	0	21	32	26	6	18	2	29	45	107	5	0	0	0	0	0	0	13	0	0	0	0	5	0	0	0	0	0	19
984	OTU_984	0	0	0	1	0	0	0	0	0	0	0	0	0	0	0	0	0	0	0	0	0	0	0	0	0	0	0	0	0	35	78	0	1	0	0	65	158	1	0	40	15	40	38	0	0	65	28	92
985	OTU_985	0	0	0	0	0	0	0	0	0	10	11	0	0	0	0	39	141	0	0	7	17	111	86	20	20	39	53	144	263	0	0	0	0	0	0	0	0	0	0	0	0	0	0	0	0	0	0	0
986	OTU_986	0	0	0	0	0	0	0	0	0	18	37	0	0	0	0	48	52	0	0	19	11	70	39	10	1	33	23	13	80	0	0	0	0	0	0	0	0	0	0	0	0	0	0	0	0	0	0	0
987	OTU_987	0	0	0	0	0	0	0	0	0	0	0	0	0	0	0	0	0	0	0	0	0	0	0	0	0	0	0	0	0	0	0	0	0	0	0	0	0	0	0	0	0	0	1	0	0	0	0	0
988	OTU_988	0	0	0	0	0	0	0	0	0	14	7	0	0	0	0	70	169	0	0	35	0	29	37	20	0	23	18	48	125	17	13	0	0	112	0	0	0	0	0	2	1	0	0	0	16	0	0	0
989	OTU_989	0	0	0	0	0	0	0	0	0	0	0	0	0	0	0	0	0	0	0	0	0	0	0	0	0	0	0	0	0	71	101	0	0	0	1	71	152	0	0	9	9	92	51	1	10	55	32	66
990	OTU_990	0	0	0	0	0	0	0	0	0	3	1	0	0	0	0	27	22	0	0	5	5	5	0	0	0	5	1	60	10	7	10	0	0	0	0	126	68	0	0	1	3	149	11	35	0	12	5	60
991	OTU_991	0	0	0	0	0	0	0	0	0	2	0	0	0	0	0	0	0	0	0	0	0	0	0	0	0	0	2	0	0	51	72	0	0	0	0	93	214	0	0	21	61	17	30	0	0	27	26	129
992	OTU_992	0	0	0	0	0	0	0	0	0	0	0	0	0	0	0	0	0	0	0	0	0	0	0	0	0	0	0	0	0	0	0	0	0	0	0	0	0	0	0	0	0	0	0	0	0	0	0	0
993	OTU_993	0	0	0	0	0	0	0	0	0	29	14	0	3	24	38	7	14	0	0	4	6	19	19	6	0	7	17	29	51	20	23	0	19	0	0	93	112	0	0	7	15	38	12	1	2	21	4	92
994	OTU_994	0	0	0	0	0	0	0	0	0	72	38	1	0	9	20	65	28	0	0	12	11	81	51	17	21	42	17	83	126	16	21	0	0	15	0	41	18	0	0	1	1	3	5	0	1	11	6	13
995	OTU_995	0	0	1	0	1	0	0	0	0	58	16	0	0	414	238	0	0	0	0	71	67	197	64	152	20	48	69	47	106	240	488	40	45	4751	1215	6	5	2	0	377	505	666	286	458	289	519	298	106
996	OTU_996	0	0	0	0	0	0	0	0	0	42	45	0	0	134	83	37	90	0	0	69	47	69	53	21	17	35	18	85	154	0	0	0	0	0	0	0	0	0	0	0	0	0	0	0	0	0	0	0
997	OTU_997	0	0	0	0	0	0	0	0	0	35	9	1	0	0	0	22	15	0	0	4	1	63	26	0	2	8	10	54	59	0	0	0	0	0	0	0	0	0	0	0	0	0	0	0	0	0	0	0
998	OTU_998	0	0	0	0	0	0	0	0	0	0	0	0	0	0	0	0	0	0	0	0	0	0	0	0	0	0	0	0	0	27	23	0	0	30	50	57	103	0	0	12	19	21	8	6	11	37	19	28
999	OTU_999	0	0	0	0	0	0	0	0	0	0	0	0	0	0	0	0	0	0	0	0	0	0	0	0	0	0	0	0	0	113	145	0	0	0	0	81	180	0	0	3	52	7	25	8	0	16	20	43
1000	OTU_1000	0	0	0	0	0	0	0	0	0	0	0	0	0	0	0	0	0	0	0	0	0	0	0	0	0	0	0	0	0	0	0	0	0	0	0	0	0	0	0	0	0	0	0	0	0	0	0	0
1001	OTU_1001	0	0	0	0	0	0	0	0	0	0	0	0	0	0	0	0	0	0	0	0	0	0	0	0	0	0	0	0	0	0	1	0	0	0	0	0	0	0	0	0	0	0	0	0	0	0	0	0
1002	OTU_1002	0	1	0	0	0	0	0	0	0	0	0	4	1	0	0	0	0	0	0	0	1	0	0	0	0	0	0	0	0	9	6	7	5	29	9	12	10	0	0	8	3	15	4	5	2	7	4	8
1003	OTU_1003	0	0	0	0	0	0	0	0	0	8	27	3	0	0	0	25	59	0	0	2	0	28	12	0	0	3	30	95	69	0	0	0	0	0	0	0	0	0	0	0	0	0	0	0	0	0	0	0
1004	OTU_1004	0	0	0	0	0	0	0	0	0	25	1	0	0	0	0	26	30	0	0	2	8	30	22	0	0	6	2	21	45	0	0	0	0	0	0	0	0	0	0	0	0	0	0	0	0	0	0	0
1005	OTU_1005	0	0	0	0	0	0	0	0	0	0	3	0	0	21	7	0	0	0	0	5	2	6	9	0	0	1	2	0	28	49	63	0	0	55	51	62	61	0	0	6	21	36	12	6	8	20	11	54
1006	OTU_1006	0	0	0	0	0	0	0	0	0	2	5	0	0	0	0	21	16	0	0	7	17	10	3	0	0	5	5	1	27	41	55	0	0	0	0	99	225	0	0	4	8	49	20	3	0	15	27	62
1007	OTU_1007	0	0	0	0	0	0	0	0	0	34	18	0	0	0	0	23	56	0	0	3	4	32	43	0	4	12	35	30	121	26	26	0	0	0	0	64	116	0	0	1	17	14	23	0	3	9	16	22
1008	OTU_1008	0	0	0	0	0	0	0	0	0	0	0	0	0	0	0	0	0	0	0	0	0	0	0	0	0	0	0	0	0	45	37	1	1	352	69	0	1	0	0	29	33	121	29	29	13	14	21	28
1009	OTU_1009	0	0	0	0	0	0	0	0	0	34	33	21	18	145	178	0	10	0	0	20	38	80	56	25	23	24	32	12	31	0	0	0	0	0	0	0	0	0	0	0	0	0	0	0	0	0	0	0
1010	OTU_1010	0	0	0	0	0	0	0	0	0	0	0	0	0	0	0	0	0	0	0	0	0	0	0	0	0	0	0	0	0	35	9	72	31	349	61	0	0	0	0	31	41	15	19	60	16	34	20	8
1011	OTU_1011	0	0	1	0	0	0	0	0	0	5	0	0	0	3	6	0	0	0	0	6	2	0	0	0	0	0	0	0	0	13	13	12	2	379	107	1	0	0	0	78	26	28	5	30	39	10	11	17
1012	OTU_1012	0	0	0	0	0	0	0	0	0	9	13	1	1	0	0	17	34	0	0	3	2	35	17	0	0	7	10	12	24	12	29	0	1	3	0	63	56	0	0	16	11	27	12	6	1	19	9	31
1013	OTU_1013	0	0	0	0	0	0	0	0	0	38	27	0	0	0	0	63	65	0	0	4	3	57	32	0	25	22	18	60	59	14	0	0	0	0	0	0	2	0	0	0	0	0	2	0	1	10	10	6
1014	OTU_1014	0	0	0	0	0	0	0	0	0	0	0	0	0	0	0	0	0	0	0	0	0	0	0	0	0	0	0	0	0	23	1	147	80	0	1	31	6	172	337	42	61	2	52	196	120	31	15	1
1015	OTU_1015	0	0	0	0	0	0	0	0	0	0	0	0	0	0	0	0	0	0	0	0	0	0	0	0	0	0	0	0	0	0	0	0	0	0	0	0	0	0	0	0	0	0	0	0	0	0	0	0
1016	OTU_1016	0	0	0	0	0	0	1	0	0	23	18	0	0	0	0	108	46	0	0	16	11	98	34	1	9	64	28	106	177	38	2	0	0	0	0	30	40	0	0	2	0	68	18	1	6	26	23	46
1017	OTU_1017	0	0	0	0	0	0	0	0	0	4	6	0	0	0	0	0	7	287	470	52	60	2	5	201	100	17	26	0	0	0	0	0	0	0	0	0	0	1	1	0	0	0	0	0	0	1	0	0
1018	OTU_1018	0	0	0	0	0	0	0	0	0	0	0	0	0	0	0	0	0	0	0	0	0	0	0	0	0	0	0	0	0	0	0	0	0	0	0	0	0	0	0	0	0	0	0	0	0	0	0	0
1019	OTU_1019	0	0	0	0	0	0	0	0	0	0	0	0	0	0	0	0	0	0	0	0	0	0	0	0	0	0	0	0	0	9	1	0	0	0	0	9	0	0	0	0	0	0	17	0	0	1	2	52
1020	OTU_1020	0	0	0	0	0	0	0	0	0	19	11	0	0	32	28	0	0	0	0	6	3	7	3	14	6	1	4	0	10	17	8	2	0	125	95	0	0	0	0	23	30	2	12	38	7	38	25	4
1021	OTU_1021	0	0	0	0	0	0	0	0	0	10	15	0	0	0	1	24	57	0	0	4	0	84	35	0	0	14	19	32	104	50	17	0	0	0	0	97	101	0	1	4	20	25	21	0	5	10	14	34
1022	OTU_1022	0	0	0	0	1	0	0	0	0	19	26	0	0	24	21	15	26	0	0	8	4	69	37	4	3	8	6	59	54	0	0	0	0	0	0	0	0	0	0	0	0	0	0	0	0	0	0	0
1023	OTU_1023	0	0	0	0	0	0	0	0	0	26	65	0	0	0	0	35	109	0	0	1	10	79	98	22	24	35	12	42	215	0	0	0	0	0	0	0	0	0	0	0	0	0	0	0	0	0	0	0
1024	OTU_1024	0	0	0	0	0	0	0	0	0	0	14	0	0	0	2	12	0	0	0	3	0	23	12	0	0	16	22	3	28	20	18	0	0	0	0	176	91	0	0	26	1	36	25	5	1	74	13	66
1025	OTU_1025	0	0	0	0	0	0	0	0	0	0	0	0	1	24	13	0	0	0	0	0	1	12	0	3	4	9	2	0	0	0	0	0	0	0	0	0	0	0	0	0	0	0	0	0	0	0	0	0
1026	OTU_1026	0	0	0	0	0	0	0	0	0	0	0	0	0	0	0	0	0	0	0	0	0	0	0	0	0	0	0	0	0	35	33	0	0	0	0	6	62	0	0	17	0	23	8	0	0	6	1	22
1027	OTU_1027	0	0	0	0	0	0	0	0	0	0	0	0	0	0	0	0	0	0	0	0	0	0	0	0	0	0	0	0	0	34	5	0	0	0	0	88	436	0	0	22	0	1	5	12	0	27	25	56
1028	OTU_1028	0	0	0	0	0	0	0	0	0	27	15	0	0	0	0	39	65	0	0	12	8	23	29	1	1	38	11	62	89	0	0	0	0	0	0	0	0	0	0	0	0	0	0	0	0	0	0	0
1029	OTU_1029	0	0	0	0	0	0	0	0	0	47	52	0	0	0	0	74	91	4	0	8	16	45	86	11	2	21	42	105	175	1	0	0	0	0	0	8	0	0	0	0	0	0	0	0	0	2	3	2
1030	OTU_1030	0	0	0	0	0	0	0	0	0	16	15	0	0	0	0	2	5	0	0	18	0	2	2	23	0	20	2	19	23	0	0	0	0	0	0	0	0	0	0	0	0	0	0	0	0	0	0	0
1031	OTU_1031	0	0	0	0	0	0	0	0	0	0	0	0	0	0	0	0	0	0	0	0	0	0	0	0	0	0	0	0	0	0	0	0	0	0	0	0	0	0	0	0	0	0	0	0	0	0	0	0
1032	OTU_1032	0	0	0	0	0	0	0	0	0	17	16	0	0	0	0	33	29	24	0	6	11	28	14	6	0	13	2	62	93	1	0	1	0	43	0	0	0	0	0	0	24	0	0	0	0	0	0	0
1033	OTU_1033	0	0	0	0	0	0	0	0	0	0	0	0	0	0	0	0	0	0	0	0	0	0	0	0	0	0	0	0	0	0	0	0	0	0	0	0	0	0	0	0	0	0	0	0	0	0	0	0
1034	OTU_1034	0	0	0	0	0	0	0	0	0	0	0	0	0	0	0	0	0	0	0	0	0	0	0	0	0	0	0	0	0	0	0	0	0	0	0	0	0	0	0	0	0	0	0	0	0	0	0	0
1035	OTU_1035	0	0	0	0	0	0	0	0	0	49	21	0	0	2	1	26	31	0	0	4	4	79	42	0	5	10	7	34	91	0	0	0	0	0	0	0	0	0	0	0	0	0	0	0	0	0	0	0
1036	OTU_1036	0	0	0	0	0	0	2	0	0	0	0	0	0	0	0	0	0	0	0	0	0	0	0	0	0	0	0	0	0	12	17	0	0	0	0	11	21	233	265	25	8	30	5	70	43	10	13	14
1037	OTU_1037	0	0	0	0	0	0	0	0	0	18	12	0	0	133	130	0	0	0	0	46	45	131	56	33	35	28	35	18	56	0	0	0	0	0	0	0	0	0	0	0	0	0	0	0	0	0	0	0
1038	OTU_1038	0	0	0	0	0	0	0	0	0	1	0	0	0	0	0	0	0	0	0	0	0	0	0	0	0	0	0	0	0	0	0	0	0	0	0	0	0	0	0	0	0	0	0	0	0	0	0	0
1039	OTU_1039	0	0	0	0	0	0	0	0	0	12	9	0	0	0	0	22	17	0	0	2	5	107	15	1	0	6	4	27	53	0	0	0	0	0	0	0	0	0	0	0	0	0	0	0	0	0	0	0
1040	OTU_1040	1	0	0	0	0	0	0	0	0	4	4	202	255	0	0	1	0	0	0	35	57	37	26	18	47	16	22	3	5	1	0	26	27	0	0	0	0	0	0	8	7	0	0	16	19	4	2	2
1041	OTU_1041	0	0	0	0	0	0	0	0	0	0	0	0	0	0	0	0	0	0	0	0	0	0	0	0	0	0	0	0	0	1	0	0	0	0	0	0	1	2	0	0	0	0	0	0	0	0	1	0
1042	OTU_1042	0	0	0	0	0	0	0	0	0	3	59	164	277	0	0	0	3	0	1	40	60	19	23	16	49	25	11	51	86	0	1	0	0	0	0	0	0	0	1	0	0	0	0	0	0	0	0	0
1043	OTU_1043	0	0	0	0	0	0	0	0	0	32	8	0	0	0	0	23	52	0	0	4	3	41	22	0	1	9	13	64	66	35	56	0	0	2	3	58	59	0	0	13	12	40	8	11	0	29	8	34
1044	OTU_1044	0	0	0	0	0	0	0	0	0	0	10	0	0	0	0	9	75	0	0	4	1	35	16	0	0	8	9	33	117	0	0	0	0	0	0	0	0	0	0	0	0	0	0	0	0	0	0	0
1045	OTU_1045	0	0	0	0	0	0	0	0	0	12	12	0	0	0	0	41	26	0	0	7	1	19	30	16	0	17	46	58	89	1	1	0	0	0	0	1	3	0	0	0	0	0	0	0	0	0	3	5
1046	OTU_1046	0	0	0	0	0	0	0	0	0	18	5	189	256	0	0	0	0	0	0	31	41	25	11	44	19	10	7	6	0	0	0	0	0	0	0	0	0	0	0	0	0	0	0	0	0	0	0	0
1047	OTU_1047	0	0	0	0	0	0	0	0	0	0	0	0	0	0	0	0	0	0	0	0	0	0	1	0	0	0	0	0	0	0	0	0	0	0	0	0	0	0	0	0	0	0	0	0	0	0	0	0
1048	OTU_1048	0	0	0	0	0	0	0	0	0	0	0	0	0	0	0	0	0	0	0	0	0	0	0	0	0	0	0	0	0	8	16	0	0	0	0	7	47	0	0	0	0	91	2	0	0	10	0	11
1049	OTU_1049	0	0	0	0	0	0	0	0	0	50	24	0	0	105	91	0	5	0	0	14	14	42	24	14	9	22	12	35	16	0	0	0	0	0	0	0	0	0	0	0	0	0	0	0	0	0	0	0
1050	OTU_1050	0	0	0	0	0	0	0	0	0	0	0	0	0	0	0	0	0	0	0	1	0	0	0	0	0	0	0	0	0	56	109	0	0	0	0	58	138	0	0	15	0	2	10	0	12	19	18	10
1051	OTU_1051	0	0	0	0	0	0	0	0	0	19	20	0	0	0	0	15	9	0	0	10	8	7	1	0	0	2	3	19	10	77	41	0	0	0	0	58	123	0	1	19	35	76	15	5	0	23	14	79
1052	OTU_1052	0	0	0	0	0	0	0	0	0	12	0	0	0	0	0	0	2	0	0	0	2	2	3	0	0	2	0	0	5	0	0	0	0	0	0	0	0	0	0	0	0	0	0	0	0	0	0	0
1053	OTU_1053	0	0	0	0	0	0	0	0	0	0	0	0	0	0	0	0	0	0	0	0	0	0	0	0	0	0	2	0	0	14	19	0	0	0	0	250	120	0	0	19	8	51	24	3	10	68	5	65
1054	OTU_1054	0	0	0	0	0	0	0	0	0	0	0	0	0	0	0	0	0	0	0	0	0	0	0	0	0	0	0	0	0	0	0	0	0	0	0	0	0	0	0	0	0	0	0	0	0	0	0	0
1055	OTU_1055	0	0	0	0	0	0	0	0	0	0	0	0	0	0	0	0	0	0	0	0	0	0	0	0	0	0	0	0	0	0	0	0	0	0	0	0	0	0	0	0	0	0	0	0	0	0	0	0
1056	OTU_1056	0	0	0	0	0	0	0	0	0	0	0	0	0	0	0	0	0	0	0	0	0	0	0	0	0	0	0	0	0	0	0	0	0	0	0	0	0	0	0	0	0	0	0	0	0	0	0	0
1057	OTU_1057	0	0	0	0	0	0	0	0	1	0	0	0	0	0	0	0	0	0	0	0	0	0	0	0	0	0	0	0	0	81	154	0	0	0	0	81	86	1	0	29	24	20	40	3	0	45	11	109
1058	OTU_1058	0	0	0	0	0	0	0	0	0	0	0	0	0	0	0	0	0	0	0	0	0	0	0	0	0	0	0	0	0	10	14	0	1	215	45	0	0	0	0	102	77	76	18	20	19	23	33	19
1059	OTU_1059	0	0	0	0	0	0	0	0	0	39	61	0	0	1	0	115	61	0	0	4	5	96	55	10	4	20	48	101	133	0	2	0	0	0	0	1	2	0	0	0	5	1	0	0	0	3	0	14
1060	OTU_1060	0	0	0	0	0	0	0	0	0	0	0	0	0	0	0	0	0	0	0	0	0	0	0	0	0	0	0	0	0	0	0	30	16	0	0	0	0	0	0	10	7	0	0	20	6	10	5	0
1061	OTU_1061	0	0	0	0	0	0	0	0	0	0	0	0	0	0	0	0	0	0	0	0	0	0	0	0	0	0	0	0	0	77	105	0	0	0	0	98	125	0	0	11	5	12	29	6	0	56	14	91
1062	OTU_1062	0	0	0	0	0	0	0	0	0	0	2	114	95	0	0	0	5	0	0	28	55	2	8	50	29	0	2	2	16	24	0	154	52	0	0	0	0	0	0	26	50	4	3	20	29	32	0	2
1063	OTU_1063	0	1	0	0	0	0	0	0	0	0	14	117	236	0	0	7	1	77	117	46	28	31	18	52	44	5	36	14	11	0	0	0	0	0	0	0	0	0	0	0	0	0	0	1	0	0	0	0
1064	OTU_1064	0	0	0	0	0	0	0	1	0	3	9	0	0	130	113	0	0	0	0	18	25	28	35	3	17	10	14	16	10	7	5	0	0	27	17	0	0	0	0	0	0	13	4	6	2	3	4	5
1065	OTU_1065	0	0	0	0	0	0	0	1	0	6	18	0	0	0	0	67	76	0	0	15	12	89	67	34	0	28	34	141	243	0	0	0	0	0	0	0	0	0	0	0	0	0	0	0	0	0	0	0
1066	OTU_1066	0	0	0	0	0	0	0	0	0	0	0	0	0	0	0	0	0	0	0	0	0	0	0	0	0	0	0	0	0	0	0	0	0	0	0	0	0	0	0	0	0	0	0	0	0	0	0	0
1067	OTU_1067	0	0	0	0	0	0	0	0	0	0	9	0	0	9	35	0	0	0	0	0	0	4	0	0	0	11	0	0	0	0	0	0	0	0	0	0	0	0	0	0	0	0	1	0	0	0	0	0
1068	OTU_1068	0	0	0	0	0	0	0	0	0	0	0	0	0	1	0	0	0	0	0	0	0	0	0	0	0	3	0	0	0	37	0	1	0	128	17	16	23	0	0	19	2	54	29	4	12	23	1	1
1069	OTU_1069	1	0	0	0	0	0	0	0	0	16	12	0	1	0	0	28	27	0	0	0	2	29	25	3	0	12	13	27	73	4	7	0	0	0	0	1	8	0	0	0	0	4	0	0	0	3	0	4
1070	OTU_1070	1	0	0	0	0	0	0	0	0	62	12	0	0	63	73	59	101	0	0	22	101	104	22	2	24	58	43	81	68	0	0	0	0	0	0	0	0	0	0	0	0	0	0	0	0	0	0	0
1071	OTU_1071	0	0	0	0	1	0	0	0	0	7	30	0	0	137	160	0	3	1	0	32	39	173	93	34	32	22	24	15	45	0	0	0	0	0	0	0	0	0	0	0	0	0	0	0	0	0	0	0
1072	OTU_1072	0	0	0	0	0	0	0	0	0	0	0	0	0	0	0	0	0	0	0	0	0	0	0	0	0	0	0	0	0	41	1	0	0	462	65	0	0	0	0	2	13	35	8	19	16	19	7	10
1073	OTU_1073	0	0	0	0	0	0	0	0	0	0	0	0	0	0	0	0	0	0	0	0	0	0	0	0	0	0	0	0	0	0	0	0	0	0	0	0	0	0	0	0	0	0	0	0	0	0	0	0
1074	OTU_1074	0	0	0	0	0	0	0	0	0	0	0	0	0	0	0	0	0	0	0	0	0	0	0	0	0	0	0	0	0	0	0	0	0	0	0	0	0	0	0	0	0	0	0	0	0	0	0	0
1075	OTU_1075	0	0	0	0	0	0	0	0	0	0	0	0	0	0	0	0	0	0	0	0	0	0	0	0	0	0	0	0	1	0	0	0	0	0	0	0	1	0	0	0	0	0	0	0	0	0	0	0
1076	OTU_1076	0	0	0	0	0	0	0	0	0	0	0	0	0	0	0	0	0	0	0	0	0	0	0	0	0	0	0	0	0	38	7	71	69	141	73	30	3	0	0	70	24	56	10	16	17	35	17	21
1077	OTU_1077	0	0	0	0	0	0	0	0	0	8	4	0	0	0	0	20	16	0	0	7	34	2	3	0	1	13	10	41	12	45	78	0	0	0	0	37	54	0	0	17	5	31	45	0	0	20	32	196
1078	OTU_1078	0	0	0	0	0	0	0	0	0	22	7	0	0	0	0	18	29	0	0	5	4	21	9	6	0	4	7	25	88	32	44	0	0	0	0	45	101	0	0	25	1	59	32	4	3	17	14	35
1079	OTU_1079	1	0	0	0	0	0	0	0	0	50	12	18	41	65	142	0	0	0	0	61	16	46	31	30	23	18	23	30	24	0	0	0	0	0	0	0	0	0	0	0	0	0	0	0	0	0	0	0
1080	OTU_1080	0	0	0	0	0	0	0	0	0	43	8	0	0	79	60	9	0	1	0	13	10	99	27	26	10	0	4	24	20	4	27	0	0	79	47	51	9	0	0	22	16	14	7	3	12	14	4	21
1081	OTU_1081	0	0	0	0	0	0	0	0	0	0	0	0	0	0	0	0	0	0	0	0	0	0	0	0	0	0	0	0	0	71	120	0	0	0	0	48	121	0	1	6	73	72	33	0	6	13	41	36
1082	OTU_1082	0	0	0	0	0	0	0	0	0	0	0	0	0	0	0	0	0	0	0	0	0	0	0	0	0	0	0	0	0	0	0	0	0	0	0	0	0	0	0	0	0	0	0	0	0	0	0	0
1083	OTU_1083	0	0	0	0	1	0	0	0	0	23	2	198	302	0	0	0	0	0	0	13	37	60	19	29	41	9	18	0	0	0	0	0	0	0	0	0	0	0	0	0	0	0	0	0	0	0	0	0
1084	OTU_1084	0	0	0	0	0	0	0	0	0	0	0	0	0	0	0	0	0	0	0	0	0	0	0	0	0	0	0	0	0	0	0	0	0	0	0	0	0	0	0	0	0	0	0	0	0	0	0	0
1085	OTU_1085	0	0	0	0	0	0	0	0	0	22	25	0	0	0	0	14	29	0	0	0	11	15	11	0	0	14	26	20	49	12	0	0	0	0	0	5	0	0	0	0	0	0	0	0	0	0	0	0
1086	OTU_1086	0	0	0	1	0	0	0	0	0	0	0	0	0	0	0	0	0	0	0	0	0	0	0	0	0	0	0	0	0	0	0	0	0	0	0	0	0	0	0	0	0	0	0	0	0	0	0	0
1087	OTU_1087	0	0	0	0	0	0	0	0	0	0	0	0	0	0	0	0	0	0	0	0	0	0	0	0	0	0	0	0	0	0	0	0	23	17	26	0	0	0	0	0	66	4	2	2	0	0	0	22
1088	OTU_1088	0	0	0	0	0	0	0	0	0	35	23	0	0	1	0	62	46	0	0	9	4	55	71	5	4	55	48	49	159	0	0	0	0	0	0	0	0	0	0	0	0	0	0	0	0	0	0	0
1089	OTU_1089	0	0	0	0	2	0	0	0	0	57	14	199	206	0	2	0	0	0	0	36	74	9	6	51	46	14	16	4	10	0	0	7	21	0	0	0	1	0	0	11	0	0	0	0	7	8	0	4
1090	OTU_1090	0	0	0	0	0	0	0	0	0	0	0	0	0	0	0	0	0	0	0	0	0	0	0	0	0	0	0	0	0	7	10	0	0	0	0	96	94	0	0	13	3	0	2	0	0	21	9	49
1091	OTU_1091	0	0	0	0	0	0	0	0	0	20	18	0	0	120	111	1	0	0	0	32	25	53	34	5	14	14	12	30	24	0	3	2	0	206	32	0	0	0	0	0	16	14	4	7	8	11	12	6
1092	OTU_1092	0	1	0	0	0	0	0	0	0	18	9	0	1	0	0	18	13	0	0	1	0	30	7	0	0	7	2	0	3	273	116	0	0	0	0	258	349	0	0	28	49	112	74	43	12	82	60	141
1093	OTU_1093	0	0	0	0	0	0	0	0	0	0	0	0	0	0	0	0	0	0	0	0	0	0	0	0	0	0	0	0	0	5	9	206	144	0	0	3	1	0	0	49	32	35	3	76	37	61	21	19
1094	OTU_1094	0	0	0	0	0	0	0	0	0	17	30	0	0	0	0	82	107	0	0	13	13	56	15	0	5	50	32	157	153	0	0	0	0	0	0	0	0	0	0	0	0	0	0	0	0	0	0	0
1095	OTU_1095	0	0	0	0	0	0	0	0	0	11	1	0	0	0	0	6	4	0	0	0	3	0	0	0	0	1	5	7	0	28	13	0	0	0	0	48	75	0	0	5	14	22	27	0	4	14	8	32
1096	OTU_1096	0	0	0	0	0	0	0	0	0	32	15	0	0	0	0	10	4	0	0	1	3	16	22	0	0	7	15	0	37	33	31	0	0	0	0	42	29	0	0	2	69	45	16	0	0	36	4	104
1097	OTU_1097	0	0	0	0	0	0	0	0	0	0	0	0	0	0	0	0	0	0	0	0	0	0	0	0	0	0	0	0	0	55	62	0	1	0	0	124	57	0	0	10	5	71	47	0	7	39	21	80
1098	OTU_1098	0	0	0	0	0	0	0	0	0	0	0	0	0	0	0	0	0	0	0	0	0	0	0	0	0	0	0	0	0	32	9	34	33	0	0	0	0	0	0	0	0	0	0	15	1	2	11	0
1099	OTU_1099	0	0	0	0	0	0	0	0	0	0	0	0	0	0	0	0	0	0	0	0	0	0	0	0	0	0	0	0	0	24	37	83	38	104	44	3	23	0	0	54	29	58	15	55	37	38	9	10
1100	OTU_1100	0	0	0	0	0	0	0	0	0	0	0	0	0	0	0	0	0	0	0	0	0	0	0	0	0	0	0	0	0	7	27	0	0	0	0	69	45	0	0	2	57	9	3	4	0	40	22	148
1101	OTU_1101	0	0	0	0	0	0	0	1	0	0	0	0	0	0	0	0	0	0	0	0	0	0	0	0	0	0	0	0	0	0	0	0	0	0	0	0	0	0	0	0	0	0	0	0	0	0	0	0
1102	OTU_1102	0	0	0	0	0	0	1	0	0	0	17	0	0	0	0	4	15	0	0	0	13	3	12	9	0	10	2	17	23	64	100	0	0	0	0	107	50	0	0	4	42	35	18	21	0	19	5	46
1103	OTU_1103	0	0	0	0	1	0	0	0	0	33	28	0	0	130	103	0	0	0	0	15	38	53	22	3	15	22	6	2	0	0	0	0	0	0	0	0	0	0	0	0	0	0	0	0	0	0	0	0
1104	OTU_1104	0	0	0	0	0	0	0	0	0	0	1	0	0	26	0	0	0	0	0	4	0	0	0	0	0	2	23	0	0	60	157	0	0	143	59	3	8	0	0	1	0	41	19	9	11	29	14	1
1105	OTU_1105	0	0	0	0	0	0	0	0	0	0	0	0	0	0	1	0	1	0	0	0	0	0	0	0	0	0	0	0	0	60	48	0	0	69	26	71	84	0	0	19	18	86	25	19	10	33	23	54
1106	OTU_1106	0	0	0	0	0	0	0	0	0	0	0	0	0	0	0	0	1	0	0	0	0	0	0	0	0	0	0	1	0	0	6	82	145	0	0	0	1	0	0	20	21	10	8	96	29	38	18	0
1107	OTU_1107	1	0	0	0	0	0	0	0	0	12	5	251	400	2	0	0	0	0	0	31	30	25	38	33	39	22	8	0	4	0	0	0	0	0	0	0	0	0	0	0	0	0	0	0	0	0	0	0
1108	OTU_1108	0	0	0	0	0	0	0	0	0	0	0	0	0	0	0	0	0	0	0	0	0	0	0	0	0	0	0	0	0	36	44	0	0	0	0	78	174	0	0	7	0	59	34	22	0	10	13	121
1109	OTU_1109	1	0	0	0	0	0	0	0	0	68	25	0	0	0	0	76	79	0	0	12	2	66	29	0	1	20	14	39	129	0	0	0	0	0	0	0	0	0	0	0	0	0	0	0	0	0	0	0
1110	OTU_1110	0	0	0	0	0	1	0	0	0	12	9	120	177	57	39	0	0	0	0	32	18	42	20	23	18	22	17	1	8	14	13	13	15	78	33	0	0	0	0	27	22	23	9	17	7	16	11	2
1111	OTU_1111	0	0	0	0	0	0	0	0	0	0	0	0	0	0	0	0	2	0	0	1	0	8	0	0	0	0	0	0	34	0	0	0	0	0	0	0	0	0	0	0	0	0	0	0	0	0	0	0
1112	OTU_1112	0	0	0	0	0	0	0	1	0	0	0	0	0	0	0	0	0	0	0	0	0	0	0	0	0	0	0	0	0	0	0	0	0	0	0	0	0	0	0	0	0	0	0	0	0	0	0	0
1113	OTU_1113	0	0	0	0	0	0	0	0	0	0	0	0	0	0	0	0	0	0	0	0	0	0	0	0	0	0	2	10	0	11	4	0	0	0	0	15	20	0	0	0	0	0	0	0	0	2	0	13
1114	OTU_1114	0	0	0	0	0	0	0	0	0	12	6	178	252	0	0	0	14	0	0	30	18	22	23	64	40	15	29	5	42	0	0	0	0	0	0	0	0	0	0	0	0	0	0	0	0	1	0	0
1115	OTU_1115	0	0	0	0	0	0	0	0	0	13	29	0	0	0	0	34	32	0	0	7	7	30	20	1	0	11	24	16	38	0	0	0	0	0	0	0	0	0	0	0	0	0	0	0	0	0	0	0
1116	OTU_1116	0	0	0	0	0	0	0	0	0	0	0	0	0	0	0	0	0	0	0	0	0	0	0	0	0	0	0	0	0	0	0	0	0	0	0	0	0	0	0	0	0	0	0	0	0	0	0	0
1117	OTU_1117	0	0	0	0	0	0	0	0	0	1	4	0	0	0	0	6	13	0	0	15	0	7	28	0	0	8	0	8	22	0	0	0	0	0	0	0	0	0	0	0	0	0	0	0	0	0	0	0
1118	OTU_1118	0	0	0	0	0	0	0	0	0	0	5	33	44	0	0	0	0	0	0	1	2	0	4	0	5	1	0	0	0	0	0	0	0	0	0	0	0	0	0	0	0	0	0	0	0	0	0	0
1119	OTU_1119	0	0	0	0	0	0	0	0	0	0	0	0	0	0	0	0	0	0	0	0	0	0	0	0	0	0	0	0	0	45	50	0	0	0	0	80	180	0	0	50	2	5	35	1	8	31	13	36
1120	OTU_1120	0	0	0	0	0	0	0	0	0	0	18	35	128	103	76	0	0	0	0	21	51	14	37	65	31	25	35	4	0	0	0	0	0	0	0	0	0	0	0	0	0	0	0	0	0	0	0	0
1121	OTU_1121	0	0	0	0	0	0	0	0	0	26	5	1	0	42	50	0	0	0	0	7	7	35	24	2	20	2	59	20	0	0	0	0	0	0	0	0	0	0	0	0	0	0	0	0	0	0	0	0
1122	OTU_1122	0	0	0	0	0	0	0	0	0	9	3	0	0	1	1	8	9	0	0	0	0	33	1	6	1	1	1	5	0	8	1	0	0	7	0	12	11	0	0	0	3	13	2	4	1	1	4	13
1123	OTU_1123	0	0	0	0	0	0	0	0	0	10	0	0	0	357	94	0	0	0	0	27	0	0	55	0	30	1	20	0	93	0	0	0	0	0	0	0	0	0	0	0	0	0	0	0	0	0	0	0
1124	OTU_1124	0	0	0	0	0	0	0	0	0	1	2	0	0	0	0	0	5	336	530	39	68	26	10	161	162	18	32	16	0	0	0	0	0	0	0	1	0	30	18	11	13	2	1	7	3	0	0	0
1125	OTU_1125	0	0	0	0	0	0	0	0	0	192	28	0	0	0	0	47	164	0	0	0	17	15	8	0	0	39	7	112	138	0	0	0	0	0	0	0	0	0	0	0	0	0	0	0	0	0	0	0
1126	OTU_1126	0	0	0	0	0	0	0	0	0	39	10	0	0	0	0	48	52	0	0	8	7	182	26	29	0	21	18	92	95	0	0	0	0	0	0	0	0	0	0	0	0	0	0	0	0	0	0	0
1127	OTU_1127	0	0	0	0	0	0	0	0	0	0	0	0	0	0	0	0	2	0	0	0	0	0	0	0	0	0	0	0	0	72	120	0	0	0	0	74	32	0	0	5	8	27	10	0	0	42	38	123
1128	OTU_1128	0	0	0	0	0	0	0	0	0	3	26	0	0	0	0	15	1	0	0	0	0	61	3	0	0	18	2	38	131	0	0	0	0	0	0	0	0	0	0	0	0	0	0	0	0	0	0	0
1129	OTU_1129	0	0	0	0	0	0	0	0	0	2	3	27	19	7	7	0	0	0	0	1	3	14	5	2	1	0	1	2	3	9	15	61	48	112	31	0	1	0	1	16	18	25	6	40	38	26	22	6
1130	OTU_1130	0	0	0	0	0	0	0	0	0	0	0	0	0	0	0	0	0	0	0	0	0	0	0	0	0	0	0	0	0	13	0	138	106	0	0	0	0	0	0	21	119	22	27	88	64	27	23	0
1131	OTU_1131	0	0	0	0	0	0	0	0	0	0	0	0	0	0	0	0	1	0	0	0	0	0	0	0	0	0	0	0	0	36	32	0	0	0	0	57	79	0	0	5	1	66	24	0	1	19	5	47
1132	OTU_1132	0	0	0	0	0	0	0	0	0	28	0	0	0	1	7	0	0	0	0	6	8	0	1	35	0	0	0	0	0	1	0	0	0	36	7	9	0	0	0	0	34	3	0	0	0	0	1	2
1133	OTU_1133	0	0	0	0	0	0	0	0	0	7	31	0	0	0	0	27	34	0	0	1	4	11	1	0	0	0	7	42	4	0	0	0	0	0	0	0	0	0	0	0	0	0	0	0	0	0	1	0
1134	OTU_1134	0	0	0	0	0	0	0	0	0	0	0	0	1	0	0	0	0	0	0	0	0	0	0	0	0	0	0	0	0	25	24	0	0	193	98	0	0	0	0	31	44	44	29	36	9	25	23	20
1135	OTU_1135	0	0	0	0	0	0	0	0	0	0	6	0	0	0	0	26	0	0	0	0	0	0	17	0	0	0	0	0	77	0	34	0	0	0	0	61	99	0	0	1	1	1	2	0	16	37	10	5
1136	OTU_1136	0	0	0	0	0	0	0	0	0	0	0	0	0	0	0	0	0	0	0	0	0	0	0	0	0	0	0	0	0	0	0	0	0	0	0	0	0	0	0	0	0	0	0	0	0	0	0	0
1137	OTU_1137	0	0	0	0	0	0	0	0	0	0	0	0	0	0	0	0	0	0	0	0	0	0	0	0	0	0	0	0	0	0	0	0	0	0	0	0	0	0	0	0	0	0	0	0	0	0	0	0
1138	OTU_1138	0	0	0	0	0	0	0	0	0	0	0	0	0	0	0	0	0	0	0	0	0	0	0	0	0	0	0	0	0	0	0	0	0	0	0	0	0	0	0	0	0	0	0	0	0	0	0	0
1139	OTU_1139	0	0	0	0	0	0	0	0	0	0	0	0	0	0	0	0	0	0	0	0	0	0	0	0	0	0	0	0	0	0	0	0	0	0	0	0	0	0	0	0	0	0	0	0	0	0	0	0
1140	OTU_1140	0	0	0	0	0	0	0	0	0	0	0	0	0	0	0	0	0	0	0	0	0	0	0	0	0	0	0	0	0	0	0	0	0	0	0	0	0	0	0	0	0	0	0	0	0	0	0	0
1141	OTU_1141	0	0	0	0	0	0	0	0	0	0	0	0	0	0	0	0	0	0	0	0	0	0	0	0	0	0	0	0	0	0	0	0	0	0	0	0	0	0	0	0	0	0	0	0	0	0	0	0
1142	OTU_1142	0	0	0	0	0	0	0	0	0	46	28	0	0	1	1	54	77	0	0	13	20	40	30	7	18	21	27	36	133	9	1	0	0	0	0	6	9	0	0	7	5	9	2	2	0	8	1	7
1143	OTU_1143	0	0	0	0	0	0	1	0	0	2	7	104	231	1	0	5	4	0	0	25	60	93	19	96	31	7	30	25	8	0	0	0	0	0	0	0	0	0	0	0	0	0	0	0	0	0	0	0
1144	OTU_1144	0	0	0	0	0	0	0	0	0	7	0	85	132	1	13	0	0	0	2	13	18	103	1	1	2	5	2	1	23	0	9	73	35	0	0	0	4	0	0	0	2	47	0	21	0	10	3	0
1145	OTU_1145	0	0	0	0	0	0	0	0	0	42	50	0	0	0	0	39	137	0	0	15	4	48	45	4	24	43	18	93	97	0	0	0	0	0	0	0	0	0	0	0	0	0	0	0	0	0	0	0
1146	OTU_1146	0	0	0	0	0	0	0	0	0	116	54	0	0	0	0	14	111	0	0	18	11	62	33	47	0	18	18	93	130	0	0	0	0	0	0	0	0	0	0	0	0	0	0	0	0	0	0	0
1147	OTU_1147	0	0	0	0	0	0	0	0	0	0	0	0	0	0	0	0	0	0	0	0	0	0	0	0	0	0	0	0	0	0	0	0	0	0	0	0	0	0	0	0	0	0	0	0	0	0	0	0
1148	OTU_1148	0	0	0	0	0	0	0	0	0	14	22	0	0	0	0	111	53	0	0	11	15	68	62	1	24	44	15	84	126	0	0	0	0	0	0	0	0	0	0	0	0	0	0	0	0	0	0	0
1149	OTU_1149	0	0	0	0	0	0	0	0	0	0	0	0	0	0	0	0	0	0	0	0	0	0	0	0	0	0	0	0	0	0	0	0	0	0	0	0	0	0	0	0	0	0	0	0	0	0	0	0
1150	OTU_1150	0	0	0	0	0	0	0	0	0	0	0	0	0	0	0	0	0	0	0	0	0	0	0	0	0	0	0	0	0	23	31	153	110	0	0	1	0	0	0	27	76	35	6	60	44	25	28	0
1151	OTU_1151	0	0	0	0	0	0	0	0	0	89	48	1	0	0	0	22	35	0	0	7	33	195	14	0	0	30	50	79	125	0	0	0	0	0	0	0	0	0	0	0	0	0	0	0	0	0	0	0
1152	OTU_1152	0	0	0	0	0	0	0	0	0	28	2	134	181	0	0	19	0	0	0	13	16	36	14	24	24	6	3	0	1	0	0	0	0	0	0	0	0	0	0	0	0	0	0	0	0	1	0	0
1153	OTU_1153	0	0	0	0	0	0	0	0	0	3	6	0	0	0	0	22	0	0	0	0	2	0	0	0	0	0	0	0	3	16	2	1	0	443	50	1	0	0	0	38	16	15	5	16	5	9	22	0
1154	OTU_1154	0	0	0	0	0	0	0	0	0	0	0	0	0	0	0	0	0	0	0	0	0	0	0	0	0	0	0	0	0	0	0	0	0	0	0	0	0	0	0	0	0	0	0	0	0	0	0	0
1155	OTU_1155	0	0	0	0	0	0	0	0	0	8	3	0	0	33	54	0	0	0	0	17	4	14	11	0	4	10	21	3	13	0	0	0	0	0	0	0	0	0	0	0	0	0	0	0	0	0	0	0
1156	OTU_1156	0	0	0	0	0	0	0	0	0	8	39	0	0	0	0	32	130	0	0	13	1	31	13	21	9	29	36	94	259	0	0	0	0	0	0	0	0	0	0	0	0	0	0	0	0	0	0	0
1157	OTU_1157	0	0	0	0	0	0	0	0	0	0	13	38	54	137	58	0	4	1	0	42	29	49	60	46	14	30	23	64	41	0	0	0	0	0	0	0	0	0	0	0	0	0	0	0	0	0	0	0
1158	OTU_1158	0	0	0	0	0	0	0	0	0	0	0	0	0	0	0	0	0	0	0	0	0	0	0	0	0	0	0	0	0	50	79	0	0	0	0	60	122	0	0	0	14	0	11	4	0	36	21	71
1159	OTU_1159	0	0	0	0	0	0	0	0	0	0	0	0	0	0	0	0	0	0	0	0	0	0	0	0	0	0	0	0	0	0	0	0	0	0	0	0	0	0	0	0	0	0	0	0	0	0	0	0
1160	OTU_1160	0	0	0	0	0	0	0	0	0	19	12	0	0	48	39	15	21	0	0	15	1	25	20	4	3	8	7	12	17	31	6	0	0	5	2	26	45	0	0	5	3	10	22	2	0	13	4	17
1161	OTU_1161	0	0	0	0	0	0	0	0	0	16	20	0	0	0	0	21	41	0	0	1	13	44	29	0	0	16	6	58	33	0	21	1	0	80	22	3	27	0	0	8	24	6	10	13	39	38	1	6
1162	OTU_1162	0	0	0	0	0	0	0	0	0	16	18	0	0	0	0	32	35	0	0	3	2	37	28	1	13	32	7	16	81	0	6	0	0	43	0	0	0	0	0	1	2	0	5	0	0	0	0	0
1163	OTU_1163	0	0	0	0	0	0	0	0	0	0	0	0	0	0	0	0	0	0	0	0	0	0	0	0	0	0	0	0	0	0	0	0	0	0	0	0	0	0	0	0	0	0	0	0	0	0	0	0
1164	OTU_1164	0	0	0	0	0	0	0	0	0	14	12	0	0	0	0	24	20	0	4	0	4	64	9	6	0	5	2	23	30	47	17	0	0	0	0	29	69	0	0	2	3	25	37	0	0	8	18	20
1165	OTU_1165	0	0	0	0	0	0	0	0	0	33	7	0	0	0	0	17	29	0	0	8	6	29	13	0	3	10	6	2	10	25	28	0	0	0	0	68	98	0	0	12	0	18	9	0	0	23	4	25
1166	OTU_1166	0	0	0	0	0	0	0	0	0	144	13	0	0	0	0	53	32	0	0	40	4	146	5	0	10	28	30	25	136	0	0	0	0	0	0	0	0	0	0	0	0	0	0	0	0	0	0	0
1167	OTU_1167	0	0	1	0	0	0	0	0	0	1	13	0	0	15	17	0	0	0	0	2	15	0	0	0	0	0	4	0	8	36	35	2	11	921	276	0	0	0	0	37	114	76	36	70	46	98	63	10
1168	OTU_1168	0	0	0	0	0	0	0	0	0	23	18	0	0	16	3	30	36	0	0	4	6	15	16	5	5	18	28	41	45	0	0	0	0	0	0	0	0	0	0	0	0	0	0	0	0	0	0	0
1169	OTU_1169	0	0	0	0	0	0	0	0	0	0	2	0	0	0	0	11	0	153	233	25	20	6	1	141	50	17	10	3	0	0	0	0	0	0	0	0	0	0	0	0	0	0	0	0	0	0	0	0
1170	OTU_1170	0	0	0	0	0	0	0	0	0	21	29	50	69	85	110	0	0	0	0	20	42	64	28	44	14	30	30	1	18	0	0	0	0	0	0	0	0	0	0	0	0	0	0	0	0	0	0	0
1171	OTU_1171	0	0	0	0	0	0	0	0	0	3	1	1	0	0	0	9	5	0	0	0	1	6	0	0	0	0	2	5	1	22	13	0	0	1	0	94	131	0	0	13	11	51	28	0	0	36	6	84
1172	OTU_1172	0	0	0	0	0	0	0	0	0	0	0	0	0	0	0	0	0	0	0	0	0	0	0	0	0	0	0	0	0	6	21	0	0	302	70	0	0	0	0	11	62	25	17	19	40	24	29	6
1173	OTU_1173	0	0	0	0	0	0	0	0	0	0	0	0	0	0	0	0	0	0	0	0	0	0	0	0	0	0	0	0	0	40	31	0	0	13	8	51	88	0	0	12	10	22	31	29	3	21	25	61
1174	OTU_1174	0	0	0	0	0	0	0	0	0	21	29	0	0	14	22	19	42	0	0	7	16	57	20	0	0	12	8	49	31	0	0	0	0	0	0	0	0	0	0	0	0	0	0	1	0	0	0	1
1175	OTU_1175	0	0	0	0	0	0	0	0	0	68	43	0	0	0	0	121	50	0	0	3	6	108	72	0	6	48	27	75	70	7	0	0	0	0	5	0	0	0	0	0	0	0	0	0	15	1	1	0
1176	OTU_1176	0	0	0	0	0	0	0	0	0	73	27	0	0	0	0	52	70	0	0	4	21	65	49	27	27	18	25	64	79	0	0	0	0	0	0	0	0	0	0	0	0	0	0	0	0	0	0	0
1177	OTU_1177	0	0	0	0	0	0	0	0	0	66	56	0	0	0	0	58	98	0	0	17	9	27	107	6	14	14	30	44	175	0	0	0	0	0	0	0	0	0	0	0	0	0	0	0	0	0	0	0
1178	OTU_1178	0	0	0	0	0	0	0	0	0	0	0	0	0	0	0	0	0	0	0	0	0	0	0	0	0	0	0	0	0	4	2	127	116	0	0	0	0	0	0	39	77	25	19	51	75	37	40	0
1179	OTU_1179	0	0	0	0	0	0	0	0	0	0	0	0	0	0	0	0	0	0	0	0	0	0	0	0	0	0	0	0	0	0	0	0	0	0	0	0	0	0	0	0	0	0	0	0	0	0	0	0
1180	OTU_1180	0	0	0	0	0	0	0	0	0	51	45	0	0	0	0	79	103	0	0	13	8	50	69	15	7	36	36	74	200	0	0	0	0	0	0	4	0	0	0	0	0	1	4	0	0	0	3	1
1181	OTU_1181	0	0	3	0	0	3	6	0	0	147	196	0	1	0	2	330	287	0	2	94	62	360	160	38	51	149	128	298	485	1495	1509	10	14	24	1	2625	3980	9	25	475	471	1494	892	169	64	1092	694	1722
1182	OTU_1182	0	0	0	0	0	0	0	0	0	0	0	0	0	0	0	0	0	0	0	0	0	0	0	0	0	0	0	0	0	0	0	0	0	0	0	0	0	0	0	0	0	0	0	0	0	0	0	0
1183	OTU_1183	0	0	0	0	0	0	0	0	0	37	16	0	0	32	24	94	55	0	0	3	23	63	28	8	11	17	70	60	57	0	0	0	0	0	0	0	0	0	0	0	0	0	0	0	0	0	0	0
1184	OTU_1184	0	0	0	0	0	0	0	0	0	0	0	0	0	0	0	0	0	0	0	0	0	0	0	0	0	0	0	0	0	33	21	0	0	0	0	72	162	0	0	22	14	146	17	1	4	15	36	29
1185	OTU_1185	0	0	0	0	1	0	0	0	0	27	33	0	0	0	1	67	30	0	0	10	9	73	91	20	7	26	39	79	125	0	0	0	0	0	0	0	0	0	0	0	0	0	0	0	0	0	0	0
1186	OTU_1186	0	0	0	0	0	0	0	0	0	0	0	0	0	0	0	0	0	0	0	0	0	0	0	0	0	0	0	0	0	0	0	0	0	0	0	0	0	0	0	0	0	0	0	0	0	0	0	0
1187	OTU_1187	0	0	0	0	0	0	0	0	0	14	0	0	0	0	1	2	49	0	0	0	0	1	0	0	0	0	0	0	0	0	3	0	0	0	0	68	32	0	0	2	0	0	0	0	0	0	9	0
1188	OTU_1188	0	0	0	0	0	0	0	0	1	20	0	0	0	0	0	66	10	0	0	1	0	23	23	64	1	0	8	43	45	108	75	11	0	0	0	95	60	0	0	28	10	87	0	7	9	29	14	50
1189	OTU_1189	0	0	0	0	0	0	0	0	0	30	11	0	0	0	0	23	34	0	0	7	0	82	16	1	1	9	4	58	81	3	3	0	0	0	0	9	15	0	0	0	2	15	4	0	0	11	0	7
1190	OTU_1190	0	0	0	0	0	0	0	0	0	23	15	0	0	0	0	13	17	0	0	0	2	34	24	1	0	4	2	25	32	0	0	0	0	0	0	0	0	0	0	0	0	0	0	0	0	0	0	1
1191	OTU_1191	0	0	0	0	0	0	0	0	0	0	0	0	0	0	0	0	0	0	0	0	0	0	0	0	0	0	0	0	0	5	20	114	62	62	77	1	0	0	0	21	54	11	15	45	43	35	37	0
1192	OTU_1192	0	0	0	0	0	0	0	0	0	0	0	0	0	0	0	0	0	0	0	0	0	0	0	0	0	0	0	0	0	0	0	0	0	0	0	0	0	0	0	0	0	0	0	0	0	0	0	0
1193	OTU_1193	0	0	0	0	0	0	0	0	0	7	5	0	0	69	89	4	0	0	0	18	0	12	11	4	9	13	3	12	0	0	0	0	0	0	0	0	0	0	0	0	0	0	0	0	0	0	0	0
1194	OTU_1194	0	0	0	0	0	0	0	0	0	0	0	0	0	0	1	0	0	0	0	0	0	0	0	0	0	0	0	0	0	8	15	151	101	0	0	0	6	0	0	45	41	10	15	55	55	55	26	9
1195	OTU_1195	0	0	0	0	0	0	0	0	1	22	20	0	0	83	64	2	0	0	0	11	19	42	16	12	5	12	8	5	20	1	0	0	0	22	8	0	0	0	0	5	2	4	1	0	4	2	5	0
1196	OTU_1196	0	0	0	0	0	0	0	0	0	23	46	0	0	112	132	0	1	0	0	53	13	65	47	58	17	15	28	14	13	0	0	0	0	0	0	0	0	0	0	0	0	0	0	0	0	0	0	0
1197	OTU_1197	0	0	0	0	0	0	0	0	0	0	0	0	0	0	0	0	0	0	0	0	0	0	0	0	0	0	0	0	0	44	20	0	0	0	0	103	106	0	0	0	19	14	15	1	3	29	7	63
1198	OTU_1198	0	0	0	0	0	0	0	0	0	0	5	0	0	33	23	0	0	0	0	3	4	0	19	0	6	1	9	0	4	0	0	0	0	0	0	0	0	0	0	0	0	0	0	0	0	0	0	0
1199	OTU_1199	0	0	0	0	0	0	0	0	0	26	1	0	0	0	0	18	31	0	5	1	0	6	6	0	2	4	0	20	11	0	0	0	0	0	0	0	0	0	0	0	0	0	0	0	0	0	0	0
1200	OTU_1200	0	0	0	0	0	0	0	0	0	18	14	0	0	0	0	6	27	0	0	9	0	8	2	4	0	0	7	9	14	0	0	0	0	0	0	0	0	0	0	0	0	0	0	0	0	0	0	0
1201	OTU_1201	0	0	0	0	0	0	0	0	0	0	8	0	0	0	3	5	34	0	0	1	26	9	11	0	1	11	3	6	18	0	0	0	0	0	0	0	0	0	0	0	0	0	0	0	0	0	0	0
1202	OTU_1202	0	0	0	0	0	0	0	0	0	36	1	0	0	0	4	9	19	0	0	13	9	51	13	0	0	13	23	35	75	25	32	0	0	0	0	31	75	0	0	12	12	34	25	0	6	30	12	10
1203	OTU_1203	0	0	0	0	0	0	0	0	0	39	43	0	0	0	1	50	78	0	1	17	12	97	67	6	3	33	42	78	98	0	0	0	0	0	0	0	0	0	0	0	0	0	0	0	0	0	0	0
1204	OTU_1204	0	0	0	0	0	0	0	0	0	2	0	0	0	0	0	4	9	0	0	1	0	24	1	0	2	0	4	24	4	6	2	0	0	0	0	20	2	0	0	0	0	30	3	0	0	0	0	26
1205	OTU_1205	0	0	0	0	0	0	0	0	0	13	10	0	0	0	0	15	34	0	0	1	7	20	10	0	1	3	6	13	38	0	2	0	0	0	0	20	13	0	0	0	0	0	4	1	0	3	0	2
1206	OTU_1206	0	0	0	0	0	0	0	0	0	9	39	0	28	22	32	19	24	0	0	8	0	34	31	0	3	7	12	2	1	18	18	0	0	19	2	62	53	0	0	2	23	52	3	3	0	18	7	31
1207	OTU_1207	0	0	0	0	0	0	0	0	0	0	0	0	0	0	0	0	0	0	0	0	0	0	0	0	0	0	0	0	0	0	0	0	0	0	0	0	0	0	0	0	0	0	0	0	0	0	0	0
1208	OTU_1208	0	0	0	0	0	0	0	0	0	27	18	0	0	0	0	9	33	0	0	3	2	12	8	0	5	36	3	62	204	8	41	0	0	0	0	7	36	0	0	0	3	53	0	5	2	10	17	16
1209	OTU_1209	0	0	0	0	0	0	0	0	0	9	19	2	0	0	0	49	49	0	0	10	3	52	22	3	0	2	10	35	27	27	2	0	0	0	0	19	61	0	3	11	27	17	6	2	0	17	2	52
1210	OTU_1210	0	0	0	0	0	0	0	0	0	0	0	0	0	0	0	0	0	0	0	0	0	0	0	0	0	0	0	0	0	15	23	1	0	283	105	0	0	0	0	64	14	0	11	63	24	41	12	13
1211	OTU_1211	0	0	0	0	0	0	0	0	0	14	19	1	0	1	0	17	25	2	1	1	5	26	18	4	2	6	4	26	55	12	12	0	0	9	1	24	69	0	0	5	8	19	10	0	3	2	1	32
1212	OTU_1212	0	0	0	0	0	0	0	0	0	23	20	0	0	0	0	26	31	4	6	2	19	29	31	0	6	24	8	21	15	0	0	0	0	0	0	0	0	0	0	0	0	0	0	0	0	0	0	0
1213	OTU_1213	0	0	0	0	0	0	0	0	1	13	3	0	0	0	0	8	4	0	0	0	3	3	2	0	0	5	3	4	6	24	20	5	3	1	0	85	148	0	0	13	23	40	8	3	9	17	22	54
1214	OTU_1214	0	0	0	0	0	0	0	0	0	3	19	66	62	85	50	4	0	0	1	19	26	39	28	29	22	7	15	8	34	0	0	0	0	0	0	0	0	0	0	0	0	0	0	0	0	0	0	0
1215	OTU_1215	0	0	0	0	0	0	0	0	0	9	3	0	0	0	0	25	2	0	0	0	0	40	41	0	0	7	7	12	54	27	24	0	0	0	0	58	71	0	0	14	9	59	12	2	0	24	6	67
1216	OTU_1216	0	0	0	0	0	0	0	0	0	0	0	0	0	0	0	0	0	0	0	0	0	0	0	0	0	0	0	0	0	0	0	0	0	0	0	0	0	0	0	0	0	0	0	0	0	0	0	0
1217	OTU_1217	0	0	0	0	0	0	0	0	0	26	36	0	0	1	0	32	105	0	0	6	5	51	26	0	6	25	52	52	61	0	0	0	0	0	0	0	0	0	0	0	0	0	0	0	0	0	0	0
1218	OTU_1218	0	0	0	0	0	0	0	0	0	18	26	0	0	0	1	61	44	0	0	10	17	85	15	10	20	36	15	183	160	0	0	0	0	0	0	0	0	0	0	0	0	0	0	0	0	0	0	0
1219	OTU_1219	0	0	0	0	1	0	0	0	0	15	31	0	0	250	301	0	0	19	0	98	81	151	68	78	20	36	48	4	71	0	0	0	0	0	0	0	0	0	0	0	0	0	0	0	0	0	0	0
1220	OTU_1220	0	0	0	0	0	0	0	0	0	13	6	0	0	1	4	8	19	0	0	0	0	7	4	1	3	6	2	13	18	27	27	0	4	0	0	39	64	0	0	4	7	45	12	3	1	15	9	47
1221	OTU_1221	0	0	0	0	0	0	0	0	0	3	13	0	0	0	0	29	3	0	0	0	7	26	4	0	3	12	0	27	8	50	33	0	0	0	0	39	91	0	0	7	2	8	8	2	0	10	7	25
1222	OTU_1222	0	0	0	0	0	0	0	0	0	9	10	0	0	0	0	6	17	0	0	1	10	9	3	2	4	2	6	15	52	35	18	0	0	0	0	30	78	0	0	4	8	38	33	15	1	19	9	58
1223	OTU_1223	0	0	0	0	0	0	0	0	0	0	0	0	0	0	0	0	0	0	0	0	0	0	0	0	0	0	0	0	0	0	0	0	0	0	0	0	0	0	0	0	0	0	0	0	0	0	0	0
1224	OTU_1224	0	0	0	0	0	0	0	0	0	2	7	360	495	137	83	0	0	0	0	138	45	78	79	41	22	52	38	5	2	0	0	31	15	31	20	0	0	0	0	1	3	0	16	2	3	3	5	0
1225	OTU_1225	0	0	0	0	0	0	0	0	0	0	0	0	0	0	0	0	0	0	0	0	0	0	0	0	0	0	0	0	0	0	34	181	89	0	0	0	0	0	0	51	7	31	3	66	89	34	20	2
1226	OTU_1226	0	0	0	0	0	0	0	0	0	11	8	153	250	0	0	9	8	0	0	37	34	30	19	44	22	7	18	15	21	0	0	0	0	0	0	0	0	0	0	0	0	0	0	0	0	0	0	0
1227	OTU_1227	0	0	0	0	0	0	0	0	0	0	0	0	0	0	0	0	0	0	0	0	0	0	0	0	0	0	0	0	0	0	0	0	0	0	0	0	0	0	0	0	0	0	0	0	0	0	0	0
1228	OTU_1228	0	0	0	0	0	0	0	0	0	20	4	0	0	0	0	55	30	0	0	3	19	61	15	0	0	1	1	40	27	0	0	0	0	0	0	0	0	0	0	0	0	0	0	0	0	0	0	0
1229	OTU_1229	0	0	0	0	0	0	0	0	0	0	1	0	0	16	0	0	0	0	0	2	0	0	0	0	0	3	16	0	0	19	0	12	2	282	90	0	0	0	0	7	29	27	11	48	15	1	5	9
1230	OTU_1230	0	0	0	0	0	0	0	0	0	9	11	0	0	29	35	4	6	0	0	12	0	55	13	2	3	7	1	7	35	19	2	1	0	169	41	0	0	0	0	11	25	15	11	15	21	25	6	1
1231	OTU_1231	0	0	0	0	0	0	0	0	0	0	0	0	0	0	0	0	0	0	0	0	0	0	0	0	0	0	0	0	0	0	0	0	0	0	0	0	0	0	0	0	0	0	0	0	0	0	0	0
1232	OTU_1232	0	0	0	0	0	0	0	0	0	0	0	0	0	0	0	0	0	0	0	0	0	0	0	0	0	0	0	0	0	0	0	0	0	0	0	0	0	0	0	0	0	0	0	0	0	0	0	0
1233	OTU_1233	0	0	0	0	0	0	0	0	0	0	28	170	270	1	0	6	0	1	0	25	27	0	9	18	23	29	20	5	17	0	0	0	0	0	0	0	0	0	0	0	0	0	0	0	0	0	0	0
1234	OTU_1234	0	0	0	0	0	0	0	0	0	0	0	0	0	0	0	0	0	0	0	0	0	0	0	0	0	0	0	0	0	0	0	0	0	0	0	0	0	0	0	0	0	0	0	0	0	0	0	0
1235	OTU_1235	0	0	0	0	0	0	0	0	0	0	0	3	0	0	0	5	4	0	0	1	0	21	7	0	0	0	0	8	19	32	19	0	0	0	0	43	45	9	0	0	11	47	23	0	0	8	23	97
1236	OTU_1236	0	0	0	0	0	0	0	0	0	12	6	0	0	0	0	29	6	0	0	6	19	23	17	8	8	11	5	17	67	0	0	0	0	0	0	0	0	0	0	0	0	0	0	0	0	0	0	0
1237	OTU_1237	0	0	0	0	0	0	0	0	0	0	0	0	0	1	0	0	14	0	0	0	0	0	0	0	0	0	11	0	0	77	64	0	1	166	0	26	59	0	0	4	32	0	18	1	11	21	2	68
1238	OTU_1238	0	0	0	0	0	0	0	0	0	35	23	0	0	0	0	43	102	0	0	24	27	57	36	18	2	31	28	16	117	0	0	0	0	0	0	0	0	0	0	0	0	0	0	0	0	0	0	0
1239	OTU_1239	0	0	0	0	0	0	0	0	0	0	0	0	0	0	0	0	0	0	0	0	0	0	0	0	0	0	0	0	0	16	12	0	0	0	0	24	125	0	0	2	16	34	9	0	7	28	18	30
1240	OTU_1240	0	0	0	0	0	0	0	0	0	0	0	35	218	0	0	0	0	0	0	20	15	0	1	3	18	18	0	0	0	0	0	0	0	0	0	0	0	0	0	0	0	0	0	0	0	0	0	1
1241	OTU_1241	0	0	1	0	0	0	0	0	0	0	0	0	0	17	6	0	0	0	0	0	0	0	2	0	0	6	1	1	2	9	13	11	15	611	118	1	0	0	0	33	36	58	14	65	65	12	85	33
1242	OTU_1242	0	0	0	0	0	0	0	0	0	4	23	0	0	0	0	24	40	0	0	11	8	58	16	1	3	23	48	20	113	0	84	9	12	0	0	0	0	0	0	0	37	0	0	12	7	0	0	0
1243	OTU_1243	0	0	0	0	0	0	0	0	0	0	0	0	0	0	0	0	0	0	0	0	0	0	0	0	0	0	0	1	0	14	0	0	0	0	0	20	1	0	0	0	1	130	0	0	0	6	1	0
1244	OTU_1244	0	0	0	0	0	0	0	0	0	2	3	0	0	29	41	1	0	0	0	4	11	14	10	13	3	12	8	0	6	11	6	2	4	185	38	1	0	0	0	29	17	31	5	12	4	10	6	4
1245	OTU_1245	0	0	0	0	0	0	0	0	0	14	8	133	197	0	0	10	9	0	0	17	22	31	18	59	13	10	10	4	46	0	0	0	0	0	0	0	0	0	0	0	0	0	0	0	0	0	0	0
1246	OTU_1246	0	0	0	0	0	0	0	0	0	0	6	0	0	16	36	2	0	0	0	3	1	1	4	0	6	1	2	0	8	5	11	0	0	161	94	5	0	0	0	43	49	23	19	37	8	13	8	0
1247	OTU_1247	0	0	0	0	0	0	0	0	0	0	0	0	0	0	0	0	0	0	0	0	0	0	0	0	0	0	0	0	0	34	7	0	0	0	0	64	134	0	0	21	12	58	22	2	2	26	32	43
1248	OTU_1248	0	0	0	0	0	0	0	0	0	35	25	0	0	13	10	66	59	0	0	14	33	74	32	0	13	13	18	61	114	0	0	0	0	0	0	0	0	0	0	0	0	0	0	0	0	0	0	0
1249	OTU_1249	0	0	0	0	0	0	0	0	0	0	0	0	0	0	0	0	0	0	0	0	0	0	0	0	0	0	0	0	0	0	0	0	0	0	0	0	0	0	0	0	0	0	0	0	0	0	0	0
1250	OTU_1250	0	0	0	0	0	0	0	0	0	0	0	0	0	0	0	0	0	0	0	0	0	0	0	0	0	0	0	0	0	0	1	1	0	235	12	0	0	0	0	0	8	2	12	1	2	6	7	33
1251	OTU_1251	0	0	0	0	1	0	0	0	0	1	22	0	0	0	0	11	43	0	0	0	49	62	81	6	0	14	4	83	51	0	0	0	0	0	0	0	0	0	0	0	0	0	0	0	0	0	0	0
1252	OTU_1252	0	0	1	0	0	0	0	0	0	0	0	0	0	0	0	0	0	0	0	0	0	0	0	0	0	0	0	0	0	2	21	154	147	0	0	6	0	0	0	37	39	16	6	61	35	41	12	8
1253	OTU_1253	0	0	0	0	0	0	0	0	0	58	20	0	0	0	0	17	22	0	0	4	1	46	49	0	10	18	33	99	210	0	0	0	0	0	0	0	0	0	0	0	0	0	0	0	0	0	0	0
1254	OTU_1254	0	0	0	0	0	0	0	0	0	0	0	89	113	0	0	0	0	0	0	30	34	0	3	23	49	25	12	0	0	15	0	38	39	0	0	0	0	0	0	22	18	0	22	8	38	7	9	2
1255	OTU_1255	0	0	0	0	0	0	0	0	0	0	0	0	0	0	0	0	0	0	0	0	0	65	0	0	0	0	0	4	35	0	0	0	0	0	0	0	0	0	0	0	0	0	0	0	0	0	0	0
1256	OTU_1256	0	0	0	0	0	0	0	0	0	0	0	0	0	0	0	0	0	0	0	0	0	0	0	0	0	0	0	0	0	8	27	0	0	0	0	18	39	0	0	10	89	82	3	0	0	37	5	53
1257	OTU_1257	0	0	0	0	0	0	0	0	0	0	0	0	0	0	0	0	0	0	0	0	0	0	0	0	0	0	0	0	0	0	0	0	0	0	0	0	0	0	0	0	0	0	0	0	0	0	0	0
1258	OTU_1258	0	0	0	0	0	0	0	0	0	0	0	0	0	0	0	0	0	0	0	0	0	0	0	0	0	0	0	0	0	4	14	144	94	0	0	0	0	0	0	47	21	34	6	63	71	37	41	8
1259	OTU_1259	0	0	0	0	0	0	0	0	0	1	0	0	0	4	0	0	0	0	0	0	5	0	0	0	1	0	11	0	0	21	8	0	0	248	31	47	8	1	0	0	4	23	21	9	1	46	21	6
1260	OTU_1260	0	0	0	0	0	0	0	0	0	0	0	0	0	0	0	0	0	0	0	0	0	1	1	0	0	0	0	0	0	0	0	0	0	0	0	0	0	0	0	0	0	0	0	0	0	0	0	0
1261	OTU_1261	0	0	0	0	0	0	0	0	0	39	7	0	0	74	132	0	0	0	0	54	16	49	44	38	27	10	32	57	27	0	0	0	0	0	0	0	0	0	0	0	0	0	0	0	0	0	0	0
1262	OTU_1262	0	0	0	0	0	0	0	0	0	4	21	0	0	126	138	0	0	0	0	38	53	59	40	3	15	3	28	2	67	0	0	0	0	0	0	0	0	0	0	0	0	0	0	0	0	0	0	0
1263	OTU_1263	0	0	0	0	0	0	0	0	0	0	0	0	0	0	0	0	0	0	0	0	0	0	0	0	0	0	0	0	0	0	0	64	44	0	0	0	0	98	127	31	43	0	1	58	52	11	1	3
1264	OTU_1264	0	0	0	0	0	0	0	0	0	38	5	0	0	0	0	13	10	0	0	7	4	6	12	5	0	7	2	14	54	17	41	0	0	3	0	72	58	0	0	0	13	20	13	1	3	4	15	38
1265	OTU_1265	0	0	0	0	0	0	1	0	0	3	0	0	0	19	42	0	0	0	0	6	0	22	21	5	0	10	6	1	9	0	0	0	0	0	0	0	0	0	0	0	0	0	0	0	0	0	0	0
1266	OTU_1266	0	0	0	0	0	0	0	0	0	2	6	0	0	0	0	8	2	0	0	0	0	0	0	0	1	7	7	10	3	12	5	0	0	0	0	15	9	0	0	12	0	0	11	0	0	15	0	14
1267	OTU_1267	0	0	0	0	0	0	0	0	0	0	0	0	0	0	1	0	0	0	0	0	0	0	0	0	0	0	0	0	0	30	56	0	0	0	0	78	119	0	0	4	9	31	14	0	3	37	21	48
1268	OTU_1268	0	0	0	0	0	0	1	0	1	8	2	0	0	23	64	0	0	0	0	13	4	31	3	3	2	2	6	1	18	8	14	0	0	128	57	1	0	0	0	13	44	28	12	15	16	14	14	1
1269	OTU_1269	0	0	0	0	0	0	0	0	0	14	8	0	0	89	35	1	21	0	0	38	20	74	16	15	2	63	14	1	6	0	0	0	0	58	0	0	0	0	0	0	0	0	0	0	0	0	0	0
1270	OTU_1270	0	0	0	0	0	0	0	0	0	0	3	0	0	0	0	0	16	0	0	0	0	0	2	0	0	0	0	0	0	0	1	0	0	0	0	24	23	1	0	0	0	0	1	0	0	10	25	2
1271	OTU_1271	0	0	0	0	0	0	0	0	0	5	7	0	0	53	74	0	0	0	0	6	14	31	15	0	17	10	16	25	7	7	0	1	0	126	37	0	0	0	0	5	0	7	11	18	3	10	6	1
1272	OTU_1272	0	0	0	0	0	0	0	0	0	0	0	0	0	0	0	0	0	0	0	0	0	0	0	0	0	0	0	0	0	0	0	0	0	0	0	0	0	0	0	0	0	0	0	0	0	0	0	0
1273	OTU_1273	0	0	0	0	0	0	0	0	0	0	0	0	0	0	0	0	0	0	1	0	0	0	0	0	0	0	0	0	0	7	50	0	0	0	0	12	31	0	0	1	12	5	15	0	0	23	10	16
1274	OTU_1274	0	0	0	0	0	0	0	0	0	24	17	0	0	7	1	19	29	2	0	2	7	30	9	8	8	9	17	38	58	0	0	0	0	0	0	0	0	0	0	0	0	0	0	0	0	0	0	0
1275	OTU_1275	0	0	0	0	0	0	0	0	0	0	0	0	0	0	0	0	0	0	0	0	0	0	0	0	0	0	0	0	0	0	0	0	0	0	0	0	0	0	0	0	0	0	0	0	0	0	0	0
1276	OTU_1276	0	1	0	0	0	0	0	0	0	0	0	0	0	0	0	0	0	0	0	0	0	0	0	0	0	0	0	0	0	0	0	0	0	0	0	0	0	0	0	0	0	0	0	0	0	0	0	0
1277	OTU_1277	0	0	0	0	0	0	0	0	0	0	0	0	0	0	0	0	0	0	0	1	0	0	0	0	0	0	0	1	0	0	0	0	0	0	0	0	0	0	0	0	0	0	0	0	0	0	0	0
1278	OTU_1278	0	0	0	0	0	1	0	0	0	27	1	0	0	3	1	1	0	0	0	1	12	1	0	0	0	10	11	0	8	25	53	0	0	0	3	34	119	0	0	5	8	4	14	0	4	6	17	22
1279	OTU_1279	0	0	0	0	0	0	0	0	0	1	0	0	0	0	0	0	3	0	0	0	0	17	1	0	0	0	0	0	0	17	0	0	0	0	0	14	25	0	0	0	6	13	4	0	4	0	1	0
1280	OTU_1280	0	0	0	0	0	0	0	0	0	0	0	0	0	0	0	0	0	0	0	0	0	0	0	0	0	0	0	0	0	0	0	0	0	0	0	0	0	0	0	0	0	0	0	0	0	0	0	0
1281	OTU_1281	0	0	0	0	0	0	0	0	0	0	0	0	0	0	0	0	0	0	0	0	0	0	0	0	0	0	0	0	0	40	33	0	0	0	0	78	70	0	0	20	40	18	23	10	1	43	11	74
1282	OTU_1282	0	0	0	0	0	0	0	0	0	42	25	0	0	0	0	30	54	0	0	6	3	9	60	0	48	11	15	89	157	0	0	0	0	0	0	0	0	0	0	0	0	0	0	0	0	0	0	0
1283	OTU_1283	0	0	0	0	0	0	0	0	0	10	23	0	0	81	150	0	0	0	0	38	28	100	25	42	19	26	25	18	20	0	0	0	0	0	0	0	0	0	0	0	0	0	0	0	0	0	0	0
1284	OTU_1284	0	0	0	0	0	0	0	0	0	0	0	0	0	0	0	0	0	0	0	0	0	0	0	0	0	0	0	0	0	0	0	0	0	14	0	3	45	177	69	18	3	0	1	43	21	4	0	0
1285	OTU_1285	0	0	0	0	0	0	0	0	0	13	3	0	0	46	42	6	0	0	0	9	1	4	22	32	10	4	4	2	1	0	0	0	0	0	0	0	0	0	0	0	0	0	0	0	0	0	0	0
1286	OTU_1286	0	0	0	0	0	0	0	0	0	0	0	0	0	0	0	0	0	0	0	0	0	0	0	0	0	0	0	0	0	0	1	0	0	0	0	1	1	0	0	0	0	0	0	0	0	0	0	0
1287	OTU_1287	0	0	0	0	0	0	0	0	0	25	3	0	0	28	30	23	45	8	0	9	19	29	24	1	12	33	13	54	66	0	3	10	10	42	10	0	0	0	0	14	0	0	6	13	0	3	13	0
1288	OTU_1288	0	0	0	0	0	0	0	0	0	0	0	0	0	0	0	0	0	0	0	0	0	0	0	0	0	0	0	0	0	9	0	123	109	0	0	0	1	0	0	46	94	54	13	73	10	42	10	0
1289	OTU_1289	0	0	0	0	0	0	0	0	0	0	1	0	0	16	65	0	0	0	0	13	0	0	24	15	0	8	0	0	9	0	0	0	0	0	0	0	0	0	0	0	0	0	0	0	0	0	0	0
1290	OTU_1290	0	0	0	0	0	0	0	0	0	9	18	0	0	0	1	12	62	0	0	13	3	85	41	3	14	21	15	46	132	0	0	0	0	0	0	0	0	0	0	0	0	0	0	0	0	0	0	0
1291	OTU_1291	0	0	0	0	0	0	0	0	0	0	0	0	0	0	0	0	0	0	0	0	0	0	0	0	0	0	0	0	0	38	23	0	0	0	0	40	56	0	0	14	32	75	21	0	6	15	46	38
1292	OTU_1292	0	0	0	0	0	0	0	0	0	12	10	220	297	142	104	0	0	0	0	121	47	77	41	32	24	31	22	8	17	3	0	52	54	6	0	0	0	0	0	11	9	1	1	6	11	5	4	2
1293	OTU_1293	0	0	0	0	0	0	0	0	0	0	0	0	0	0	0	0	0	0	0	0	0	0	0	0	0	0	0	0	0	0	0	0	0	0	0	0	0	0	0	0	0	0	0	0	1	0	0	0
1294	OTU_1294	0	0	1	1	0	0	2	0	0	43	61	0	0	0	1	153	130	0	1	16	15	105	90	1	23	88	80	114	262	362	345	0	2	0	0	775	994	22	2	134	100	623	177	34	16	213	194	595
1295	OTU_1295	0	0	0	0	0	0	0	0	0	22	0	0	0	8	29	0	0	0	0	4	0	0	0	0	0	3	1	0	0	13	32	0	0	0	0	11	36	0	0	3	0	15	2	1	0	14	8	41
1296	OTU_1296	0	0	0	0	0	0	0	0	0	6	5	0	0	0	0	31	42	0	3	0	2	22	0	1	0	6	6	17	19	28	9	0	0	0	0	35	87	0	0	10	13	39	27	0	0	8	7	9
1297	OTU_1297	0	0	0	0	0	0	0	0	0	0	0	0	0	0	0	0	0	0	0	0	0	0	0	0	0	0	0	0	0	16	21	34	38	137	43	1	9	11	4	15	19	26	10	50	29	23	18	8
1298	OTU_1298	0	0	0	0	0	0	0	0	0	57	3	0	0	0	0	18	58	0	0	5	4	26	18	12	22	14	31	61	147	0	0	0	0	0	0	0	0	0	0	0	0	0	0	0	0	0	0	1
1299	OTU_1299	0	0	1	0	0	0	0	0	0	0	0	0	0	0	0	0	0	0	0	0	0	0	0	0	0	0	0	0	0	8	21	0	0	314	37	0	1	1	0	22	19	31	9	30	10	7	9	2
1300	OTU_1300	0	0	0	0	0	0	0	0	0	0	0	0	0	0	0	0	0	0	0	0	0	0	0	0	0	0	0	0	0	0	0	0	0	0	0	0	0	0	0	0	0	0	0	0	0	0	0	0
1301	OTU_1301	0	0	0	0	0	0	0	0	0	0	1	0	0	0	0	0	0	0	0	0	1	1	0	1	0	0	2	0	0	0	0	0	0	0	0	0	0	0	0	0	0	0	0	0	0	0	0	0
1302	OTU_1302	0	0	0	0	0	0	0	0	0	0	0	0	0	0	0	0	0	0	0	0	0	0	0	0	0	0	0	0	0	0	0	0	0	0	0	0	0	0	0	0	0	0	0	0	0	0	0	0
1303	OTU_1303	0	0	0	0	0	0	0	0	0	3	9	147	176	0	0	0	0	0	0	33	51	40	7	3	39	24	27	0	0	0	0	0	0	0	0	0	0	0	0	0	0	0	0	0	0	0	0	0
1304	OTU_1304	0	0	0	0	0	0	0	0	0	0	0	0	0	0	0	0	0	0	0	0	0	0	0	0	0	0	0	0	0	10	89	0	1	0	0	58	132	0	0	19	34	23	21	0	0	19	9	35
1305	OTU_1305	0	0	0	0	0	0	0	0	0	63	30	0	0	0	0	34	27	0	0	3	0	26	17	5	4	17	6	48	83	0	0	0	0	1	5	0	0	0	0	0	0	0	4	0	5	6	1	0
1306	OTU_1306	0	0	0	0	0	0	0	0	0	0	0	0	0	0	0	2	14	0	0	0	0	21	0	0	0	3	2	1	3	16	12	0	0	0	0	35	68	0	0	39	2	45	12	0	0	12	35	30
1307	OTU_1307	0	0	0	0	0	0	0	0	0	0	0	0	0	0	0	0	0	0	0	0	0	0	0	0	0	0	0	0	0	0	0	0	0	0	0	0	0	0	0	0	0	0	0	0	0	0	0	0
1308	OTU_1308	0	0	0	0	0	0	0	0	0	70	58	0	0	0	0	73	23	0	0	10	0	60	15	0	17	45	19	55	143	0	0	0	0	0	0	0	0	1	0	1	0	0	0	0	0	0	0	0
1309	OTU_1309	0	0	0	0	1	0	0	0	0	13	17	0	0	0	0	37	31	0	0	1	7	24	9	5	4	3	4	21	42	0	7	0	0	0	0	13	66	0	0	2	0	11	8	0	0	17	0	9
1310	OTU_1310	0	0	0	0	0	0	0	0	0	0	2	105	235	0	0	0	0	0	0	0	29	0	40	33	11	14	3	0	0	0	0	48	5	0	0	0	0	0	0	0	0	0	0	11	0	24	0	0
1311	OTU_1311	0	0	0	0	0	0	0	0	0	0	0	0	0	0	0	0	0	0	0	0	0	0	0	0	0	0	0	0	0	1	0	0	0	14	0	0	0	107	52	12	44	33	4	14	45	2	23	0
1312	OTU_1312	0	0	0	0	0	0	0	0	0	30	30	0	0	0	0	51	67	0	0	25	19	83	77	17	1	23	34	28	105	0	0	0	0	0	0	0	0	0	0	0	0	0	0	0	0	0	0	0
1313	OTU_1313	0	0	0	0	0	0	0	0	0	0	0	0	0	0	0	0	0	0	0	0	0	0	0	0	0	0	0	0	0	0	0	0	0	0	0	0	0	0	0	0	0	0	0	0	0	0	0	0
1314	OTU_1314	0	0	0	0	0	0	0	0	0	0	0	0	0	0	0	0	0	0	0	0	0	0	0	0	0	0	0	0	0	0	0	0	0	0	0	0	0	0	0	0	0	0	0	0	0	0	0	0
1315	OTU_1315	0	0	0	0	0	0	0	0	0	7	4	139	188	0	0	6	1	0	0	12	32	28	6	35	25	15	8	2	5	0	0	0	0	0	0	0	0	0	0	0	0	0	0	1	0	0	0	0
1316	OTU_1316	0	0	0	0	0	0	0	0	0	0	4	0	0	0	0	20	0	0	0	0	0	0	1	0	0	5	0	0	0	0	0	0	0	0	0	0	0	0	0	0	0	0	0	0	0	0	0	0
1317	OTU_1317	0	0	0	0	0	0	0	0	0	0	0	0	0	0	0	0	0	0	0	0	0	0	0	0	0	0	0	0	0	0	0	0	0	0	0	0	0	0	0	0	0	0	0	0	0	0	0	0
1318	OTU_1318	0	0	0	0	0	0	0	0	0	0	0	115	139	0	1	0	0	0	0	7	21	6	2	26	24	23	5	0	1	0	0	0	0	0	0	0	1	0	0	0	0	0	0	0	0	0	0	0
1319	OTU_1319	0	0	0	0	0	0	1	0	0	0	0	0	0	0	0	0	2	10	12	3	3	9	0	18	8	0	4	0	0	1	2	1	0	0	0	2	8	121	140	15	34	10	0	41	26	3	0	0
1320	OTU_1320	0	0	0	0	0	0	0	0	0	0	0	0	0	0	0	0	0	0	0	0	0	0	0	0	0	0	0	0	0	0	0	0	0	0	0	0	0	0	0	0	0	0	0	0	0	0	0	0
1321	OTU_1321	0	0	1	1	0	0	1	0	0	0	0	0	0	0	0	0	0	0	0	0	0	0	0	0	0	0	0	0	0	52	55	1	0	0	0	105	83	0	0	6	3	61	8	0	0	10	10	20
1322	OTU_1322	0	0	0	0	0	0	1	0	0	0	6	120	277	0	0	0	0	0	0	29	26	0	1	13	12	11	7	7	1	0	0	0	0	0	0	0	0	0	0	0	0	0	0	0	0	0	0	0
1323	OTU_1323	0	0	0	0	0	0	0	0	0	24	3	0	0	0	0	3	9	0	0	1	1	36	5	0	0	3	10	19	37	0	0	0	0	0	0	0	0	0	0	0	0	0	0	0	0	0	0	0
1324	OTU_1324	0	0	0	0	0	0	0	0	0	0	0	0	0	0	0	0	2	58	249	2	13	0	0	0	33	11	7	0	0	0	0	0	0	0	0	0	0	17	33	0	0	0	0	31	10	0	1	4
1325	OTU_1325	0	0	0	0	0	0	0	0	0	0	0	0	0	0	0	0	0	0	0	0	0	0	0	0	0	0	0	0	0	0	0	0	0	0	0	0	0	0	0	0	0	1	0	0	0	0	0	0
1326	OTU_1326	0	0	0	0	0	0	0	0	0	0	0	0	0	0	0	6	0	0	0	0	0	0	0	0	0	0	7	0	1	0	5	0	0	0	0	5	0	0	0	0	0	0	0	0	0	1	9	20
1327	OTU_1327	0	0	0	0	0	0	0	0	0	41	23	0	0	20	20	33	38	0	0	9	14	48	30	17	4	8	11	59	94	0	0	0	0	0	0	0	0	0	0	0	0	0	0	0	0	0	0	0
1328	OTU_1328	0	0	0	0	0	0	0	0	0	35	26	0	0	0	0	35	50	0	0	10	8	86	15	6	0	7	28	66	155	0	0	0	0	0	0	0	11	0	0	0	0	0	0	0	0	2	0	1
1329	OTU_1329	0	0	0	0	0	0	0	0	0	46	26	0	0	0	0	45	61	4	0	7	19	100	50	1	10	14	16	41	43	0	0	0	0	0	0	0	0	0	0	0	0	0	0	0	0	0	0	0
1330	OTU_1330	0	0	0	0	0	0	0	0	0	0	0	0	0	0	0	0	0	0	0	0	0	0	0	0	0	0	0	0	0	0	0	0	0	0	0	0	0	0	0	0	0	0	0	0	0	0	0	0
1331	OTU_1331	0	0	0	0	0	0	0	0	0	0	0	0	0	0	0	0	7	0	0	0	0	0	22	0	0	4	3	3	24	25	16	0	0	0	0	29	50	0	0	2	6	40	24	0	0	0	0	0
1332	OTU_1332	0	0	0	0	0	0	1	0	0	0	0	0	0	0	0	0	0	0	0	0	0	0	0	0	0	0	0	0	0	17	12	0	0	294	41	0	4	0	0	6	19	54	11	12	8	26	21	54
1333	OTU_1333	0	0	0	0	0	0	0	0	0	22	7	0	0	0	0	7	0	0	0	0	0	14	4	0	0	0	0	15	21	0	5	0	0	0	0	57	105	0	0	14	4	0	12	0	0	1	19	13
1334	OTU_1334	0	0	0	0	0	0	0	0	0	0	1	49	67	0	0	0	0	0	0	8	8	5	8	11	12	5	9	3	7	2	5	64	36	0	0	0	0	0	0	21	5	32	3	14	7	13	15	0
1335	OTU_1335	0	0	0	0	0	0	0	0	0	0	0	0	0	0	0	0	0	0	0	0	0	0	0	0	0	0	0	0	0	12	14	0	0	0	0	56	90	0	0	0	11	9	3	0	0	12	2	55
1336	OTU_1336	0	0	0	0	0	0	0	0	0	2	6	0	0	0	0	15	25	0	0	5	0	8	0	0	2	1	0	6	24	36	12	0	0	0	0	59	53	0	0	4	6	25	17	3	1	6	17	27
1337	OTU_1337	0	0	0	0	0	0	0	0	0	0	0	0	0	0	0	0	0	0	0	0	0	0	0	0	0	0	0	0	0	45	24	0	0	0	0	33	80	0	0	11	23	28	3	5	4	46	8	40
1338	OTU_1338	0	0	0	0	0	0	0	0	0	0	7	0	0	16	69	1	0	0	0	27	20	41	16	54	0	2	8	25	0	0	0	0	0	0	0	0	0	0	0	0	0	0	0	0	1	0	0	0
1339	OTU_1339	0	0	0	0	0	0	0	0	0	0	0	0	0	0	0	0	0	0	0	12	0	0	0	0	0	0	0	0	15	0	0	0	0	0	0	17	3	0	0	0	0	32	4	0	0	26	0	12
1340	OTU_1340	0	0	0	0	0	0	0	0	0	0	0	0	0	0	0	0	0	0	0	0	0	0	0	0	0	0	0	0	0	0	0	0	0	0	0	0	0	0	0	0	0	0	0	0	0	0	0	0
1341	OTU_1341	0	0	0	0	0	0	0	0	0	45	20	0	0	0	0	34	90	0	0	20	2	86	16	0	14	26	3	62	132	0	0	0	0	0	0	0	0	0	0	0	0	0	0	0	0	0	0	0
1342	OTU_1342	0	0	0	0	0	0	0	0	0	30	10	0	0	0	0	8	25	0	0	2	7	20	22	1	0	6	3	47	42	12	10	0	0	0	0	11	28	0	0	0	8	26	5	0	0	17	6	38
1343	OTU_1343	0	0	0	0	0	0	0	0	0	0	0	0	0	0	0	0	0	0	0	0	0	0	0	0	0	0	0	0	0	26	2	78	77	112	0	6	0	1	0	26	28	11	11	82	59	4	11	8
1344	OTU_1344	0	0	0	0	0	0	0	0	0	15	20	0	0	0	1	83	20	0	0	0	0	36	8	1	12	20	22	51	163	0	0	0	0	0	0	0	3	0	0	1	0	0	0	0	0	0	30	0
1345	OTU_1345	0	0	0	0	0	0	0	0	0	4	98	0	0	0	0	51	65	0	0	5	16	54	20	0	6	1	12	41	61	0	0	0	0	0	0	0	0	0	0	0	0	0	0	0	0	0	0	0
1346	OTU_1346	0	0	0	0	0	0	0	0	0	12	18	0	0	0	0	6	22	0	0	1	0	5	17	4	0	8	5	18	3	0	0	0	0	0	0	0	0	0	0	0	0	0	0	0	0	0	0	0
1347	OTU_1347	0	0	0	0	0	0	0	0	0	16	15	0	0	0	0	39	40	0	0	15	5	28	20	6	10	17	18	15	84	0	0	0	0	0	0	0	0	0	0	0	0	0	0	0	0	0	0	0
1348	OTU_1348	0	0	0	0	0	0	0	0	0	0	0	0	0	0	0	0	0	0	2	0	0	0	0	0	0	0	0	0	0	30	10	151	88	724	285	1	0	2	0	59	66	34	19	92	53	105	47	5
1349	OTU_1349	0	0	0	0	0	0	0	0	0	7	0	0	0	0	0	0	17	0	0	0	0	0	0	2	0	3	1	6	5	16	66	0	0	6	0	75	38	0	0	17	19	65	16	0	4	18	7	66
1350	OTU_1350	0	0	0	0	0	0	0	0	0	35	10	0	0	124	164	0	0	0	0	18	61	7	6	5	7	43	15	2	96	0	0	0	0	0	0	0	0	0	0	0	0	0	0	0	0	0	0	0
1351	OTU_1351	0	0	0	0	0	0	0	0	0	0	0	0	0	0	0	0	0	0	0	0	0	0	0	0	0	0	0	0	0	3	1	100	89	0	0	7	1	0	0	44	60	54	16	39	15	24	6	4
1352	OTU_1352	0	0	0	0	0	0	0	0	0	0	0	0	0	0	0	0	0	0	0	0	0	0	0	0	0	0	0	0	0	0	0	0	0	0	0	0	0	0	0	0	0	0	0	0	0	0	0	0
1353	OTU_1353	0	0	0	0	0	0	0	0	0	0	0	0	0	0	0	0	0	0	0	0	0	0	0	0	0	0	0	0	0	11	6	0	0	0	0	0	2	0	0	0	3	0	0	0	3	6	5	11
1354	OTU_1354	0	0	0	0	0	0	0	0	0	0	0	0	0	0	0	0	0	0	0	0	0	0	0	0	0	0	0	0	0	35	21	0	0	0	0	39	42	0	0	16	9	56	26	0	0	39	15	21
1355	OTU_1355	0	0	0	0	0	1	0	0	0	1	5	0	0	0	0	13	3	0	0	3	2	14	2	3	2	15	2	12	9	43	53	0	0	0	0	13	42	0	0	12	1	66	30	0	0	17	32	16
1356	OTU_1356	0	0	0	0	0	0	0	0	0	0	0	0	0	0	0	0	0	0	0	0	0	0	0	0	0	0	0	0	0	0	0	26	12	0	0	0	0	7	40	0	3	0	0	12	7	0	0	0
1357	OTU_1357	0	0	0	0	0	0	0	0	0	0	0	0	0	0	0	0	0	0	0	0	0	0	0	0	0	0	0	0	0	0	0	0	0	0	0	0	0	0	0	0	0	0	0	0	0	0	0	0
1358	OTU_1358	0	0	0	0	0	0	0	0	0	0	0	12	36	13	15	3	0	0	0	12	8	0	13	0	6	1	5	2	6	15	2	0	0	172	38	0	0	0	0	7	2	19	25	16	2	36	18	2
1359	OTU_1359	0	0	0	0	0	0	0	0	0	0	0	0	0	0	0	0	0	0	0	0	0	0	0	0	0	0	0	0	0	90	33	0	0	0	0	36	98	0	0	25	4	42	14	0	0	22	6	72
1360	OTU_1360	0	0	0	0	0	0	0	0	0	0	0	0	0	0	0	0	0	0	0	0	0	0	0	0	0	0	0	0	0	27	40	0	0	0	0	68	33	0	0	3	23	172	8	1	1	11	14	49
1361	OTU_1361	0	0	0	0	0	0	0	0	0	0	0	0	0	0	0	0	0	0	0	0	1	0	1	0	4	0	0	0	0	83	67	1	2	557	160	0	0	0	0	45	110	149	50	34	32	60	43	21
1362	OTU_1362	0	0	0	0	0	0	0	0	0	0	0	0	0	0	0	0	0	0	0	0	0	0	0	0	0	0	0	0	0	0	0	0	0	0	0	0	0	0	0	0	0	0	0	0	0	0	0	0
1363	OTU_1363	0	0	0	0	0	0	0	0	0	20	5	0	0	135	134	4	0	0	0	25	11	31	16	0	12	16	25	6	14	0	0	0	0	0	0	0	2	0	0	0	0	0	0	0	0	0	0	0
1364	OTU_1364	0	0	0	0	0	0	0	0	0	0	0	0	0	0	0	0	0	0	0	0	0	0	0	0	0	0	0	0	0	0	0	0	0	0	0	0	0	0	0	0	0	0	0	0	0	0	0	0
1365	OTU_1365	0	1	0	0	0	0	0	0	0	42	24	0	0	0	0	82	53	0	1	17	13	87	31	0	0	41	5	77	88	0	0	0	0	0	0	0	0	0	0	0	0	0	0	0	0	0	0	0
1366	OTU_1366	0	0	0	0	0	0	0	0	0	0	0	0	0	0	0	0	0	0	0	0	0	0	0	0	0	0	0	0	0	10	3	92	27	4	7	0	0	109	61	20	1	1	3	168	1	25	4	0
1367	OTU_1367	0	0	0	0	0	0	0	0	0	0	0	0	0	0	0	0	0	0	0	0	0	0	0	0	0	0	0	0	0	0	0	0	0	0	0	0	0	0	0	0	0	0	0	0	0	0	0	0
1368	OTU_1368	0	0	0	0	0	0	0	0	0	23	7	1	1	24	18	27	16	0	0	14	21	35	25	0	11	6	36	20	61	5	10	0	3	10	3	0	0	0	0	11	4	2	2	19	2	3	4	1
1369	OTU_1369	0	0	0	0	0	0	0	0	0	26	1	30	40	68	114	0	0	0	0	37	28	49	31	25	5	8	17	5	38	0	0	0	0	0	0	0	0	0	0	0	0	0	0	0	0	0	0	0
1370	OTU_1370	0	0	0	0	0	0	0	0	0	0	0	0	0	0	0	0	0	0	0	0	0	0	0	0	0	0	0	0	0	0	0	0	0	0	0	0	0	0	0	0	0	0	0	0	0	0	0	0
1371	OTU_1371	0	0	0	0	0	0	0	0	0	12	6	0	0	27	20	33	2	2	30	7	0	15	15	2	4	5	37	101	50	7	2	0	0	14	5	12	11	0	0	3	18	1	0	0	2	6	0	7
1372	OTU_1372	0	0	0	0	0	0	0	0	0	0	2	0	0	0	0	0	0	0	0	0	7	0	0	0	0	0	0	0	10	0	0	0	0	0	0	0	0	0	0	0	0	0	0	0	0	0	0	0
1373	OTU_1373	0	0	0	0	0	0	0	0	0	6	3	0	0	0	0	26	10	0	0	0	9	13	3	0	0	3	5	63	17	4	18	0	0	0	0	50	27	0	0	9	3	43	15	1	0	1	1	28
1374	OTU_1374	0	0	0	0	0	0	0	0	0	0	0	0	0	0	0	0	0	0	0	0	0	0	0	0	0	0	0	0	0	32	12	0	0	0	0	59	176	0	0	7	0	20	14	21	0	19	14	46
1375	OTU_1375	0	0	0	0	1	0	0	0	0	11	1	85	131	0	0	0	0	0	0	4	21	11	8	12	13	4	1	0	0	0	0	0	0	0	0	0	0	0	0	0	0	0	0	0	0	0	0	0
1376	OTU_1376	0	0	0	0	0	0	1	0	0	0	0	0	0	0	0	0	0	0	0	0	0	0	0	0	0	0	0	0	0	14	0	89	139	0	0	1	0	0	0	53	11	15	21	78	27	17	38	1
1377	OTU_1377	0	0	0	0	0	0	0	0	0	0	0	6	16	0	0	0	0	0	0	0	0	0	0	0	0	2	1	0	4	30	41	0	0	76	44	29	45	16	0	8	14	41	8	6	9	21	14	27
1378	OTU_1378	0	0	0	0	0	0	0	0	0	0	0	0	0	0	0	0	0	0	0	0	0	0	0	0	0	0	0	0	0	55	66	0	0	0	0	71	82	0	0	6	23	33	24	7	0	28	12	40
1379	OTU_1379	0	0	0	0	0	0	0	0	0	0	17	0	0	95	77	0	0	0	0	31	3	29	0	0	5	21	17	0	9	0	0	0	0	0	0	0	0	0	0	0	0	0	0	0	0	0	0	0
1380	OTU_1380	0	0	0	0	0	0	0	0	0	0	0	0	0	0	0	0	0	0	0	0	0	0	0	0	0	0	0	0	0	0	0	0	0	0	0	0	0	0	0	0	0	0	0	0	0	0	0	0
1381	OTU_1381	0	0	0	0	0	0	0	0	0	0	0	0	0	0	0	0	0	0	0	0	0	0	0	0	0	0	0	0	0	0	0	0	0	0	0	0	0	0	0	0	0	0	0	0	0	0	0	0
1382	OTU_1382	0	0	0	0	0	0	0	0	0	0	0	0	0	0	0	0	0	0	1	0	0	0	0	0	0	0	0	0	0	34	46	0	0	0	0	130	66	0	12	2	4	64	40	0	0	26	4	65
1383	OTU_1383	0	0	0	0	0	0	0	0	0	0	0	0	0	0	0	0	0	0	0	0	0	0	0	0	0	0	0	0	0	0	0	0	0	0	0	0	0	0	0	0	0	0	0	0	0	0	0	0
1384	OTU_1384	0	0	0	0	0	0	0	0	0	11	0	0	0	0	0	6	8	0	0	1	0	19	1	0	0	2	3	1	28	0	0	0	0	0	0	0	0	0	0	0	0	0	0	0	0	0	0	0
1385	OTU_1385	0	0	0	0	0	0	0	0	0	17	3	0	0	0	0	11	10	0	0	3	5	25	0	0	0	9	6	34	83	0	0	0	0	0	0	0	1	0	0	0	0	0	0	0	0	0	0	0
1386	OTU_1386	0	0	0	0	0	0	0	0	0	0	2	0	0	0	0	0	3	0	0	0	0	8	0	0	0	0	1	0	0	13	39	0	0	0	0	33	42	0	0	0	0	53	24	3	0	28	8	66
1387	OTU_1387	0	0	0	0	0	0	0	0	0	95	24	0	0	0	0	48	40	0	0	0	6	48	61	0	2	23	35	33	85	0	0	0	0	0	0	0	0	0	0	0	0	0	0	0	0	0	0	0
1388	OTU_1388	0	0	0	0	0	0	0	0	0	6	11	0	0	0	7	0	0	0	0	0	2	13	0	0	0	3	0	6	4	0	0	0	0	0	0	0	0	0	0	0	0	0	0	0	0	0	0	0
1389	OTU_1389	0	0	0	0	0	0	0	0	0	23	22	0	0	35	67	10	5	0	0	20	4	24	16	22	20	13	14	19	24	1	0	23	39	0	0	0	0	0	0	4	4	0	2	34	11	21	5	1
1390	OTU_1390	0	0	0	0	0	0	0	0	0	0	0	0	0	0	0	0	0	0	0	0	0	0	0	0	0	0	0	0	0	0	0	0	0	0	0	0	0	93	216	1	52	16	0	70	20	2	4	0
1391	OTU_1391	0	0	0	0	0	0	0	0	0	0	0	0	0	0	0	0	0	0	0	0	0	0	0	0	0	0	0	0	0	0	0	0	0	0	0	0	0	0	0	0	0	0	0	0	0	0	0	0
1392	OTU_1392	0	0	0	0	0	0	0	0	0	0	5	145	177	0	0	0	1	0	0	12	21	11	7	43	10	7	10	0	11	0	0	0	0	0	0	0	0	0	0	0	0	0	0	0	0	0	0	0
1393	OTU_1393	0	0	0	0	0	0	0	0	0	0	0	0	0	0	0	0	0	0	0	0	0	1	0	0	0	0	0	0	0	0	7	0	0	0	0	8	3	0	0	2	0	7	2	0	0	1	0	5
1394	OTU_1394	0	0	0	0	0	0	0	0	0	0	0	0	0	0	0	0	1	0	1	0	0	0	0	0	0	0	0	0	0	63	53	0	0	41	20	36	21	0	0	7	31	10	26	19	0	45	18	36
1395	OTU_1395	0	0	0	0	0	0	0	0	0	20	14	0	0	0	0	11	20	0	0	0	2	22	7	5	1	5	15	16	23	0	0	0	0	0	0	0	0	0	0	0	0	0	0	0	0	0	0	0
1396	OTU_1396	0	0	0	0	0	0	0	0	0	9	22	0	0	2	8	20	16	0	0	0	10	10	4	5	4	2	15	8	28	32	3	0	0	82	34	27	30	0	0	16	1	24	2	13	5	6	27	10
1397	OTU_1397	0	0	0	0	0	0	0	0	0	25	13	0	0	0	0	38	31	0	0	3	1	54	27	2	5	18	8	21	80	6	2	2	1	0	0	11	16	0	0	3	0	2	2	3	0	1	1	8
1398	OTU_1398	0	0	0	0	0	0	0	0	0	0	34	0	0	146	136	0	0	0	0	43	1	38	30	18	14	0	28	11	21	0	0	0	0	0	0	0	0	0	0	0	0	0	0	0	0	0	0	0
1399	OTU_1399	0	0	0	0	0	0	0	0	0	64	10	0	0	0	0	2	22	0	0	22	1	7	19	24	0	11	10	4	6	17	90	0	0	0	0	65	7	0	0	0	7	8	34	2	0	8	20	15
1400	OTU_1400	0	0	0	0	0	0	0	0	0	0	0	0	0	0	5	0	1	0	0	0	0	4	0	7	0	0	0	0	0	22	0	0	1	235	88	1	0	0	0	1	33	0	2	44	9	17	4	0
1401	OTU_1401	0	0	0	0	0	0	0	0	0	0	0	0	0	0	0	0	0	0	0	0	0	0	0	0	0	0	0	0	0	45	3	0	0	0	0	42	114	0	0	0	3	129	11	0	0	31	45	23
1402	OTU_1402	0	0	0	0	0	0	0	0	0	15	6	0	0	0	0	1	16	0	0	9	5	38	5	0	5	0	3	4	11	0	0	0	0	0	0	0	0	0	0	0	0	0	0	1	0	0	0	0
1403	OTU_1403	0	0	0	0	0	0	0	0	0	0	12	0	0	0	1	6	20	0	0	3	1	7	0	0	0	0	3	8	20	15	42	0	0	0	0	68	67	0	0	14	1	3	32	3	0	5	4	66
1404	OTU_1404	0	0	0	0	0	0	0	0	0	0	0	0	0	0	0	0	0	0	0	0	0	0	0	0	0	0	0	0	0	0	0	0	0	0	0	0	0	0	0	0	0	0	0	0	0	0	0	0
1405	OTU_1405	0	0	0	0	0	0	0	0	0	16	12	0	0	17	26	2	11	0	0	0	4	15	3	8	0	6	9	7	9	2	4	1	1	80	32	0	0	0	0	14	4	4	9	16	2	9	6	0
1406	OTU_1406	0	0	0	0	0	0	0	0	0	0	0	0	0	0	0	0	0	0	0	0	0	0	0	0	0	0	0	0	0	3	72	0	0	0	0	59	21	0	0	9	22	66	26	0	0	13	8	61
1407	OTU_1407	0	0	0	0	1	0	0	0	0	33	88	0	0	0	0	68	17	0	0	4	18	44	40	9	4	24	40	61	65	0	0	0	0	0	0	0	0	0	0	0	0	0	0	0	0	0	0	0
1408	OTU_1408	0	0	0	0	0	0	1	0	0	0	2	0	0	12	11	0	0	0	0	2	1	0	0	0	0	0	0	0	0	42	77	0	0	0	0	57	96	0	0	15	5	14	30	9	1	29	21	37
1409	OTU_1409	0	0	0	0	0	0	0	0	0	0	0	36	11	0	0	0	0	0	0	6	0	0	0	2	17	0	0	0	0	5	9	60	59	0	0	6	0	0	0	0	16	12	6	41	35	3	15	0
1410	OTU_1410	0	0	0	0	0	0	0	0	0	0	0	0	0	0	0	0	0	0	0	0	0	0	0	0	0	0	0	0	0	2	0	0	0	238	48	0	0	0	0	29	3	1	8	51	6	35	14	19
1411	OTU_1411	0	0	0	0	0	0	0	0	0	18	30	0	0	0	0	69	60	0	0	9	5	44	32	2	6	34	25	27	60	0	0	0	0	0	0	0	0	0	0	0	0	0	0	0	0	0	0	0
1412	OTU_1412	0	0	0	0	0	0	0	0	0	1	4	0	0	25	29	0	0	0	0	4	5	2	6	1	3	2	1	2	6	0	0	11	6	0	0	0	0	0	0	2	7	0	1	9	0	1	0	0
1413	OTU_1413	0	0	0	0	0	0	0	0	0	3	7	124	138	0	0	0	0	0	0	25	18	14	10	24	35	8	11	0	17	0	0	0	0	0	0	0	0	0	0	0	0	0	0	0	0	0	0	0
1414	OTU_1414	0	0	0	0	0	0	0	0	0	13	10	0	0	16	28	5	12	0	0	14	5	11	8	2	6	21	2	18	36	6	13	0	0	25	5	7	37	0	0	5	7	0	9	10	1	2	0	0
1415	OTU_1415	0	0	0	0	0	0	0	0	0	0	0	0	0	0	0	0	0	0	0	0	0	0	0	0	0	0	0	0	0	0	0	0	0	0	0	0	0	0	0	0	0	0	0	0	0	0	0	0
1416	OTU_1416	0	0	0	0	0	0	0	0	0	71	21	0	0	0	0	32	64	0	0	16	6	43	7	18	0	11	10	36	154	0	0	0	0	0	0	0	0	0	0	0	0	0	0	0	0	0	0	0
1417	OTU_1417	0	0	0	0	0	0	0	0	0	0	0	0	0	0	0	0	0	0	0	0	0	0	0	0	0	0	0	0	0	19	21	1	0	0	0	71	189	0	0	2	0	4	30	3	5	22	2	42
1418	OTU_1418	0	0	0	1	0	0	0	0	0	0	0	0	0	0	0	0	0	0	0	0	0	0	0	0	0	0	0	0	0	33	31	0	0	0	0	112	94	0	0	22	15	13	32	2	0	8	16	38
1419	OTU_1419	0	0	0	0	0	0	0	0	0	51	15	0	1	0	0	57	83	0	0	9	1	59	17	7	0	21	14	68	105	4	7	0	0	0	0	0	0	0	0	0	2	0	0	0	0	5	0	0
1420	OTU_1420	0	0	0	0	0	0	0	0	0	0	0	0	0	0	0	0	0	0	0	0	0	0	0	0	0	0	0	0	0	0	0	0	0	0	0	0	0	0	0	0	0	0	0	0	0	0	0	0
1421	OTU_1421	0	0	0	0	0	0	0	0	0	0	20	0	0	1	0	0	21	0	0	10	0	40	43	0	0	5	30	119	137	0	0	0	0	0	0	0	0	0	0	0	0	0	0	0	0	0	0	0
1422	OTU_1422	0	0	0	0	0	0	0	0	0	2	7	0	0	0	0	10	49	0	0	0	3	13	17	0	11	3	0	25	78	2	0	0	2	0	0	17	17	0	0	3	7	0	6	0	0	10	3	8
1423	OTU_1423	0	0	0	0	0	0	0	0	0	20	22	0	0	1	0	61	45	0	0	1	15	78	84	0	0	4	11	12	49	1	20	0	0	0	0	7	12	0	0	0	0	7	0	1	5	0	0	2
1424	OTU_1424	0	0	0	0	0	0	0	0	0	23	5	0	0	0	0	17	45	0	0	4	2	43	11	0	0	20	10	12	67	0	0	0	0	0	0	0	0	0	0	0	0	0	0	0	0	0	0	0
1425	OTU_1425	0	0	0	0	0	0	0	0	0	0	3	13	3	0	0	36	50	1	4	5	3	48	6	0	1	19	24	62	44	0	0	0	0	0	2	0	0	0	0	0	7	0	0	0	0	0	5	10
1426	OTU_1426	0	0	0	0	0	0	0	0	0	0	0	0	0	0	0	0	0	0	0	0	0	0	0	0	0	0	0	0	0	0	0	0	0	0	0	0	0	0	0	0	0	0	0	0	0	0	0	0
1427	OTU_1427	0	0	0	0	0	0	0	0	0	0	0	0	0	2	0	0	0	0	0	0	0	0	1	0	0	0	0	0	0	13	0	2	0	279	58	0	1	1	0	20	20	3	3	11	21	7	10	2
1428	OTU_1428	0	0	0	0	0	0	0	0	0	11	9	2	0	1	2	15	41	0	0	1	6	14	8	3	5	9	27	16	82	0	9	0	0	0	0	13	21	0	0	9	2	7	5	1	0	8	0	25
1429	OTU_1429	0	0	0	0	0	0	0	0	0	0	0	0	0	0	0	0	0	0	0	0	0	0	0	0	0	0	0	0	0	29	0	6	0	0	0	29	31	0	0	13	17	6	16	1	0	20	11	33
1430	OTU_1430	0	0	0	0	0	0	0	0	0	1	5	0	0	0	0	12	19	0	0	0	12	41	27	0	0	8	17	12	42	29	27	0	0	0	0	18	13	0	0	0	0	19	19	0	0	7	10	63
1431	OTU_1431	0	0	0	0	0	0	0	0	0	0	0	44	76	0	0	0	0	0	0	26	4	24	1	13	0	1	0	4	2	0	0	0	0	0	0	0	0	0	0	0	0	0	0	0	0	0	0	0
1432	OTU_1432	0	0	0	0	0	0	0	0	0	7	1	0	0	0	0	7	0	0	0	0	0	15	5	0	0	2	1	1	2	0	0	0	0	0	0	0	0	0	0	0	0	0	0	0	0	0	0	0
1433	OTU_1433	0	0	1	0	0	0	0	0	0	0	0	0	0	7	12	0	0	0	0	0	7	0	0	0	1	0	13	0	0	0	0	0	3	299	31	0	0	0	0	12	1	0	15	3	15	3	18	0
1434	OTU_1434	0	0	0	0	0	0	0	0	0	0	0	14	28	0	0	0	0	0	0	2	7	0	0	2	0	1	0	0	0	17	11	0	0	196	58	0	0	0	0	21	1	6	13	7	5	16	33	0
1435	OTU_1435	0	0	0	0	0	0	0	0	0	0	30	0	0	135	99	0	0	0	0	51	1	13	15	5	63	16	15	9	7	0	0	0	0	0	0	0	0	0	0	0	0	0	0	0	0	0	0	0
1436	OTU_1436	0	0	0	0	0	0	0	0	0	0	0	0	0	0	0	0	0	0	0	0	0	0	0	0	0	0	0	0	0	0	0	0	0	0	0	0	0	0	0	0	0	0	0	0	0	0	0	0
1437	OTU_1437	0	0	0	0	1	0	0	0	0	28	22	0	0	5	0	15	15	0	0	3	0	26	11	2	2	7	4	30	25	7	8	0	0	0	0	22	41	0	1	3	12	33	2	0	1	5	8	31
1438	OTU_1438	0	0	0	0	0	0	0	0	0	11	16	0	0	0	0	14	32	0	0	3	8	14	13	1	2	9	13	16	31	0	0	0	0	0	0	0	0	0	0	0	0	0	0	0	0	0	0	0
1439	OTU_1439	0	0	0	0	0	0	0	0	0	1	4	168	138	0	0	0	0	0	0	18	21	5	5	43	7	7	8	0	0	0	0	0	0	0	0	0	0	0	0	0	0	0	0	0	0	0	0	0
1440	OTU_1440	0	0	0	0	0	0	0	0	0	43	14	0	0	0	0	31	42	0	0	2	9	26	38	34	11	31	15	65	103	0	0	0	0	0	0	0	0	0	0	0	0	0	0	0	0	0	0	0
1441	OTU_1441	0	0	0	1	0	0	0	1	0	0	0	0	0	0	0	0	0	0	0	0	0	0	0	0	0	0	0	0	0	0	0	0	0	0	0	0	0	0	0	0	0	0	0	0	0	0	0	0
1442	OTU_1442	0	0	0	0	0	0	0	0	0	0	0	0	0	0	0	0	0	0	0	0	0	0	0	0	0	0	0	0	0	0	0	0	0	0	0	0	0	0	0	0	0	0	0	0	0	0	0	0
1443	OTU_1443	0	0	0	0	0	0	0	0	0	6	22	0	0	96	105	3	0	0	0	6	17	64	25	4	16	15	11	14	54	0	0	0	0	0	0	0	0	0	0	0	0	0	0	0	0	0	0	0
1444	OTU_1444	0	0	0	0	0	0	0	0	0	0	0	0	0	0	0	0	0	0	0	0	0	0	0	0	0	0	0	0	0	43	61	0	0	0	0	45	67	0	0	0	23	41	7	0	0	22	2	22
1445	OTU_1445	0	0	0	0	0	0	0	0	0	7	8	0	0	0	1	14	24	0	0	1	0	43	4	10	9	18	26	28	22	0	0	0	0	0	0	0	0	0	0	0	0	0	0	0	0	0	0	0
1446	OTU_1446	0	0	0	0	0	0	0	0	0	29	0	0	0	15	34	0	0	0	0	8	0	7	12	3	2	7	0	0	0	0	0	0	0	0	0	0	0	0	0	0	0	0	0	0	0	0	0	0
1447	OTU_1447	0	0	0	0	0	0	0	0	0	0	0	0	0	0	0	4	0	0	0	0	0	0	0	0	0	0	0	12	0	28	16	0	0	10	11	35	68	0	0	18	2	52	1	9	0	10	10	42
1448	OTU_1448	0	0	0	0	0	0	0	0	0	13	49	0	0	143	171	0	6	0	0	27	66	117	44	59	7	37	18	35	6	17	17	0	0	275	80	1	0	0	0	27	32	17	18	6	2	6	17	15
1449	OTU_1449	0	0	0	0	0	0	0	0	0	5	2	0	0	0	0	4	2	0	0	1	1	2	11	0	1	3	0	8	10	0	0	0	0	7	4	0	0	0	0	0	1	0	0	1	0	0	0	0
1450	OTU_1450	0	0	0	0	0	0	0	0	0	27	27	0	0	82	128	0	0	0	0	10	12	2	27	0	13	24	38	10	23	0	0	0	0	0	0	0	0	0	0	0	0	0	0	0	0	0	0	0
1451	OTU_1451	0	0	0	0	0	0	0	0	0	0	2	0	0	5	7	0	0	0	0	4	2	0	1	0	0	0	0	0	7	0	0	0	0	0	0	0	0	0	0	0	0	0	0	0	0	0	0	0
1452	OTU_1452	0	0	1	0	0	0	0	0	0	1	6	0	0	59	63	0	0	0	0	5	6	6	5	0	4	16	12	11	10	6	1	0	0	78	50	0	0	0	0	1	4	6	2	3	7	15	22	3
1453	OTU_1453	0	0	0	0	0	0	0	0	0	55	19	0	0	0	0	17	22	0	0	13	1	1	23	0	0	10	0	9	90	0	0	0	0	0	0	3	81	0	0	0	0	0	8	0	0	0	3	57
1454	OTU_1454	0	0	0	0	0	0	0	0	0	12	21	0	0	37	27	0	0	0	0	7	56	55	19	12	27	21	19	12	129	0	0	0	0	0	0	0	0	0	0	0	0	0	0	1	0	0	0	0
1455	OTU_1455	0	0	0	0	0	0	0	0	0	0	0	0	0	0	0	0	0	0	0	0	0	0	0	0	0	0	0	0	0	8	12	10	16	182	28	0	0	0	0	8	12	11	4	18	4	12	9	4
1456	OTU_1456	0	0	0	0	0	0	0	0	0	0	0	0	0	11	5	0	0	0	0	0	0	1	11	0	0	0	0	0	1	6	0	0	0	0	0	3	0	0	0	0	0	13	0	0	0	0	0	0
1457	OTU_1457	0	0	0	0	0	0	0	0	0	0	0	0	0	0	0	0	0	0	0	0	0	0	0	0	0	0	0	0	0	0	0	0	0	0	0	0	0	0	0	0	0	0	0	0	0	0	0	0
1458	OTU_1458	0	0	0	0	0	0	0	0	0	0	0	0	0	0	0	0	0	0	0	0	0	0	0	0	0	0	0	0	0	54	16	0	0	0	0	40	43	0	0	20	15	0	4	0	0	13	29	76
1459	OTU_1459	0	0	0	0	0	0	0	0	0	15	5	0	0	0	0	17	18	0	0	4	2	11	3	1	1	8	4	13	25	0	0	0	0	0	0	0	0	0	0	0	0	0	0	0	0	0	0	0
1460	OTU_1460	0	0	0	0	0	0	0	0	0	0	0	0	0	0	0	0	0	0	0	0	0	0	0	0	0	0	0	0	0	0	0	0	0	0	0	0	0	0	0	0	0	0	0	0	0	0	0	0
1461	OTU_1461	0	0	0	0	0	0	0	0	0	7	13	0	0	0	0	32	29	0	0	2	2	9	28	0	3	7	6	18	81	0	0	0	0	0	0	0	0	0	0	0	0	0	0	0	0	0	0	0
1462	OTU_1462	0	0	0	0	0	0	0	0	0	0	0	0	0	0	0	0	0	0	0	0	0	0	0	0	0	0	0	0	0	21	13	0	0	159	63	1	0	0	0	18	10	36	4	20	0	14	31	0
1463	OTU_1463	0	0	0	0	0	0	0	0	0	0	0	0	0	0	0	0	0	0	0	0	0	0	0	0	0	0	0	0	0	0	0	0	0	0	0	0	0	0	0	0	0	0	0	0	0	0	0	0
1464	OTU_1464	0	0	0	0	0	0	0	0	0	0	0	0	0	0	0	0	0	0	0	0	0	0	0	0	0	0	0	0	0	0	0	0	0	0	0	0	0	0	0	0	0	0	0	0	0	0	0	0
1465	OTU_1465	0	0	0	0	0	0	0	0	0	17	5	0	1	0	0	16	18	0	0	4	0	16	7	0	1	2	9	4	30	0	0	0	0	0	0	0	3	0	0	0	0	0	0	0	0	0	0	0
1466	OTU_1466	0	0	0	0	0	0	0	0	0	0	0	0	0	0	0	0	0	0	0	0	0	0	0	0	0	0	0	0	0	0	0	0	0	0	0	0	0	0	0	0	0	0	0	0	0	0	0	0
1467	OTU_1467	0	0	0	0	0	0	0	0	0	0	0	0	0	0	0	0	0	0	0	0	0	0	0	0	0	0	0	0	0	0	0	0	0	0	0	0	0	0	0	0	0	0	0	0	0	0	0	0
1468	OTU_1468	0	0	0	0	0	0	0	0	0	0	0	0	0	0	0	0	0	27	0	0	0	0	0	33	0	0	0	0	0	42	3	0	0	0	0	26	33	0	0	47	6	12	6	0	0	10	18	27
1469	OTU_1469	0	0	0	0	0	0	0	0	0	3	7	0	0	0	0	14	21	0	0	4	3	4	16	0	0	2	5	23	25	11	6	0	0	5	0	6	2	0	0	0	10	1	1	0	0	2	3	11
1470	OTU_1470	0	0	0	0	0	0	0	0	0	16	9	0	0	0	0	25	13	0	0	3	4	6	18	0	2	12	9	31	44	7	3	0	0	0	0	23	88	0	0	7	0	36	5	0	0	6	6	9
1471	OTU_1471	0	0	0	0	0	0	0	0	0	0	0	0	0	0	0	0	0	0	0	0	0	0	0	0	0	0	0	0	0	23	4	0	0	111	71	0	0	0	0	15	11	33	11	41	11	18	38	7
1472	OTU_1472	0	0	0	0	0	0	0	0	0	10	0	0	0	0	0	0	6	0	0	0	0	0	0	10	0	0	0	0	0	9	33	0	0	0	0	11	62	0	0	1	1	30	12	0	0	6	1	0
1473	OTU_1473	0	0	0	0	0	0	0	0	0	0	0	0	0	0	0	0	0	0	0	0	0	0	0	0	0	0	0	0	0	0	0	0	0	0	0	0	0	0	0	0	0	0	0	0	0	0	0	0
1474	OTU_1474	0	0	0	0	0	0	0	0	0	0	0	0	0	0	0	0	0	0	0	0	0	0	0	0	0	2	0	1	0	0	0	0	0	0	0	0	0	0	0	0	0	0	0	0	0	0	0	0
1475	OTU_1475	0	0	0	0	0	0	0	0	0	0	7	0	0	0	0	13	25	0	0	0	5	0	29	0	0	0	1	26	3	9	15	0	0	0	1	31	33	1	0	3	0	19	7	3	0	22	7	41
1476	OTU_1476	0	0	0	0	0	0	0	0	0	0	0	0	0	0	0	0	0	0	0	0	0	0	0	0	0	0	0	0	0	0	0	0	0	0	0	0	0	0	0	0	0	0	0	0	0	0	0	0
1477	OTU_1477	0	0	0	0	0	0	0	0	0	0	0	0	0	0	0	0	0	0	0	0	0	0	0	0	0	0	0	0	0	61	3	0	0	0	0	67	40	0	0	0	49	55	0	4	3	10	8	52
1478	OTU_1478	0	0	0	0	0	0	0	0	0	0	19	0	0	0	0	13	16	0	0	4	3	36	11	24	12	2	0	54	9	5	7	0	0	0	0	0	7	0	0	0	0	1	3	0	1	11	1	0
1479	OTU_1479	0	0	0	0	0	0	0	0	0	1	5	0	0	28	21	0	0	0	0	14	7	52	15	0	5	3	6	3	16	0	0	0	0	0	0	0	0	0	0	0	0	0	0	0	0	0	0	0
1480	OTU_1480	0	0	0	0	0	0	0	0	0	19	16	0	0	15	6	8	25	1	0	2	9	21	9	4	4	10	7	30	62	16	14	0	0	0	0	20	30	0	0	1	8	28	7	0	2	4	4	18
1481	OTU_1481	0	0	0	0	0	0	0	0	0	0	0	0	0	0	0	0	0	0	0	0	0	0	0	0	0	0	0	0	0	34	20	0	0	0	5	57	31	0	0	5	14	32	20	0	0	7	14	13
1482	OTU_1482	0	0	0	0	0	0	0	0	0	0	0	0	0	1	0	0	0	0	0	1	3	0	0	0	0	0	0	0	0	24	0	2	0	179	43	0	0	0	0	27	11	2	12	53	0	8	7	0
1483	OTU_1483	0	0	0	0	0	0	0	0	0	21	16	0	0	0	0	2	20	84	130	9	19	10	6	10	48	4	0	11	22	0	0	0	0	0	0	0	0	0	0	0	0	0	0	0	0	0	0	0
1484	OTU_1484	0	0	0	0	0	0	0	0	0	0	7	0	0	0	0	46	4	0	0	12	1	31	0	0	1	8	12	3	28	6	35	0	0	0	0	28	67	0	0	0	0	26	3	0	0	9	6	22
1485	OTU_1485	0	0	0	0	0	0	0	0	0	33	33	0	0	0	0	14	22	0	0	8	2	51	38	0	2	29	11	26	40	2	0	0	0	0	3	0	0	0	0	0	0	0	0	0	0	0	0	0
1486	OTU_1486	0	0	0	0	0	0	0	0	0	11	11	11	29	85	85	0	0	0	0	18	13	29	18	7	5	24	14	17	12	0	0	0	0	0	0	0	0	0	0	0	0	0	0	0	0	0	0	0
1487	OTU_1487	0	0	0	0	0	0	0	0	0	0	0	3	13	0	0	3	3	19	9	27	0	0	6	9	36	0	0	10	0	0	0	0	0	0	0	0	0	0	0	0	0	0	0	0	0	0	0	0
1488	OTU_1488	0	0	0	0	0	0	0	0	0	0	0	0	0	0	0	0	0	0	0	0	0	0	0	0	0	0	0	0	0	0	0	0	0	0	0	0	0	0	0	0	0	0	0	0	0	0	0	0
1489	OTU_1489	0	0	0	0	0	0	0	0	0	2	3	9	3	8	10	3	13	6	7	7	7	16	0	13	4	15	3	7	6	24	10	12	15	29	14	10	6	8	9	5	9	12	10	21	13	12	9	13
1490	OTU_1490	0	0	0	0	0	0	0	0	0	0	0	0	0	0	0	0	0	0	0	0	0	0	0	0	0	0	0	0	0	0	0	0	0	0	0	0	0	0	0	0	0	0	0	0	0	0	0	0
1491	OTU_1491	0	0	0	0	0	0	0	0	0	0	0	0	0	0	0	0	0	0	0	0	0	0	0	0	0	0	0	0	0	0	0	0	0	0	0	0	0	0	0	0	0	0	0	0	0	0	0	0
1492	OTU_1492	0	0	0	0	0	0	0	0	0	19	5	0	0	0	0	20	2	0	0	3	4	0	11	0	0	0	8	6	35	12	0	0	0	0	0	8	49	0	0	0	22	27	19	0	0	4	0	14
1493	OTU_1493	0	0	0	0	0	0	0	0	0	41	14	0	0	0	0	64	26	0	0	10	11	28	36	0	1	32	17	59	52	0	0	0	0	0	0	0	0	0	0	0	0	0	0	0	0	0	0	0
1494	OTU_1494	0	0	0	0	0	0	0	0	0	4	9	0	0	0	0	6	18	0	0	2	1	15	5	10	0	17	5	15	30	0	0	0	0	0	0	0	0	0	0	0	0	0	0	0	0	0	0	0
1495	OTU_1495	0	0	0	0	0	0	0	0	0	0	0	0	0	0	0	0	0	0	0	0	0	0	0	0	0	0	0	0	0	0	3	33	26	0	0	0	0	0	0	16	24	6	4	22	5	6	2	0
1496	OTU_1496	0	0	0	0	0	0	0	0	0	0	0	0	0	0	0	0	0	0	0	0	0	0	0	0	0	0	0	0	0	1	22	0	0	54	27	0	0	0	0	5	0	16	1	1	3	1	2	1
1497	OTU_1497	0	0	0	0	0	0	0	0	0	0	0	0	0	0	0	0	0	0	0	0	0	0	0	0	0	0	0	0	0	0	0	0	0	0	0	0	0	0	0	0	0	0	0	0	0	0	0	0
1498	OTU_1498	0	0	0	0	0	0	0	0	0	0	0	69	167	0	0	0	0	0	0	17	12	59	0	12	41	9	3	0	0	0	0	2	10	20	0	0	0	0	0	0	0	0	0	18	0	0	0	0
1499	OTU_1499	0	0	0	0	0	0	0	0	0	0	0	0	0	0	0	0	0	0	0	0	0	0	0	0	0	0	0	0	0	0	0	0	0	0	0	0	0	0	0	0	0	0	0	0	0	0	0	0
1500	OTU_1500	0	0	0	0	0	0	0	0	0	0	50	0	0	0	0	51	91	0	0	1	2	4	19	0	0	33	20	74	57	0	0	0	0	0	0	0	0	0	0	0	0	0	0	0	0	0	0	0
1501	OTU_1501	0	0	0	0	0	0	0	0	0	2	4	0	0	0	0	28	14	0	0	2	0	68	14	14	5	18	11	10	61	2	6	0	0	0	0	22	40	0	0	8	3	10	5	0	0	0	0	31
1502	OTU_1502	0	0	0	0	0	0	0	0	0	0	0	0	0	0	0	4	0	0	0	0	0	0	0	0	0	0	7	7	1	48	75	0	0	0	0	21	40	0	0	0	2	28	17	8	0	1	1	97
1503	OTU_1503	0	0	0	0	0	0	0	0	0	0	0	0	0	0	0	0	0	0	0	0	0	0	0	0	0	0	0	0	0	35	59	0	0	0	0	6	121	0	0	8	1	33	20	3	0	15	4	18
1504	OTU_1504	0	0	0	0	0	0	0	0	0	0	0	0	0	0	0	0	0	0	0	0	0	0	0	0	0	0	0	0	0	0	19	0	0	0	0	62	64	0	0	0	12	20	11	19	0	1	2	0
1505	OTU_1505	0	0	0	0	0	0	0	0	0	0	0	0	0	0	0	0	0	0	0	0	0	0	0	0	0	0	0	0	0	0	0	0	0	0	0	0	0	0	0	0	0	0	0	0	0	0	0	0
1506	OTU_1506	0	0	0	0	0	0	0	0	0	0	0	0	0	0	0	0	0	0	0	0	0	0	0	0	0	0	0	0	0	0	0	0	0	0	0	0	0	0	0	0	0	0	0	0	0	0	0	0
1507	OTU_1507	0	0	0	0	0	0	0	0	0	0	0	0	0	0	0	0	0	0	0	0	0	0	0	0	0	0	0	0	0	0	0	0	0	0	0	0	0	0	0	0	0	0	0	0	0	0	0	0
1508	OTU_1508	0	0	0	0	0	0	0	0	0	0	0	0	0	0	0	0	0	0	0	0	0	0	0	0	0	0	0	0	0	3	1	0	0	85	24	0	4	0	0	0	29	0	0	0	0	3	3	1
1509	OTU_1509	0	0	0	0	0	0	0	0	0	0	0	0	0	0	0	0	0	0	0	6	0	0	0	0	0	0	0	0	0	0	0	0	0	0	0	0	0	0	0	0	0	0	0	0	0	0	0	0
1510	OTU_1510	0	0	0	0	0	0	0	0	0	0	0	0	0	0	0	0	0	0	0	0	0	0	0	0	0	0	0	0	0	1	45	101	54	0	0	8	23	0	0	22	6	7	5	26	6	79	26	0
1511	OTU_1511	0	0	0	0	0	0	0	0	0	0	0	0	0	0	0	0	0	0	0	0	0	0	0	0	0	0	0	0	0	14	49	0	0	0	0	83	136	0	0	10	26	9	8	0	0	5	10	18
1512	OTU_1512	0	0	0	0	0	0	0	0	0	24	0	0	0	0	4	3	0	0	1	0	0	4	4	0	0	0	10	2	6	0	0	0	0	0	0	0	0	0	0	0	0	0	0	0	0	0	0	0
1513	OTU_1513	0	0	0	0	0	0	0	0	0	69	20	0	0	0	0	61	27	0	0	8	3	28	39	0	5	19	11	72	37	0	0	0	0	0	0	0	0	0	0	0	0	0	0	0	0	0	0	0
1514	OTU_1514	0	0	0	0	0	0	0	0	0	0	13	0	0	2	0	0	0	0	0	9	0	0	0	1	0	0	0	12	0	1	5	60	61	0	0	1	3	41	9	9	49	6	17	40	31	2	5	1
1515	OTU_1515	0	0	0	0	0	0	0	0	0	0	0	0	0	0	0	0	0	0	0	0	0	0	0	0	0	0	0	0	0	6	4	1	1	1	0	11	18	93	41	41	16	7	9	6	16	10	7	2
1516	OTU_1516	0	0	0	0	0	0	0	0	0	0	7	0	0	38	15	4	1	71	106	5	9	9	3	39	34	8	0	0	15	0	0	0	0	0	0	0	0	0	0	0	0	0	0	0	0	0	0	0
1517	OTU_1517	0	0	0	0	0	0	0	0	0	0	0	0	0	0	0	0	0	0	0	0	0	0	0	0	0	0	0	0	0	0	0	0	0	0	0	0	0	0	0	0	0	0	0	0	0	0	0	0
1518	OTU_1518	0	0	0	0	0	0	0	0	0	0	0	0	0	0	0	0	0	0	0	0	0	0	0	0	0	0	0	0	0	0	0	0	0	0	0	0	0	0	0	0	0	0	0	0	0	0	0	0
1519	OTU_1519	0	0	0	0	0	0	0	0	0	0	0	0	0	0	0	0	0	0	0	0	0	0	0	0	1	0	8	0	0	0	7	64	63	0	0	14	39	0	64	13	82	0	0	20	10	24	16	1
1520	OTU_1520	0	0	0	0	0	0	0	0	0	0	3	90	95	0	0	0	0	0	0	14	49	21	12	53	16	7	10	0	0	0	0	0	0	0	0	0	0	0	0	0	0	0	0	0	0	0	0	0
1521	OTU_1521	0	0	0	0	0	0	0	0	0	0	0	0	0	0	0	0	0	0	0	0	0	0	0	0	0	0	0	0	0	14	4	0	0	0	0	42	87	0	0	10	31	15	14	0	3	18	14	33
1522	OTU_1522	0	0	0	0	0	0	0	0	0	0	39	0	0	0	0	16	18	0	0	0	0	31	7	0	0	5	11	11	91	0	0	0	0	0	0	0	0	0	0	0	0	0	0	0	0	0	0	0
1523	OTU_1523	0	0	0	0	0	0	0	0	0	0	0	0	0	0	0	0	0	0	0	0	0	0	0	0	0	0	0	0	0	39	28	0	0	0	0	39	131	0	0	23	5	22	29	0	2	2	25	48
1524	OTU_1524	0	0	0	0	0	0	0	0	0	18	17	52	132	0	0	0	2	0	0	13	24	8	9	48	9	3	3	21	6	0	0	0	0	0	0	0	0	0	0	0	0	0	0	1	0	0	0	0
1525	OTU_1525	0	0	0	0	1	0	0	0	0	3	4	6	10	77	55	0	0	0	0	8	26	23	30	10	8	22	46	23	28	0	0	0	0	0	0	0	0	0	0	0	0	0	0	0	0	0	0	0
1526	OTU_1526	0	0	0	0	0	0	0	0	0	0	0	0	0	0	0	0	0	0	0	0	0	0	0	0	0	0	0	0	0	0	0	0	0	0	0	0	0	0	0	0	0	0	0	0	0	0	0	0
1527	OTU_1527	0	0	0	0	0	0	0	0	0	0	0	0	0	0	0	0	0	0	1	0	0	0	0	0	0	0	0	0	0	0	0	0	0	0	0	0	0	0	0	0	0	0	0	0	0	0	0	0
1528	OTU_1528	0	0	0	0	0	0	0	0	0	4	6	0	0	0	2	14	27	0	0	1	0	17	21	0	4	10	0	8	17	17	10	0	0	0	0	28	3	0	0	2	1	12	6	0	0	0	7	4
1529	OTU_1529	0	0	0	0	0	0	0	0	0	0	0	0	0	0	0	0	0	0	0	0	0	0	0	0	0	0	0	0	0	1	0	67	38	23	30	1	0	0	0	43	22	24	7	57	30	16	15	0
1530	OTU_1530	0	0	0	0	0	0	0	0	0	0	0	0	0	0	0	1	7	0	0	0	0	0	0	1	0	0	0	0	11	13	13	0	0	11	0	1	47	0	0	16	1	21	5	8	0	7	9	38
1531	OTU_1531	0	0	0	0	0	0	0	0	0	36	21	0	0	77	73	0	0	0	0	25	8	19	55	0	23	2	31	8	9	0	0	0	0	0	0	0	0	0	0	0	0	0	0	0	0	0	0	0
1532	OTU_1532	0	0	0	0	0	0	0	0	0	0	0	0	0	0	0	0	0	0	0	0	0	0	0	0	0	0	0	0	0	29	16	0	0	0	0	34	42	0	0	0	20	14	11	0	0	24	7	26
1533	OTU_1533	0	0	0	0	0	0	0	0	0	4	22	66	91	141	119	1	0	0	0	45	61	62	32	37	31	27	24	9	15	0	0	0	0	0	0	0	0	0	0	0	0	0	0	1	0	0	0	0
1534	OTU_1534	0	0	0	0	0	0	0	0	0	0	6	0	0	0	0	1	3	0	0	14	0	0	7	0	5	0	0	0	0	23	44	0	0	0	1	42	41	0	0	22	10	67	9	0	4	14	24	14
1535	OTU_1535	0	0	0	0	0	0	0	0	0	1	0	0	0	0	0	8	0	0	0	6	1	20	1	0	0	5	0	13	6	16	15	0	1	37	3	40	102	1	0	2	8	5	10	3	0	2	0	20
1536	OTU_1536	0	0	0	0	0	0	0	0	0	0	2	0	0	0	0	8	0	90	94	7	19	1	0	74	80	0	18	11	1	0	0	0	0	0	0	0	0	0	0	0	0	0	0	0	0	0	0	0
1537	OTU_1537	0	0	0	0	0	0	0	0	0	0	0	0	0	0	0	0	0	0	0	0	0	0	0	0	0	0	0	0	0	0	0	0	0	0	0	0	0	0	0	0	0	0	0	0	0	0	0	0
1538	OTU_1538	0	0	0	0	0	0	0	0	0	12	24	0	0	66	97	0	0	0	0	13	5	32	22	10	14	41	8	9	47	0	0	0	0	0	0	0	0	0	0	0	0	0	0	0	0	0	0	0
1539	OTU_1539	0	0	0	0	0	0	0	0	0	9	8	0	0	0	0	15	14	0	0	1	3	20	17	0	2	3	5	19	24	0	0	0	0	0	0	0	0	0	0	0	0	0	0	0	0	0	0	0
1540	OTU_1540	0	0	0	0	0	0	0	0	0	0	0	49	64	0	0	0	0	0	0	8	2	1	7	12	9	4	7	0	0	0	0	0	0	0	0	0	0	0	0	0	0	0	0	0	0	0	0	0
1541	OTU_1541	0	0	0	0	0	0	0	0	0	24	1	0	0	0	0	3	3	0	0	3	0	54	5	6	2	0	17	4	46	0	0	0	0	0	0	0	0	0	0	0	0	0	0	0	0	0	0	0
1542	OTU_1542	0	0	0	0	0	0	0	0	0	0	0	0	0	0	0	0	0	0	0	0	0	0	0	0	0	0	0	0	0	0	0	0	0	0	0	0	0	0	0	0	0	0	0	0	0	0	0	0
1543	OTU_1543	0	0	0	0	1	0	0	0	0	17	4	0	0	116	95	1	0	0	0	17	14	21	0	0	2	0	20	32	0	0	0	0	4	0	0	0	0	0	0	0	13	0	0	0	0	0	4	0
1544	OTU_1544	0	0	0	0	0	0	0	0	0	2	6	0	0	0	0	4	5	0	0	1	0	0	0	0	0	0	0	0	2	5	47	0	0	0	0	24	48	0	0	9	0	32	5	0	0	17	2	6
1545	OTU_1545	0	0	0	0	0	0	0	0	0	21	24	0	0	7	9	30	54	0	0	14	24	36	12	22	0	22	18	54	73	0	0	0	0	0	0	0	0	0	0	0	0	0	0	0	0	0	0	0
1546	OTU_1546	0	0	0	0	0	0	0	0	0	0	0	0	0	0	0	0	0	0	0	0	0	0	0	0	0	0	0	0	0	0	0	0	0	0	0	0	0	0	0	0	0	0	0	0	0	0	0	0
1547	OTU_1547	0	0	0	0	0	0	0	0	0	59	27	0	0	0	0	29	28	0	0	0	20	12	15	0	5	39	16	48	87	0	0	0	0	0	0	0	0	0	0	0	0	0	0	0	0	0	0	0
1548	OTU_1548	0	0	0	0	0	0	0	0	0	30	1	0	0	0	0	14	2	0	0	1	0	43	6	25	0	2	0	19	32	1	32	0	0	0	0	8	2	0	0	0	3	31	12	0	0	1	0	4
1549	OTU_1549	0	0	0	0	0	0	0	0	0	1	5	87	133	0	0	9	0	0	0	10	21	14	1	23	9	4	7	1	4	0	0	0	0	0	0	0	0	0	0	0	0	0	0	0	0	0	0	0
1550	OTU_1550	0	0	0	0	0	0	0	0	0	0	0	0	0	0	0	0	0	0	0	0	0	0	0	0	0	0	0	0	0	1	8	1	0	245	13	0	0	0	0	7	0	25	2	0	15	7	4	15
1551	OTU_1551	0	0	0	0	0	0	0	0	0	0	0	0	0	3	0	0	0	2	5	0	5	0	0	0	0	0	0	0	0	4	38	0	0	0	0	25	72	0	0	0	1	19	16	0	0	19	12	17
1552	OTU_1552	0	0	0	0	0	0	0	0	0	35	18	0	0	0	0	30	30	0	0	3	7	19	17	26	0	5	8	47	123	0	0	0	0	0	0	0	0	0	0	0	0	0	0	0	0	0	0	0
1553	OTU_1553	0	0	0	0	0	0	0	0	0	2	10	0	0	0	0	39	51	0	0	0	35	62	19	2	1	33	20	11	96	0	0	0	0	0	0	0	0	0	0	0	0	0	0	0	0	0	0	0
1554	OTU_1554	0	0	0	0	0	0	0	0	0	1	0	0	0	0	0	10	0	0	0	0	0	41	15	1	0	2	8	24	60	43	0	0	0	0	0	6	10	0	0	0	0	0	0	0	0	28	0	0
1555	OTU_1555	0	0	0	0	0	0	0	0	0	4	7	0	0	74	93	0	0	0	0	3	26	19	39	6	24	11	12	6	2	0	0	0	0	0	0	0	0	0	0	0	0	0	0	0	0	0	0	0
1556	OTU_1556	0	0	0	0	0	0	0	0	0	0	0	0	0	0	0	0	0	0	0	0	0	0	0	0	0	0	0	0	0	0	0	0	0	0	0	0	0	0	0	0	0	0	0	0	0	0	0	0
1557	OTU_1557	0	0	0	0	0	0	0	0	0	0	0	0	0	0	0	0	0	0	0	0	0	0	0	0	0	0	0	0	0	46	38	0	0	173	31	0	0	0	0	12	12	0	15	26	29	4	12	5
1558	OTU_1558	0	0	0	0	0	0	0	0	0	4	5	0	0	0	0	0	4	0	0	0	4	14	12	0	1	7	6	9	12	15	23	0	1	0	0	12	38	0	0	0	6	37	6	0	0	12	3	9
1559	OTU_1559	0	0	0	0	0	0	1	0	0	0	6	0	0	0	0	0	14	0	0	2	0	1	0	0	1	1	0	0	25	44	6	0	0	0	0	11	38	0	0	3	10	40	8	0	0	8	8	22
1560	OTU_1560	0	0	0	0	0	0	0	0	0	50	3	0	0	0	0	59	20	0	0	11	0	64	26	0	0	14	12	26	93	0	0	0	0	0	0	0	0	0	0	0	0	0	0	0	0	0	0	0
1561	OTU_1561	0	0	0	0	0	0	0	0	0	0	0	0	0	0	0	0	0	0	0	0	0	0	0	0	0	0	0	0	0	14	6	94	104	0	0	0	0	0	0	18	22	1	3	27	40	39	14	0
1562	OTU_1562	0	0	0	0	0	0	0	0	0	0	0	0	0	0	0	0	0	0	0	0	0	0	0	0	0	0	0	0	0	0	0	0	0	19	7	0	0	0	0	6	15	0	0	7	4	1	14	4
1563	OTU_1563	0	0	0	0	0	0	0	0	0	19	18	0	0	0	0	14	42	0	0	2	2	19	2	0	0	15	13	7	4	1	4	0	0	0	0	4	30	0	0	0	0	0	0	0	0	3	0	7
1564	OTU_1564	0	0	0	0	0	0	0	0	0	0	0	0	0	0	0	0	0	0	0	0	0	0	0	0	0	0	0	0	0	0	0	0	0	0	0	0	0	0	0	0	0	0	0	0	0	0	0	0
1565	OTU_1565	0	0	0	0	0	0	0	0	0	4	1	0	0	0	0	10	2	0	0	0	5	36	10	0	1	9	4	13	30	6	1	0	0	0	0	17	10	0	0	2	3	36	4	0	5	10	6	12
1566	OTU_1566	0	0	0	0	0	0	0	0	0	0	0	0	0	0	0	0	0	0	0	0	0	0	0	0	0	0	0	0	0	5	17	0	0	184	15	1	0	0	0	36	5	43	0	27	7	2	6	20
1567	OTU_1567	0	0	0	0	0	0	0	0	0	5	16	0	0	0	0	14	27	0	0	0	10	10	1	0	2	5	6	5	37	2	2	0	0	0	0	0	0	0	0	0	1	0	0	0	0	0	0	0
1568	OTU_1568	0	0	0	0	0	0	0	0	0	0	0	0	0	0	0	0	0	0	0	0	0	0	0	0	0	0	0	0	0	0	0	0	0	0	0	0	0	0	0	0	0	0	0	0	0	0	0	0
1569	OTU_1569	0	0	0	0	0	0	0	0	0	0	0	0	0	0	0	0	0	0	0	0	0	0	0	0	0	0	0	0	0	78	61	0	0	0	0	25	78	0	0	14	0	10	19	1	0	10	12	27
1570	OTU_1570	0	0	0	0	0	0	0	0	0	0	0	0	0	0	0	0	0	0	0	0	0	0	0	0	0	0	0	0	0	0	0	0	0	0	0	0	0	0	0	0	0	0	0	0	0	0	0	0
1571	OTU_1571	0	0	0	0	0	0	0	0	0	0	0	0	0	0	0	0	1	1	0	0	0	83	0	0	0	0	0	14	67	17	2	0	0	0	0	10	89	0	0	0	16	24	0	0	0	0	3	2
1572	OTU_1572	0	0	0	0	0	0	0	0	0	0	0	0	0	0	0	0	0	0	0	0	0	0	0	0	0	0	0	0	0	0	0	0	0	0	0	0	0	0	0	0	0	0	0	0	0	0	0	0
1573	OTU_1573	0	0	0	0	0	1	0	0	0	8	3	0	0	7	43	0	2	0	0	23	16	14	6	15	4	13	13	0	0	35	0	302	307	1	5	34	14	50	68	88	41	76	5	76	195	55	105	1
1574	OTU_1574	0	0	0	0	0	0	0	0	0	17	5	0	0	0	0	5	18	0	0	0	0	28	18	0	0	0	2	16	17	4	1	0	0	0	0	12	90	0	6	0	2	33	4	2	0	3	2	49
1575	OTU_1575	0	0	0	0	0	0	0	0	0	0	10	0	0	0	0	28	8	0	0	3	1	13	14	1	3	0	7	11	54	0	0	0	0	0	0	0	0	0	0	0	0	0	0	0	0	0	0	0
1576	OTU_1576	0	0	0	0	0	0	0	0	0	0	0	0	0	0	0	0	0	0	0	0	0	0	0	0	0	0	0	0	0	18	60	0	0	0	0	48	103	0	0	1	0	31	7	0	2	12	3	30
1577	OTU_1577	0	0	0	0	0	0	0	0	0	25	26	0	0	0	6	29	18	0	0	1	18	60	30	9	0	26	3	76	72	0	0	0	0	0	0	1	0	0	0	0	0	0	0	0	0	0	0	0
1578	OTU_1578	0	0	0	0	0	0	0	0	0	12	1	0	0	0	0	17	36	0	0	1	1	13	14	1	0	7	4	4	85	0	0	0	0	0	0	0	0	0	0	0	0	0	0	0	0	0	0	0
1579	OTU_1579	0	0	0	0	0	0	0	0	0	0	0	0	0	0	0	0	0	0	0	0	0	0	0	0	0	0	0	0	0	0	0	0	0	0	0	0	0	0	0	0	0	0	0	0	0	0	0	0
1580	OTU_1580	0	0	0	0	0	0	0	0	0	89	12	0	0	0	0	9	44	0	0	2	10	4	11	0	1	2	79	27	52	0	0	0	0	0	0	0	0	0	0	0	0	0	0	0	0	0	0	1
1581	OTU_1581	0	0	0	0	0	0	0	0	0	10	0	0	0	9	6	0	0	0	0	3	3	0	5	2	7	1	15	0	9	0	0	0	0	0	0	0	0	0	0	0	0	0	0	0	0	0	0	0
1582	OTU_1582	0	0	0	0	0	0	1	0	0	0	0	0	0	0	0	0	0	0	0	0	0	0	0	0	0	0	0	0	0	0	0	82	108	0	0	0	0	1	0	29	7	18	6	28	9	20	15	0
1583	OTU_1583	0	0	0	0	0	0	0	0	0	24	2	0	0	0	0	5	1	91	100	23	13	11	0	25	31	18	6	0	9	0	0	0	0	0	0	0	0	0	0	0	0	0	0	0	0	0	0	0
1584	OTU_1584	0	0	0	0	0	0	0	0	0	0	0	0	0	0	0	0	0	0	0	0	0	0	0	0	0	0	0	0	0	15	5	0	0	0	0	40	51	0	24	18	28	15	1	15	2	18	14	30
1585	OTU_1585	0	0	0	0	0	0	0	0	0	20	8	0	0	0	0	7	18	0	0	2	3	12	13	0	0	4	3	19	25	13	27	1	8	0	0	35	57	0	0	0	16	23	12	1	0	5	6	33
1586	OTU_1586	0	0	0	0	0	0	0	0	0	13	2	0	0	0	0	5	1	0	0	0	1	20	15	0	1	6	5	7	26	22	9	0	0	0	0	22	48	0	0	4	22	9	3	0	1	11	4	25
1587	OTU_1587	0	0	0	0	0	0	0	0	0	0	0	0	0	0	0	0	0	0	0	0	0	0	0	0	0	0	0	0	0	0	0	0	0	0	0	0	0	0	0	0	0	0	0	0	0	0	0	0
1588	OTU_1588	0	0	0	0	0	0	0	0	0	32	7	0	0	0	0	17	21	2	0	2	7	22	15	6	5	21	3	48	51	4	10	0	0	0	0	14	6	0	0	0	0	1	1	0	0	4	3	22
1589	OTU_1589	0	0	0	0	0	0	0	0	0	0	34	0	0	1	0	0	4	0	0	4	0	11	0	0	0	7	0	0	15	0	0	0	0	0	0	0	0	0	0	0	0	0	0	0	0	0	0	0
1590	OTU_1590	0	0	0	0	0	0	0	0	0	0	0	0	0	0	0	0	0	0	0	0	0	0	0	0	0	0	0	0	0	0	0	0	0	0	0	0	0	0	0	0	0	0	0	0	0	0	0	0
1591	OTU_1591	0	0	0	0	0	0	0	0	0	0	0	0	0	0	0	0	0	0	0	0	0	0	0	0	0	0	0	0	0	0	0	0	0	0	0	0	0	0	0	0	0	0	0	0	0	0	0	0
1592	OTU_1592	0	0	0	0	0	0	0	0	0	0	0	0	0	0	0	23	4	0	0	2	0	0	0	0	0	0	0	8	0	23	0	0	0	0	0	72	13	0	0	0	0	48	15	0	0	1	2	10
1593	OTU_1593	0	0	0	0	0	0	0	0	0	15	1	0	0	0	0	12	52	0	0	5	0	27	7	0	0	15	0	28	0	4	12	0	0	0	0	23	100	0	0	11	0	1	0	0	0	3	0	15
1594	OTU_1594	0	0	0	0	0	0	0	0	0	0	3	0	0	0	0	0	1	0	0	0	0	0	2	0	0	6	0	12	25	0	0	0	0	0	0	0	0	0	0	0	0	0	0	0	0	0	0	0
1595	OTU_1595	0	0	0	0	0	0	0	0	0	0	0	0	0	0	0	0	0	0	0	0	0	0	0	0	0	0	0	0	0	14	23	1	0	89	33	0	17	0	0	27	16	11	13	16	12	19	14	8
1596	OTU_1596	0	0	0	0	0	0	0	0	0	0	2	43	107	4	5	0	0	0	0	11	2	6	0	0	0	0	0	0	0	0	11	0	0	3	1	0	0	0	0	0	6	0	0	0	0	0	0	0
1597	OTU_1597	0	0	0	0	0	0	0	0	0	8	10	0	0	0	0	2	6	0	0	3	0	4	39	1	5	5	14	75	40	0	0	0	0	0	11	0	0	0	0	0	0	0	0	0	0	0	0	0
1598	OTU_1598	1	0	0	0	0	0	0	0	0	25	5	0	0	135	123	6	18	0	0	17	1	13	21	4	17	2	11	18	1	0	0	0	0	40	0	0	0	0	0	0	0	0	0	0	0	0	0	0
1599	OTU_1599	0	0	0	0	0	0	0	0	0	0	0	0	0	0	0	1	0	0	0	0	0	0	0	0	0	0	0	0	0	0	0	0	0	0	0	0	0	0	0	0	0	0	0	0	0	0	0	0
1600	OTU_1600	0	0	0	0	0	0	0	0	0	1	0	0	0	0	0	0	0	117	81	7	10	0	0	36	78	6	2	0	0	0	0	0	0	0	0	0	0	0	0	0	0	0	0	0	0	0	0	0
1601	OTU_1601	0	0	0	0	0	0	0	0	0	0	0	0	0	0	0	0	0	0	0	0	0	0	0	0	0	0	0	0	0	0	0	0	0	0	0	0	0	0	0	0	0	0	0	0	0	0	0	0
1602	OTU_1602	0	0	0	0	0	0	0	0	0	3	5	0	0	0	0	16	6	0	0	6	3	26	0	0	0	1	6	10	3	1	14	0	0	0	0	20	51	0	0	1	1	0	11	0	0	11	5	1
1603	OTU_1603	0	0	0	0	0	0	0	0	0	12	9	0	0	0	0	34	7	0	0	7	1	2	22	0	0	2	4	26	24	0	0	0	0	0	0	0	0	0	0	0	0	0	3	0	0	3	0	0
1604	OTU_1604	0	0	0	0	0	0	0	0	0	0	0	0	0	0	0	0	0	0	0	0	0	0	0	0	0	0	0	0	0	0	0	0	0	0	0	0	0	0	0	0	0	0	0	0	0	0	0	0
1605	OTU_1605	0	0	0	0	0	0	0	0	0	0	0	33	21	0	0	0	0	0	0	3	9	9	18	6	0	1	0	0	1	0	0	0	0	0	0	0	0	0	0	0	0	0	0	0	0	0	0	0
1606	OTU_1606	0	0	0	0	0	0	0	0	0	12	11	0	0	0	0	7	10	0	0	0	0	7	1	0	0	0	0	7	43	0	0	0	0	0	0	0	0	0	0	0	0	0	0	0	0	0	0	0
1607	OTU_1607	0	0	0	0	0	0	0	0	0	3	4	0	0	0	0	7	24	0	0	14	0	10	17	17	2	9	1	47	133	0	12	0	0	0	0	12	8	0	0	0	0	0	0	0	0	1	0	0
1608	OTU_1608	0	0	0	0	0	0	0	0	0	0	0	0	0	108	21	0	0	0	0	50	0	13	0	6	32	10	11	0	0	0	0	0	0	0	0	0	0	0	0	0	0	0	0	0	0	0	0	0
1609	OTU_1609	0	0	0	0	0	0	0	0	0	0	0	0	0	8	5	0	0	0	0	1	0	5	7	0	0	2	0	1	0	7	0	40	38	0	0	2	0	16	4	47	12	16	5	45	9	1	25	5
1610	OTU_1610	0	0	0	0	0	0	0	0	0	0	0	2	0	0	1	0	0	0	0	1	0	1	0	1	0	0	0	0	0	1	0	0	0	2	0	1	0	0	0	1	0	0	0	2	0	2	0	0
1611	OTU_1611	0	0	0	0	0	0	0	0	0	136	64	0	0	46	62	81	99	0	0	31	69	154	116	27	32	109	66	166	191	0	0	0	0	0	0	0	0	0	0	1	0	0	0	0	0	0	0	0
1612	OTU_1612	0	0	0	0	0	0	0	0	0	0	0	0	0	0	0	0	0	0	0	0	0	0	0	0	0	0	0	0	0	0	0	0	0	0	0	0	0	0	0	0	0	0	0	0	0	0	0	0
1613	OTU_1613	0	0	0	0	0	0	0	0	0	1	0	0	0	0	0	0	1	0	0	3	0	1	0	0	0	0	5	0	2	13	17	0	0	0	0	66	91	0	0	7	1	6	5	8	0	17	9	28
1614	OTU_1614	0	0	0	0	0	0	0	0	0	27	6	0	0	0	0	35	87	0	0	3	4	20	26	1	1	12	17	59	55	0	0	0	0	0	0	0	0	0	0	0	0	0	0	0	0	0	0	0
1615	OTU_1615	0	0	0	0	0	0	0	0	0	13	2	0	0	0	0	30	20	0	0	1	6	22	4	0	0	9	42	63	161	0	0	0	0	0	0	0	0	0	0	0	0	0	0	0	0	0	0	0
1616	OTU_1616	0	0	0	0	0	0	0	0	0	8	10	0	0	0	0	4	33	0	0	4	2	3	7	0	5	8	20	1	35	1	3	0	0	0	0	28	36	0	0	30	0	0	6	0	0	0	0	8
1617	OTU_1617	0	0	0	0	0	0	0	0	0	0	0	0	0	0	0	0	0	0	0	0	0	0	0	0	0	0	1	7	8	33	89	0	0	0	0	87	41	0	0	11	0	10	0	1	1	28	21	50
1618	OTU_1618	0	0	0	0	0	0	0	0	0	44	32	0	0	0	0	56	39	0	1	18	4	30	12	5	3	8	5	46	31	0	0	0	0	0	0	0	0	0	0	0	0	0	0	0	0	0	0	0
1619	OTU_1619	0	0	0	0	0	0	0	0	0	6	7	0	0	0	0	7	16	0	0	0	1	35	9	6	1	5	3	22	38	0	0	0	0	0	0	0	0	0	0	0	0	0	0	0	0	0	0	0
1620	OTU_1620	0	0	0	0	0	0	0	0	0	0	0	0	0	0	0	0	0	0	0	0	0	0	0	0	0	0	0	0	0	8	27	0	0	0	0	59	42	0	0	23	21	70	15	10	0	9	2	84
1621	OTU_1621	0	0	0	0	0	0	0	0	0	16	19	0	0	0	0	29	11	0	0	7	0	44	5	0	1	12	4	85	24	2	0	0	0	0	0	0	13	0	0	0	0	20	9	0	0	0	0	3
1622	OTU_1622	0	0	0	0	0	0	0	0	0	0	0	0	0	0	24	0	0	0	0	0	0	0	0	0	0	0	19	11	40	5	2	5	32	0	0	0	0	5	0	0	16	0	6	0	4	0	7	0
1623	OTU_1623	0	0	0	0	0	0	0	0	0	0	0	0	0	0	0	0	0	0	0	0	0	0	0	0	0	0	0	0	0	0	0	0	0	0	0	0	0	0	0	0	0	0	0	0	0	0	0	0
1624	OTU_1624	0	0	0	0	0	0	0	0	0	5	10	2	0	72	100	0	0	0	0	21	10	22	14	3	21	11	22	16	23	0	0	0	0	0	0	0	0	0	0	0	0	0	0	0	0	0	0	0
1625	OTU_1625	0	0	0	0	0	0	1	0	0	0	0	0	0	0	0	0	0	0	0	0	0	0	0	0	0	0	0	0	0	6	13	245	215	0	0	0	0	0	0	89	76	60	30	155	97	40	30	0
1626	OTU_1626	0	0	0	0	0	0	0	0	0	0	0	0	0	0	0	0	0	0	0	0	0	0	0	0	0	0	0	0	0	0	0	0	0	0	0	0	0	0	0	0	0	0	0	0	0	0	0	0
1627	OTU_1627	0	0	0	0	0	0	0	0	0	11	11	4	7	32	51	0	0	0	0	7	23	14	18	5	6	8	10	4	10	4	3	7	5	37	12	0	3	0	0	7	7	8	2	3	5	3	3	2
1628	OTU_1628	0	0	0	0	1	0	0	0	0	13	25	0	0	0	0	7	32	1	0	8	0	61	29	0	0	8	1	21	35	0	0	0	0	0	0	0	0	0	0	0	0	0	0	0	0	0	0	0
1629	OTU_1629	0	0	0	0	0	0	0	0	0	15	17	0	0	0	0	18	19	0	0	0	6	30	13	5	1	11	3	12	10	5	4	0	0	8	0	21	17	0	0	1	0	18	1	0	0	8	1	1
1630	OTU_1630	0	0	0	0	0	0	0	0	0	0	0	0	0	0	0	0	0	0	0	0	0	0	0	0	0	0	0	0	0	9	1	89	85	0	0	1	0	0	0	27	49	3	4	28	31	23	10	1
1631	OTU_1631	0	0	0	0	0	0	0	0	0	0	0	0	0	0	0	0	0	0	0	0	0	0	0	0	0	0	0	0	0	0	0	0	0	0	0	0	0	0	0	0	0	0	0	0	0	0	0	0
1632	OTU_1632	0	0	0	0	0	0	0	0	0	1	0	0	0	0	0	8	9	0	0	6	0	6	0	0	0	22	2	0	0	0	0	0	0	0	0	0	0	0	0	0	0	0	0	0	0	0	0	0
1633	OTU_1633	0	0	0	0	0	0	0	0	0	26	20	0	0	0	0	39	47	0	0	12	3	23	10	0	0	24	6	68	117	0	0	0	0	0	0	0	0	0	0	0	0	0	0	0	0	0	0	0
1634	OTU_1634	0	0	0	0	0	0	0	0	0	6	3	0	0	0	0	26	32	0	0	20	9	49	12	0	1	22	27	49	63	0	0	0	0	0	0	0	0	0	0	0	0	0	0	0	0	0	0	0
1635	OTU_1635	0	0	0	0	0	0	0	0	0	2	1	0	0	0	0	11	11	0	1	2	3	14	5	0	0	12	3	13	14	20	10	0	0	0	0	16	68	0	0	0	2	44	19	0	0	0	6	35
1636	OTU_1636	0	0	0	0	0	0	0	0	0	20	29	0	0	0	0	24	48	0	0	6	17	14	13	10	15	24	10	37	67	0	0	0	0	0	0	0	0	0	0	0	0	0	0	0	0	0	0	0
1637	OTU_1637	0	0	0	0	0	0	0	0	0	0	0	0	0	0	0	0	0	0	0	0	0	0	0	0	0	0	0	0	0	0	0	51	11	9	6	0	0	0	0	6	36	48	7	84	11	0	7	8
1638	OTU_1638	0	0	0	0	0	0	0	0	0	0	0	0	0	0	0	0	0	0	0	0	0	0	0	0	0	0	0	0	0	0	0	0	0	0	0	0	0	0	0	0	0	0	0	0	0	0	0	0
1639	OTU_1639	0	0	0	0	0	0	0	0	0	0	0	0	0	0	0	0	0	0	0	0	0	0	0	0	0	0	0	0	0	0	0	0	0	0	0	0	0	0	0	0	0	0	0	0	0	0	0	0
1640	OTU_1640	0	0	0	0	0	0	0	0	0	0	0	0	0	0	0	0	0	0	0	0	0	0	0	0	0	0	0	0	0	24	7	0	0	98	56	1	0	0	0	8	51	0	11	15	8	38	16	0
1641	OTU_1641	0	0	0	0	0	0	0	0	0	0	0	0	0	0	0	0	0	0	0	0	0	0	0	0	0	0	0	0	0	0	0	0	0	0	0	0	0	0	0	0	0	0	0	0	0	0	0	0
1642	OTU_1642	0	0	0	0	0	0	0	0	0	1	1	0	0	0	0	0	17	0	0	0	3	2	38	0	2	0	14	20	26	0	0	0	0	0	0	0	1	0	0	0	0	0	0	0	0	0	0	0
1643	OTU_1643	0	0	0	0	0	0	0	0	0	0	0	0	0	0	0	0	0	0	0	0	0	0	0	0	0	0	0	0	0	0	0	0	0	0	0	0	0	0	0	0	0	0	0	0	0	0	0	0
1644	OTU_1644	0	0	0	0	0	0	0	0	0	0	0	0	0	0	0	0	1	0	0	0	0	0	0	0	0	0	0	0	0	20	32	0	0	103	36	0	0	0	0	30	29	5	8	3	12	29	27	10
1645	OTU_1645	0	0	0	0	0	0	0	0	1	48	0	0	0	46	100	0	0	0	0	69	31	25	11	0	3	16	13	0	1	0	0	0	0	0	0	0	0	0	0	0	0	0	0	0	0	0	0	0
1646	OTU_1646	0	0	0	0	0	0	0	0	0	0	0	0	0	0	0	0	0	0	0	0	0	0	0	0	0	0	0	0	0	0	0	0	0	0	0	0	0	0	0	0	0	0	0	0	0	0	0	0
1647	OTU_1647	0	0	0	0	0	0	0	0	0	0	0	0	0	0	0	0	0	0	0	0	0	0	0	0	0	0	0	0	0	9	58	27	9	28	0	71	0	0	0	2	64	4	0	0	0	5	13	0
1648	OTU_1648	0	0	0	0	0	0	0	0	0	6	11	0	0	0	0	23	19	0	0	4	1	5	23	0	4	3	7	23	20	0	0	0	0	0	0	0	0	0	0	0	0	0	0	0	0	0	0	0
1649	OTU_1649	0	0	0	0	0	0	0	0	0	0	0	0	0	0	0	0	0	0	0	0	0	0	0	0	0	0	0	0	0	23	22	0	0	0	0	56	59	0	0	0	0	1	12	0	0	16	3	23
1650	OTU_1650	0	0	0	0	0	0	0	0	0	0	4	20	29	2	11	0	0	0	0	14	2	6	9	1	0	24	6	0	0	0	0	4	1	1	9	2	0	0	0	0	0	0	0	3	0	14	0	0
1651	OTU_1651	0	0	0	0	0	0	0	0	0	8	3	59	102	0	0	0	14	0	0	8	4	9	15	28	11	18	25	17	9	0	0	0	0	0	0	0	0	0	0	0	0	0	0	0	0	0	0	0
1652	OTU_1652	0	0	0	0	0	0	0	0	0	0	0	0	0	0	0	0	0	0	0	0	0	0	0	0	0	0	0	0	0	0	0	0	0	0	0	0	0	0	0	0	0	0	0	0	0	0	0	0
1653	OTU_1653	0	0	0	0	0	0	0	0	0	2	12	0	0	0	1	1	8	0	9	1	7	5	2	1	0	0	0	0	9	0	0	0	0	5	2	0	0	0	0	0	1	0	0	1	0	1	0	1
1654	OTU_1654	0	0	0	0	0	0	0	0	0	0	6	0	0	22	4	0	0	0	0	6	1	1	3	0	0	0	0	5	28	0	0	0	0	0	0	0	0	0	0	0	0	0	0	0	0	0	0	0
1655	OTU_1655	0	0	0	0	0	0	0	0	0	0	0	0	0	0	1	50	10	0	0	17	0	5	3	0	0	3	7	0	41	1	58	0	0	0	0	1	0	0	0	30	3	11	1	0	0	34	3	0
1656	OTU_1656	0	0	0	0	0	0	0	0	0	0	0	0	0	0	0	20	3	0	0	0	0	0	5	0	0	0	0	48	1	22	25	0	0	0	0	71	2	0	0	0	0	11	7	0	0	2	2	12
1657	OTU_1657	0	0	0	0	0	0	0	0	0	35	12	0	0	0	0	23	16	0	0	3	10	11	10	2	1	8	23	32	43	1	0	0	0	0	0	3	26	0	0	0	1	26	2	0	2	1	1	8
1658	OTU_1658	0	0	0	0	0	0	0	0	0	0	0	0	0	0	0	0	1	0	0	0	0	0	0	0	0	0	0	0	0	52	0	0	0	1	0	5	40	0	0	7	0	75	6	0	2	17	31	59
1659	OTU_1659	0	0	0	0	0	0	0	0	0	0	0	0	0	0	0	0	0	0	0	0	0	1	0	0	1	0	0	4	10	0	0	0	0	0	0	0	0	0	0	0	0	0	0	0	0	0	0	0
1660	OTU_1660	0	0	0	0	0	0	0	0	0	0	0	0	0	0	0	0	0	0	0	0	0	0	0	0	0	0	0	0	0	0	0	0	0	0	0	0	0	0	0	0	0	0	0	0	0	0	0	0
1661	OTU_1661	0	0	0	0	0	0	0	0	0	0	0	0	0	0	0	0	0	0	0	0	0	0	0	0	0	0	0	0	0	0	0	0	0	0	0	0	0	0	0	0	0	0	0	0	0	0	0	0
1662	OTU_1662	0	0	0	0	0	0	0	0	0	4	15	0	0	0	0	8	23	0	0	0	6	3	4	0	0	6	0	28	22	25	28	0	0	0	0	45	6	0	0	0	4	22	0	0	0	7	5	22
1663	OTU_1663	0	0	0	0	0	0	0	0	0	0	0	0	0	0	0	0	0	0	0	0	0	0	0	0	0	0	0	0	0	0	0	0	0	0	0	0	0	0	0	0	0	0	0	0	0	0	0	0
1664	OTU_1664	0	0	0	0	0	0	1	0	0	0	0	0	0	0	2	0	0	0	0	0	0	0	0	0	0	11	2	0	0	0	0	21	69	0	0	5	11	9	0	57	35	0	0	13	15	48	6	0
1665	OTU_1665	0	0	0	0	0	0	0	0	0	0	0	0	0	0	0	0	0	0	0	0	0	0	10	0	19	0	0	13	0	67	10	0	0	0	0	99	0	0	0	15	13	0	9	0	10	18	19	0
1666	OTU_1666	0	0	0	0	0	0	0	0	0	18	7	0	0	0	0	3	1	0	0	1	8	17	26	0	0	0	5	36	17	0	0	0	0	0	0	0	0	0	0	0	0	0	0	0	0	0	0	0
1667	OTU_1667	0	0	0	0	0	0	0	0	0	10	5	0	0	0	5	4	0	0	0	5	0	0	18	0	0	0	5	6	1	0	2	0	1	6	9	0	0	0	0	7	0	0	0	0	1	0	1	0
1668	OTU_1668	0	0	0	0	0	0	0	0	0	0	9	0	0	0	0	10	1	0	0	0	0	1	2	0	0	14	1	0	18	0	23	0	0	0	0	14	3	0	0	0	0	26	10	0	0	0	5	26
1669	OTU_1669	0	0	0	0	0	0	0	0	0	4	4	0	0	0	0	4	11	0	0	0	0	6	0	0	0	4	3	7	10	0	0	0	0	0	0	5	5	0	0	0	0	0	2	0	0	0	1	8
1670	OTU_1670	0	0	0	0	0	0	0	0	0	0	0	0	1	0	0	0	0	0	0	0	0	0	0	0	0	0	0	0	0	8	38	0	0	107	42	1	0	0	0	16	17	8	10	10	7	33	10	1
1671	OTU_1671	0	0	0	0	0	0	0	0	0	0	0	0	0	0	0	0	0	0	0	0	0	0	0	0	2	3	0	6	4	10	12	0	0	0	0	24	15	0	0	0	1	5	4	0	0	2	11	7
1672	OTU_1672	0	0	0	0	1	0	0	0	0	14	2	0	0	37	34	6	3	0	0	1	3	4	4	1	4	23	4	12	18	2	20	0	0	42	6	0	5	0	0	1	0	16	5	2	0	4	2	0
1673	OTU_1673	0	0	0	0	0	0	0	0	0	0	0	0	0	0	0	0	0	0	0	0	0	0	0	0	0	0	0	0	0	42	37	0	0	0	0	27	36	0	0	0	16	12	2	0	1	16	4	40
1674	OTU_1674	0	0	0	0	0	0	0	0	0	36	9	0	0	62	23	14	10	1	0	1	6	38	39	7	10	9	8	29	33	0	0	0	0	0	0	0	0	0	0	0	0	0	0	0	0	0	0	0
1675	OTU_1675	0	0	0	0	0	0	0	0	0	21	1	0	0	0	0	10	6	0	0	0	0	0	1	3	1	1	6	2	10	12	12	0	0	0	0	43	14	0	0	1	13	42	5	1	0	11	4	64
1676	OTU_1676	0	0	0	0	0	0	0	0	0	11	20	0	0	0	0	50	31	0	0	6	0	21	27	1	7	7	12	38	98	0	0	0	0	0	0	0	0	0	0	0	0	0	0	0	0	0	0	0
1677	OTU_1677	0	0	0	0	0	0	0	0	0	88	25	0	0	0	0	35	26	0	0	5	0	35	27	19	0	9	12	35	30	0	0	0	0	0	0	0	0	0	0	0	0	0	0	0	0	0	0	0
1678	OTU_1678	0	0	0	0	0	0	0	0	0	0	0	0	0	0	0	0	0	0	0	0	0	0	0	0	0	0	0	0	0	0	0	0	0	0	0	0	0	0	0	0	0	0	0	0	0	0	0	0
1679	OTU_1679	0	0	0	0	0	0	0	0	0	8	0	0	0	0	0	14	16	0	0	9	6	0	0	0	1	11	21	0	0	0	10	5	0	0	0	53	1	0	0	7	7	0	0	0	25	9	10	0
1680	OTU_1680	0	0	0	0	0	0	0	0	0	0	0	0	0	0	0	0	0	0	0	0	0	0	0	0	0	0	1	0	0	5	12	19	5	1	0	0	0	39	106	4	37	0	1	38	18	0	1	2
1681	OTU_1681	0	1	0	0	0	0	0	0	0	0	0	0	0	0	0	0	0	0	0	0	0	0	0	0	0	0	0	0	0	0	0	0	0	0	0	0	0	0	0	0	0	0	0	0	0	0	0	0
1682	OTU_1682	0	0	0	0	0	0	0	0	0	1	5	0	0	24	15	0	0	0	0	7	10	4	0	9	1	2	0	0	1	11	23	0	0	0	0	23	55	0	0	0	8	102	7	2	0	7	10	59
1683	OTU_1683	0	0	0	0	0	0	0	0	0	0	0	0	0	0	0	0	0	0	0	0	0	0	0	0	0	0	0	0	0	0	0	0	0	0	0	0	0	0	0	0	0	0	0	0	0	0	0	0
1684	OTU_1684	0	0	0	0	0	0	0	0	0	0	0	0	0	0	0	0	0	0	0	0	0	0	0	0	0	0	0	0	0	0	0	0	0	0	0	0	0	0	0	0	0	0	0	0	0	0	0	0
1685	OTU_1685	0	0	0	1	0	0	0	0	0	0	0	0	0	0	0	0	0	0	0	0	0	0	0	0	0	0	0	0	0	0	0	0	0	0	0	0	0	0	0	0	0	0	0	0	0	0	0	0
1686	OTU_1686	0	0	0	0	0	0	0	0	0	0	0	0	0	0	0	0	0	22	73	0	1	0	0	0	1	11	0	0	0	0	0	0	0	0	0	0	2	15	77	0	2	0	0	19	21	20	0	24
1687	OTU_1687	0	0	0	0	0	0	0	0	0	57	20	0	0	0	0	66	27	0	0	6	0	19	17	0	9	19	20	9	53	0	0	0	0	0	0	0	0	0	0	0	0	0	0	0	0	0	0	0
1688	OTU_1688	0	0	0	0	0	0	0	0	0	0	0	0	0	17	0	0	0	0	0	0	0	0	0	0	0	5	0	4	0	2	21	0	0	165	29	0	0	0	0	21	4	0	0	26	1	3	9	0
1689	OTU_1689	0	0	0	0	0	0	0	0	0	0	0	0	0	0	0	0	0	0	0	0	0	0	0	0	0	0	0	0	0	0	0	0	0	0	0	0	0	0	0	0	0	0	0	0	0	0	0	0
1690	OTU_1690	0	0	0	0	0	0	0	0	0	14	5	0	0	0	0	49	65	0	0	7	11	17	29	0	16	16	7	4	88	0	0	0	0	0	0	0	0	0	0	0	0	0	0	0	0	0	0	0
1691	OTU_1691	0	0	0	0	0	0	0	0	0	0	0	0	0	0	0	0	0	0	0	0	0	0	0	0	0	0	0	0	0	22	28	0	0	0	0	33	65	0	0	2	0	21	5	4	9	7	7	20
1692	OTU_1692	0	0	0	0	0	0	0	0	0	0	0	0	0	0	0	0	0	0	0	0	0	0	0	0	0	0	0	0	0	0	1	0	0	0	0	0	0	0	0	0	0	0	0	0	0	0	0	0
1693	OTU_1693	0	0	0	0	0	0	0	1	0	0	0	45	71	2	3	0	0	0	0	17	8	3	3	4	2	3	1	0	0	5	3	38	22	22	1	1	0	0	0	10	4	5	5	15	5	10	8	3
1694	OTU_1694	0	0	0	0	0	0	0	0	0	0	0	0	0	0	0	0	0	0	0	0	0	0	0	0	0	0	0	0	0	0	0	0	0	0	0	0	0	0	0	0	0	0	0	0	0	0	0	0
1695	OTU_1695	0	0	0	0	0	0	0	0	0	0	0	0	0	0	0	0	0	0	0	0	0	0	0	0	0	0	0	0	0	9	19	0	0	0	0	16	23	0	0	1	2	23	0	0	5	2	4	8
1696	OTU_1696	0	0	0	0	0	0	0	0	0	0	0	0	0	0	0	0	0	0	0	0	0	0	0	0	0	0	0	0	0	0	0	0	0	0	0	0	0	0	0	0	0	0	0	0	0	0	0	0
1697	OTU_1697	0	0	1	0	0	0	0	0	0	0	0	0	0	0	0	0	0	0	0	0	0	0	0	0	0	0	0	0	0	0	0	78	48	0	0	0	0	0	0	7	12	73	4	19	20	15	7	0
1698	OTU_1698	0	0	0	0	0	0	0	0	0	0	0	0	0	0	0	0	0	0	0	0	0	0	0	0	0	0	0	0	0	0	0	0	0	0	0	0	0	0	0	0	0	0	0	0	0	0	0	0
1699	OTU_1699	0	0	0	0	0	0	0	0	0	27	3	0	0	0	0	0	31	0	0	0	0	79	2	4	0	21	0	12	40	8	19	0	0	0	0	5	11	0	0	3	0	0	6	0	0	7	0	2
1700	OTU_1700	0	0	0	0	0	0	0	0	0	49	27	0	0	0	0	19	15	0	0	1	24	31	5	0	0	0	7	19	108	0	0	0	0	0	0	0	0	0	0	0	0	0	0	0	0	0	0	0
1701	OTU_1701	0	0	0	0	0	0	0	0	0	1	0	20	43	1	0	0	3	0	0	54	6	0	6	0	14	0	7	0	0	0	2	17	9	0	0	2	0	0	0	19	27	0	2	3	1	20	7	0
1702	OTU_1702	0	0	0	0	0	0	0	0	0	0	0	0	0	0	1	8	0	0	0	0	0	0	5	0	0	0	0	5	0	25	14	3	0	0	0	19	81	0	0	12	5	20	19	0	0	14	16	39
1703	OTU_1703	0	0	0	0	0	0	0	0	0	15	0	23	18	0	11	4	4	0	0	3	0	9	11	0	1	0	0	0	0	0	0	0	0	0	0	0	0	0	0	0	0	0	0	0	0	0	0	0
1704	OTU_1704	0	0	0	0	0	0	0	0	0	1	0	97	91	0	0	0	0	0	0	17	16	24	3	11	16	6	7	0	0	0	0	0	0	0	0	0	0	0	0	0	0	0	0	0	0	0	0	0
1705	OTU_1705	0	0	0	0	0	0	0	0	0	0	0	0	0	0	0	0	0	0	0	0	0	0	0	0	0	0	0	0	0	0	0	0	0	0	0	0	0	0	0	0	0	0	0	0	0	0	0	0
1706	OTU_1706	0	0	0	0	0	0	0	0	0	8	18	1	0	0	0	29	36	0	0	6	0	39	17	0	0	5	6	75	50	0	0	0	0	0	0	0	0	0	0	0	0	0	0	0	0	0	0	0
1707	OTU_1707	0	0	0	0	0	0	0	0	0	0	0	0	0	0	0	0	0	0	0	0	0	0	0	0	0	0	0	0	0	37	23	0	0	29	0	9	53	0	0	3	0	22	10	0	0	4	1	71
1708	OTU_1708	0	0	0	0	0	0	0	0	0	0	0	0	0	0	0	0	0	0	0	0	0	0	0	0	0	0	0	0	0	3	0	0	0	0	0	19	8	0	0	0	0	7	6	0	0	5	8	49
1709	OTU_1709	0	0	0	0	0	0	0	0	0	0	0	0	0	0	0	0	0	0	0	0	0	0	0	0	0	0	0	0	0	0	0	0	0	0	0	0	0	0	0	0	0	0	0	0	0	0	0	0
1710	OTU_1710	0	1	2	0	0	0	2	0	0	43	7	5	27	118	114	0	0	0	0	29	20	23	11	28	1	41	18	17	12	177	237	5	2	2241	489	0	9	0	1	150	215	290	79	121	141	159	112	51
1711	OTU_1711	0	0	0	0	0	0	0	0	0	0	32	0	0	89	45	0	0	0	0	2	45	17	0	0	6	42	21	0	2	0	0	0	0	0	0	0	0	0	0	0	0	0	0	0	0	0	0	0
1712	OTU_1712	0	0	0	0	0	0	0	0	0	0	0	0	0	0	0	7	0	0	0	1	0	0	0	0	0	0	0	2	0	0	0	0	0	0	0	0	0	0	0	0	0	0	0	0	0	0	0	0
1713	OTU_1713	0	0	0	0	0	0	0	0	0	3	3	0	21	13	13	31	5	0	0	6	8	26	13	0	3	5	17	22	64	20	41	0	0	8	9	7	23	0	0	4	10	20	19	1	0	32	5	27
1714	OTU_1714	0	0	0	0	0	0	0	0	0	18	28	0	0	0	0	29	36	0	0	6	4	32	46	3	0	9	5	63	34	0	0	0	0	0	0	0	0	0	0	0	0	0	0	0	0	0	0	0
1715	OTU_1715	0	0	0	0	0	0	0	0	0	0	0	0	0	0	0	0	0	0	0	0	0	0	0	0	0	0	0	0	0	0	0	0	0	0	0	0	0	0	0	0	0	0	0	0	0	0	0	0
1716	OTU_1716	0	0	0	0	0	0	0	0	0	0	0	0	0	0	0	0	0	0	0	0	0	0	0	0	0	0	0	0	0	12	8	0	0	0	0	61	69	0	0	2	26	21	8	0	0	3	1	17
1717	OTU_1717	0	0	0	0	0	0	0	0	0	0	3	0	0	0	0	0	1	0	0	0	7	0	1	0	0	0	0	2	0	8	18	0	0	0	0	25	30	0	0	0	0	2	10	0	0	2	12	47
1718	OTU_1718	0	0	0	0	0	0	0	0	0	0	0	0	0	0	0	0	0	0	0	0	0	0	0	0	0	0	0	0	0	0	0	0	0	0	0	0	0	0	0	0	0	0	0	0	0	0	15	26
1719	OTU_1719	0	0	0	0	0	0	0	0	0	0	0	0	0	0	0	0	0	0	0	0	0	0	0	0	0	0	0	0	0	0	0	0	0	0	0	0	0	0	0	0	0	0	0	0	0	0	0	0
1720	OTU_1720	0	0	0	0	0	0	0	0	0	0	0	0	0	0	0	0	0	0	0	0	0	0	0	0	0	0	0	0	0	4	7	49	78	0	0	0	4	0	0	19	49	25	2	14	33	11	8	0
1721	OTU_1721	0	0	0	0	0	0	0	0	0	19	1	0	0	0	0	26	12	0	2	3	1	43	32	0	0	0	2	55	58	0	0	0	0	0	0	0	0	0	0	0	0	0	0	0	0	0	0	0
1722	OTU_1722	0	0	0	0	0	0	0	0	0	11	1	0	0	0	0	31	11	0	0	0	0	39	0	3	0	2	12	12	33	0	0	0	0	0	0	0	0	0	0	0	0	0	0	0	0	0	0	0
1723	OTU_1723	0	0	0	0	0	0	0	0	0	0	0	0	0	0	0	0	0	0	0	0	0	0	0	0	0	0	0	0	0	0	0	0	0	0	0	0	0	0	0	0	0	0	0	0	0	0	0	0
1724	OTU_1724	0	0	0	0	0	0	0	0	0	6	17	0	0	1	0	1	4	0	0	2	10	0	2	39	14	18	37	83	64	0	0	0	0	0	0	0	0	0	0	0	0	0	0	0	0	0	0	0
1725	OTU_1725	0	0	0	0	0	0	0	0	0	5	4	0	0	1	0	0	9	1	0	0	1	5	2	5	0	1	0	5	12	1	0	0	0	2	0	2	0	0	0	0	0	0	0	0	0	0	1	0
1726	OTU_1726	0	0	0	0	0	0	0	0	0	0	0	0	0	0	0	0	0	0	0	0	0	0	0	0	0	0	0	0	0	5	8	0	0	0	0	22	58	0	0	0	8	16	1	0	0	7	7	42
1727	OTU_1727	0	0	0	0	0	0	0	0	0	1	13	0	2	0	0	21	14	0	0	2	0	13	8	9	5	1	4	23	12	13	24	0	0	0	0	1	0	0	0	6	0	1	2	0	0	0	1	0
1728	OTU_1728	0	0	0	0	0	0	0	0	0	0	0	0	0	0	0	0	0	0	0	0	0	0	0	0	0	0	0	0	0	27	18	0	0	0	0	37	42	0	0	6	2	11	8	11	2	8	1	3
1729	OTU_1729	0	0	0	1	0	0	0	0	0	11	5	0	0	0	0	6	3	0	0	0	0	12	9	0	0	1	5	1	18	0	0	0	0	0	0	0	0	0	0	0	0	0	0	0	0	1	0	0
1730	OTU_1730	0	0	0	0	0	0	0	0	0	0	0	0	0	0	0	0	0	0	0	0	0	0	0	0	0	0	0	0	0	0	0	0	0	0	0	0	0	0	0	0	0	0	0	0	0	0	0	0
1731	OTU_1731	0	0	0	0	0	0	0	0	0	0	1	0	0	0	0	0	0	0	0	0	0	9	14	0	0	0	0	0	0	40	17	6	0	0	0	1	97	0	45	6	0	0	5	0	0	6	13	0
1732	OTU_1732	0	0	0	0	0	0	0	0	0	11	27	0	0	52	19	0	0	0	0	25	8	28	40	8	2	26	4	32	3	0	0	0	0	0	0	0	0	0	0	0	0	0	0	0	0	0	0	0
1733	OTU_1733	0	0	0	0	0	0	0	0	0	0	0	0	0	0	0	0	0	0	0	0	0	0	0	0	0	0	0	0	0	45	60	0	0	0	0	5	45	0	0	15	1	22	27	0	0	14	10	8
1734	OTU_1734	0	0	0	0	0	0	0	0	0	0	0	0	0	0	0	0	1	0	0	0	0	0	0	0	0	0	0	0	0	21	20	0	0	1	0	43	32	0	0	10	9	12	13	0	1	15	2	38
1735	OTU_1735	0	0	0	0	0	0	0	0	0	0	0	0	0	0	0	0	0	0	0	0	0	0	0	0	0	0	0	0	0	0	0	0	0	0	0	0	0	0	0	0	0	0	0	0	0	0	0	0
1736	OTU_1736	0	0	0	0	0	0	0	0	0	0	6	0	0	0	0	17	3	0	0	1	0	0	7	0	0	0	15	1	8	18	0	0	0	0	0	42	8	0	0	2	3	1	5	3	0	5	9	4
1737	OTU_1737	0	0	0	0	0	0	0	0	0	56	24	0	0	0	0	9	10	15	0	9	11	0	0	0	0	12	0	32	44	0	0	0	0	0	0	0	0	0	0	0	0	0	0	0	0	0	0	0
1738	OTU_1738	0	0	0	0	0	0	0	0	0	5	0	0	0	0	0	0	0	0	0	0	0	0	0	0	0	0	0	0	0	18	10	1	0	0	0	32	41	0	0	14	0	33	5	2	3	1	3	5
1739	OTU_1739	0	0	0	0	0	0	0	0	0	8	22	0	0	0	0	22	22	0	0	9	0	40	1	0	0	24	14	13	57	0	0	0	0	0	0	0	0	0	0	0	0	0	0	0	0	0	0	0
1740	OTU_1740	0	0	0	0	0	0	0	0	0	13	11	0	0	36	40	5	12	0	0	9	6	20	6	3	19	13	7	13	22	24	3	0	0	30	1	3	1	0	0	5	7	0	12	0	1	6	0	7
1741	OTU_1741	0	0	0	0	0	0	0	0	0	8	0	0	0	0	0	2	0	0	0	0	0	3	0	0	1	0	3	0	0	10	1	0	0	0	0	3	26	0	0	0	0	4	1	0	0	0	1	15
1742	OTU_1742	0	0	0	0	0	0	0	0	0	0	0	0	0	0	0	0	0	0	0	0	0	0	0	0	0	0	0	0	0	14	10	95	42	0	0	7	5	0	0	14	5	5	7	33	8	36	17	8
1743	OTU_1743	0	0	0	0	0	0	0	0	0	0	0	0	0	0	0	0	0	0	0	0	0	0	0	0	0	0	0	0	0	0	0	0	0	0	0	0	0	0	0	0	0	0	0	0	0	0	0	0
1744	OTU_1744	0	0	0	0	0	0	0	0	0	10	14	0	0	0	0	30	46	0	0	8	21	21	30	15	0	19	13	7	52	0	0	0	0	0	0	0	0	0	0	0	0	0	0	0	0	0	0	0
1745	OTU_1745	0	0	0	0	0	0	0	0	0	0	4	3	15	12	3	0	0	0	0	0	10	56	17	0	3	1	1	1	4	0	0	0	0	0	0	0	0	0	0	0	0	0	0	0	0	0	0	0
1746	OTU_1746	0	0	0	0	0	0	0	0	0	0	0	0	0	0	0	0	0	0	0	0	0	0	0	0	0	0	0	0	0	0	0	0	0	0	0	0	0	0	0	0	0	0	0	0	0	0	0	0
1747	OTU_1747	0	0	0	0	0	0	0	0	0	0	0	0	0	0	0	0	0	0	0	0	0	0	0	0	0	0	0	0	0	19	3	0	0	151	50	0	0	0	0	3	6	6	8	1	3	8	15	0
1748	OTU_1748	0	0	0	0	0	0	0	0	0	0	0	0	0	0	0	0	0	0	0	0	0	0	0	0	0	0	0	0	0	29	0	0	0	0	0	1	0	0	0	0	1	0	8	0	0	1	0	0
1749	OTU_1749	0	0	0	0	0	0	0	0	0	0	0	0	0	0	0	0	0	0	0	0	0	0	0	0	0	0	0	0	0	0	0	0	0	0	0	0	0	0	0	0	0	0	0	0	0	0	0	0
1750	OTU_1750	0	0	0	0	0	0	0	0	0	0	0	0	0	0	0	0	0	0	0	0	0	0	0	0	0	0	0	0	0	0	0	0	0	0	0	0	0	0	0	0	0	0	0	0	0	0	0	0
1751	OTU_1751	0	0	0	0	0	0	0	0	0	7	5	0	0	72	46	0	0	0	0	12	18	40	33	4	9	4	11	1	20	0	0	0	0	0	0	0	0	0	0	0	0	0	0	0	0	0	0	0
1752	OTU_1752	0	0	0	0	0	0	0	0	0	0	0	0	0	0	0	0	1	0	0	0	0	0	0	0	0	0	0	0	0	3	0	59	69	0	0	4	6	0	0	8	15	0	3	68	26	17	4	13
1753	OTU_1753	0	0	0	0	0	0	0	0	0	0	10	0	0	0	0	1	10	0	0	2	0	60	15	0	0	10	1	2	8	3	1	0	0	0	0	15	65	0	0	0	0	48	2	0	0	1	2	12
1754	OTU_1754	0	0	0	0	0	0	0	0	0	22	24	0	0	56	57	0	0	0	0	26	10	3	31	8	8	1	6	10	31	0	0	0	0	0	0	0	0	0	0	0	0	0	0	0	0	0	0	0
1755	OTU_1755	0	0	0	0	0	0	0	0	0	0	6	0	0	15	21	0	0	0	0	9	0	0	18	2	7	0	1	0	8	0	0	0	0	18	4	0	0	0	0	1	0	0	1	0	0	0	0	0
1756	OTU_1756	0	0	0	0	0	0	0	0	0	0	1	68	166	3	20	0	0	0	0	1	8	1	1	5	9	1	2	0	0	0	0	0	0	0	0	0	0	0	0	0	0	0	0	0	0	0	0	0
1757	OTU_1757	0	0	0	0	0	0	0	0	0	0	0	0	0	0	0	0	0	0	0	0	0	0	0	0	0	0	0	0	0	4	0	0	0	4	0	1	2	61	122	11	23	4	0	18	6	0	0	0
1758	OTU_1758	0	0	0	0	0	0	0	0	0	28	10	0	0	0	0	35	41	0	0	4	9	37	12	1	1	10	5	32	39	0	0	0	0	0	0	0	0	0	0	0	0	0	0	0	0	0	0	0
1759	OTU_1759	0	0	0	0	0	0	0	0	0	0	0	0	0	0	0	0	0	0	0	0	0	0	0	0	0	0	0	0	0	0	0	0	0	0	0	0	0	0	0	0	0	0	0	0	0	0	0	0
1760	OTU_1760	0	0	0	0	0	0	0	0	0	0	0	0	0	0	0	0	0	0	0	0	0	0	0	0	0	0	0	0	0	6	3	0	0	0	0	2	14	0	0	0	0	0	3	0	0	2	2	7
1761	OTU_1761	0	0	0	0	0	0	0	0	0	55	0	0	0	0	0	20	48	0	0	0	0	32	20	8	10	8	17	52	48	0	0	0	0	0	0	0	0	0	0	0	0	0	0	0	0	0	0	0
1762	OTU_1762	0	0	0	0	0	0	0	0	1	0	0	0	0	0	0	0	0	0	0	0	0	0	0	0	0	0	0	0	0	20	6	0	1	98	59	0	0	0	0	24	13	13	2	5	6	17	4	1
1763	OTU_1763	0	0	0	0	0	0	0	0	0	38	1	0	0	52	79	0	9	0	0	15	23	50	3	1	3	10	12	0	12	0	0	0	0	0	0	0	0	0	0	0	0	0	0	0	0	0	0	0
1764	OTU_1764	0	0	0	0	0	0	0	1	0	0	0	0	0	0	0	4	0	0	0	0	0	0	3	0	0	3	0	8	1	4	18	0	0	0	0	21	28	0	0	1	1	29	2	0	0	4	1	13
1765	OTU_1765	0	0	0	0	0	0	0	0	0	0	6	0	0	0	0	11	0	0	0	1	0	0	0	0	0	22	17	65	0	0	0	0	0	0	0	0	0	0	0	0	0	0	0	0	0	0	0	0
1766	OTU_1766	0	0	0	0	0	0	0	0	0	0	0	0	0	0	0	0	0	0	0	0	0	0	0	0	0	0	0	0	0	0	0	0	0	0	0	0	0	0	0	0	0	0	0	0	0	0	0	0
1767	OTU_1767	0	0	0	0	0	0	0	0	0	8	1	0	0	0	0	17	30	0	0	0	0	9	4	0	0	2	8	26	6	0	0	0	0	0	0	0	0	0	0	0	0	0	0	0	0	0	0	0
1768	OTU_1768	0	0	0	0	0	0	0	0	0	3	0	0	0	0	0	0	0	0	0	0	0	0	4	0	0	7	0	0	0	5	20	0	0	0	0	31	119	0	0	8	5	22	7	0	0	6	1	35
1769	OTU_1769	0	0	0	0	0	0	0	0	0	0	0	0	0	0	0	0	0	0	0	0	0	0	0	0	0	0	0	0	0	0	0	0	0	0	0	0	0	0	0	0	0	0	0	0	0	0	0	0
1770	OTU_1770	0	0	0	0	0	0	0	0	0	5	1	0	0	0	0	18	26	0	0	2	1	4	6	0	0	16	8	26	33	0	0	0	0	0	0	0	0	0	0	0	0	0	0	0	0	0	0	0
1771	OTU_1771	0	0	0	0	0	0	0	0	0	7	8	0	0	8	2	0	0	0	0	2	21	0	6	0	0	2	3	0	22	20	1	74	44	0	0	18	0	0	0	0	0	20	0	4	2	9	3	0
1772	OTU_1772	0	0	0	0	0	0	0	0	0	0	1	0	0	0	0	0	1	0	0	0	0	16	0	0	0	4	0	5	0	0	0	0	0	0	0	0	0	0	0	0	0	0	0	0	0	0	0	0
1773	OTU_1773	0	0	0	0	0	0	0	0	0	0	0	0	0	0	0	0	0	0	0	0	0	0	0	0	0	0	0	0	0	0	0	0	0	0	0	0	0	0	0	0	0	0	0	0	0	0	0	0
1774	OTU_1774	0	0	0	0	0	0	0	0	0	0	0	0	0	0	0	0	0	0	0	0	0	0	0	0	0	0	0	0	0	4	37	0	0	0	0	22	33	0	0	0	6	4	2	11	14	9	8	11
1775	OTU_1775	0	0	0	0	1	0	0	0	0	11	22	0	0	76	59	0	0	0	0	12	35	28	6	11	5	11	9	9	32	0	0	0	0	0	0	0	0	0	0	0	0	0	0	0	0	0	0	0
1776	OTU_1776	0	0	0	0	0	0	0	0	0	0	25	0	0	0	0	31	6	0	0	5	0	34	12	0	0	1	0	22	65	0	0	0	0	0	0	0	0	0	0	0	0	0	0	0	0	0	0	0
1777	OTU_1777	0	0	0	0	0	0	0	0	0	0	0	0	0	0	0	0	0	0	0	0	0	0	0	0	0	0	0	0	0	7	49	0	0	104	45	0	0	0	0	0	19	33	3	4	14	22	2	7
1778	OTU_1778	0	0	0	0	0	0	0	0	0	5	3	0	0	0	0	10	15	0	0	8	0	13	8	0	1	1	12	4	31	9	3	0	0	0	0	11	2	0	0	0	0	0	4	0	0	4	4	18
1779	OTU_1779	0	0	0	0	0	0	0	0	0	3	5	0	0	0	0	2	3	0	0	2	2	6	9	2	0	0	2	5	8	16	15	0	0	0	6	38	34	0	0	7	10	18	11	1	0	13	6	16
1780	OTU_1780	0	0	0	0	0	0	0	0	0	11	14	0	0	0	0	13	10	0	0	11	0	19	12	0	24	5	5	31	30	0	1	1	0	102	15	0	0	0	0	0	21	4	0	8	0	1	0	0
1781	OTU_1781	0	0	0	0	0	0	0	0	0	0	0	0	0	0	0	0	0	0	0	0	0	0	0	0	0	0	0	0	0	0	0	0	0	0	0	0	0	0	0	0	0	0	0	0	0	0	0	0
1782	OTU_1782	0	0	0	0	0	0	0	0	0	0	4	0	0	0	0	7	23	0	0	3	0	11	13	0	0	2	6	30	19	17	2	0	0	0	0	6	45	0	0	0	0	2	7	0	0	5	5	1
1783	OTU_1783	0	0	0	0	0	0	0	0	0	0	0	0	0	0	0	0	0	0	0	0	0	0	0	0	0	0	0	0	0	0	0	0	0	0	0	0	0	0	0	0	0	0	0	0	0	0	0	0
1784	OTU_1784	0	0	0	0	0	0	0	0	0	0	6	0	0	1	4	13	28	0	0	0	0	16	5	0	0	6	12	13	9	8	18	0	0	0	0	19	53	0	0	1	15	15	6	0	1	5	6	6
1785	OTU_1785	0	0	0	0	0	0	0	0	0	2	1	0	0	1	0	0	8	0	0	0	0	3	3	1	1	0	1	7	1	21	22	0	0	0	0	36	25	0	0	1	10	26	11	4	0	9	7	18
1786	OTU_1786	0	0	0	0	0	0	0	0	0	0	0	0	0	0	0	0	0	0	0	0	0	0	0	0	0	0	0	0	0	0	0	0	0	0	0	0	0	0	0	0	0	0	0	0	0	0	0	0
1787	OTU_1787	0	0	0	0	0	0	0	0	0	0	0	0	0	0	0	0	0	0	0	0	0	0	0	0	0	0	0	0	0	0	0	0	0	0	0	0	0	0	0	0	0	0	0	0	0	0	0	0
1788	OTU_1788	0	0	0	0	0	0	0	0	0	7	17	0	0	0	0	33	41	0	0	6	2	19	20	1	0	17	5	27	63	0	0	0	0	0	0	0	1	0	0	0	0	0	0	0	0	0	0	1
1789	OTU_1789	0	0	0	0	0	0	0	0	0	9	9	0	0	0	0	23	53	0	0	1	0	16	54	1	0	21	15	35	20	0	0	0	0	0	0	0	0	0	0	0	0	0	0	0	0	0	0	0
1790	OTU_1790	0	0	0	0	0	0	0	0	0	0	0	0	0	0	0	0	0	0	0	0	0	0	0	0	0	0	0	0	0	0	0	0	0	0	0	0	0	0	0	0	0	0	0	0	0	0	0	0
1791	OTU_1791	0	0	0	0	0	0	0	0	0	20	10	0	0	13	2	29	25	0	1	8	4	37	16	8	0	10	11	17	49	0	0	0	0	0	0	0	0	0	0	0	0	0	0	0	0	0	0	0
1792	OTU_1792	0	0	0	0	0	0	0	0	0	0	0	0	0	0	0	0	0	0	0	0	0	0	0	0	0	0	0	0	0	0	0	0	0	0	0	0	0	0	0	0	0	0	0	0	0	0	0	0
1793	OTU_1793	0	0	0	0	0	0	0	0	0	0	0	0	0	0	0	0	0	0	0	0	0	0	0	0	0	0	0	0	0	0	0	0	0	0	0	0	0	0	0	0	0	0	0	0	0	0	0	0
1794	OTU_1794	0	0	0	0	0	0	0	0	0	0	0	0	0	0	0	0	0	0	0	0	0	0	0	0	0	0	0	0	0	4	11	0	0	0	0	18	16	0	0	5	0	30	5	0	0	4	3	31
1795	OTU_1795	0	0	0	0	0	0	0	0	0	0	3	0	0	0	0	4	10	0	0	0	0	20	0	0	0	6	0	0	114	0	0	0	0	0	0	0	1	0	0	0	0	0	0	0	0	0	0	0
1796	OTU_1796	0	0	0	0	0	0	0	0	0	18	0	0	0	0	0	5	15	0	0	0	0	2	4	0	0	5	0	32	25	0	0	0	0	0	0	0	0	0	0	0	0	0	0	0	0	0	0	0
1797	OTU_1797	0	0	0	0	0	0	0	0	0	0	0	0	0	0	0	0	0	0	0	0	0	0	0	0	0	0	0	0	0	0	0	0	0	0	0	0	0	0	0	0	0	0	0	0	0	0	0	0
1798	OTU_1798	0	0	0	0	0	0	0	0	0	0	1	0	0	0	0	9	0	0	0	1	2	29	3	0	6	6	0	1	4	6	2	0	0	0	0	46	82	0	0	3	0	5	11	0	0	9	6	31
1799	OTU_1799	0	0	0	0	0	0	0	0	0	0	0	0	0	0	0	0	0	0	0	0	0	0	0	0	0	0	0	0	0	15	70	0	0	38	3	10	19	0	0	7	2	37	19	0	0	9	14	18
1800	OTU_1800	0	0	0	0	0	0	0	0	0	14	5	0	0	68	56	0	5	0	0	12	3	37	26	9	12	7	8	53	32	0	0	0	0	1	0	0	0	0	0	0	0	0	0	2	6	0	0	0
1801	OTU_1801	0	0	0	0	0	0	0	0	0	0	0	0	0	0	0	0	0	0	0	0	0	0	0	0	0	0	0	0	0	0	0	0	0	0	0	0	0	0	0	0	0	0	0	0	0	0	0	0
1802	OTU_1802	0	0	0	0	0	0	0	0	0	10	16	0	0	0	0	9	50	0	0	3	17	8	24	4	4	10	25	19	32	15	43	0	0	0	1	8	16	0	0	1	15	4	5	1	0	3	6	1
1803	OTU_1803	0	0	0	0	0	0	0	0	0	15	14	0	0	0	0	56	44	0	0	5	2	45	10	0	1	10	17	32	53	0	0	0	0	0	0	0	0	0	0	0	0	0	0	0	0	0	0	0
1804	OTU_1804	0	0	0	0	0	0	0	0	0	0	0	0	0	0	0	0	0	0	0	0	0	0	0	0	0	0	0	0	0	0	12	0	0	14	0	18	3	2	4	5	0	3	2	0	0	4	0	26
1805	OTU_1805	0	0	0	0	0	0	0	0	0	0	0	0	0	0	0	0	0	0	0	0	0	0	0	0	0	0	0	0	0	5	0	49	78	0	0	0	0	0	0	2	39	7	0	38	27	13	9	0
1806	OTU_1806	0	0	0	0	0	0	0	0	0	0	0	0	0	0	0	0	0	0	0	0	0	0	0	0	0	0	0	0	0	0	0	0	0	0	0	0	0	0	0	0	0	0	0	0	0	0	0	0
1807	OTU_1807	0	0	0	0	0	0	0	0	0	0	0	0	0	0	0	0	0	0	0	0	0	0	0	0	0	0	0	0	0	0	0	0	0	0	0	0	0	0	0	0	0	0	0	0	0	0	0	0
1808	OTU_1808	0	0	0	0	0	0	0	0	0	0	0	0	0	0	0	0	0	0	0	0	0	0	0	0	0	0	0	0	0	0	0	33	6	0	0	6	8	30	16	1	21	96	3	10	37	0	15	0
1809	OTU_1809	0	0	0	0	0	0	0	0	0	0	10	0	0	0	0	1	12	0	0	2	2	1	2	0	0	14	4	10	25	6	11	0	0	10	3	30	41	0	0	9	2	7	5	0	3	3	2	13
1810	OTU_1810	0	0	1	0	0	0	0	0	0	0	6	0	0	0	0	4	0	0	0	0	2	0	0	0	0	0	1	0	18	34	10	0	0	0	0	59	52	0	0	9	0	18	2	0	0	1	9	21
1811	OTU_1811	0	0	0	0	0	0	0	0	0	0	0	0	0	0	0	0	0	0	0	0	0	0	0	0	0	0	0	0	0	3	0	58	60	6	2	15	0	0	0	4	9	23	0	44	8	7	21	0
1812	OTU_1812	0	0	0	0	0	0	0	0	0	14	8	0	0	0	0	23	46	0	0	11	5	21	41	10	0	9	21	23	13	0	7	0	0	0	0	0	0	0	0	0	0	0	0	0	0	0	2	33
1813	OTU_1813	0	0	0	0	0	0	0	0	0	27	26	0	0	44	65	0	0	0	0	10	7	35	16	13	1	8	8	8	22	0	0	0	0	0	0	0	0	0	0	0	0	0	0	0	0	0	0	0
1814	OTU_1814	0	0	0	0	0	0	0	0	0	0	0	0	0	0	0	0	0	0	0	0	0	0	0	0	0	0	0	0	0	12	18	0	0	0	0	24	50	0	0	7	7	2	27	1	1	15	6	46
1815	OTU_1815	0	0	0	0	0	0	0	0	0	0	0	0	0	0	0	0	0	0	0	0	0	0	0	0	0	0	0	0	0	0	0	0	0	0	0	0	0	0	0	0	0	0	0	0	0	0	0	0
1816	OTU_1816	0	0	0	0	0	0	0	0	0	0	0	0	0	0	0	0	0	0	0	0	0	0	0	0	0	0	0	0	0	30	28	0	0	0	0	19	31	0	0	4	0	43	4	0	0	0	32	40
1817	OTU_1817	0	0	0	0	0	0	0	0	0	4	7	50	49	26	47	0	0	0	0	5	13	17	28	5	3	5	4	7	0	0	0	0	0	0	0	0	0	0	0	0	0	0	0	0	0	0	0	0
1818	OTU_1818	0	0	0	0	0	0	0	0	0	0	0	0	0	0	0	0	0	0	0	0	0	0	0	0	0	0	0	0	0	0	0	0	0	0	0	0	0	0	0	0	0	0	0	0	0	0	0	0
1819	OTU_1819	0	0	0	0	0	0	0	0	0	43	6	0	0	0	0	36	27	0	0	5	0	47	17	3	0	21	22	19	32	0	0	0	0	0	0	0	0	0	0	0	0	0	0	0	0	0	0	0
1820	OTU_1820	0	0	0	0	0	0	0	0	0	2	7	0	0	6	5	3	13	0	0	3	1	14	29	0	0	1	2	3	31	0	0	0	0	0	0	0	0	0	0	0	0	0	0	0	0	0	0	0
1821	OTU_1821	0	0	0	0	0	0	0	0	0	0	12	0	0	0	0	10	20	0	0	1	0	6	0	0	9	39	23	24	127	0	0	0	0	0	0	0	0	0	0	0	0	0	0	0	0	0	0	0
1822	OTU_1822	0	0	0	0	0	0	0	0	0	9	1	0	0	17	4	5	19	0	0	0	11	13	2	0	3	9	6	9	4	0	0	0	0	0	0	0	0	0	0	0	0	0	0	0	0	0	0	0
1823	OTU_1823	0	0	0	0	0	0	0	0	0	0	0	0	0	15	20	0	0	0	0	0	0	0	0	0	0	0	6	0	1	11	26	46	75	0	0	7	0	10	28	13	18	2	17	55	11	3	7	0
1824	OTU_1824	0	0	0	0	0	0	0	0	0	6	25	0	0	91	58	0	0	0	0	8	11	3	24	10	3	13	5	0	36	0	0	0	0	0	0	0	0	0	0	0	0	0	0	0	0	0	0	0
1825	OTU_1825	0	0	0	0	0	0	0	0	0	13	10	0	0	0	0	32	23	0	0	15	3	56	5	13	8	20	12	48	31	0	0	0	0	0	0	0	0	0	0	0	0	0	0	0	0	0	0	0
1826	OTU_1826	0	0	0	0	0	0	0	0	0	0	0	0	0	0	0	0	0	0	0	0	0	0	0	0	0	0	0	0	0	0	0	0	0	0	0	0	0	0	0	0	0	0	0	0	0	0	0	0
1827	OTU_1827	0	0	0	0	0	0	0	0	0	3	0	0	0	0	3	1	10	2	0	1	2	16	3	0	0	7	0	16	37	21	3	0	0	0	0	20	22	0	0	9	2	23	4	2	0	9	1	11
1828	OTU_1828	0	0	0	0	0	0	0	0	0	0	27	0	0	0	0	88	34	0	0	0	0	31	23	0	0	36	11	51	0	0	0	0	0	0	0	0	0	0	0	0	0	0	0	0	0	0	0	0
1829	OTU_1829	0	0	0	0	0	0	0	0	0	36	8	0	0	1	0	21	19	0	0	5	2	18	3	3	1	5	14	34	28	0	0	0	0	0	0	0	0	0	0	0	0	0	0	0	0	0	0	0
1830	OTU_1830	0	0	0	0	0	0	0	0	0	0	0	0	0	0	0	0	0	0	1	0	0	0	0	0	0	0	0	0	0	7	2	0	0	72	33	0	0	0	0	0	14	10	3	7	4	1	7	0
1831	OTU_1831	0	0	0	0	0	0	0	0	0	0	0	0	0	0	0	0	0	0	0	0	0	0	0	0	0	0	0	0	0	0	0	0	0	0	0	0	0	0	0	0	0	0	0	0	0	0	0	0
1832	OTU_1832	0	0	0	0	0	0	0	0	0	0	0	0	0	1	16	4	0	0	0	0	5	0	0	0	0	0	0	0	0	0	0	0	0	0	0	0	0	0	0	0	0	0	0	0	0	0	0	0
1833	OTU_1833	0	0	0	0	0	0	0	0	0	0	2	8	57	0	0	0	5	0	5	3	5	90	0	0	55	18	16	0	9	0	0	0	0	0	0	0	0	0	0	0	0	0	0	0	0	0	0	0
1834	OTU_1834	0	0	0	0	0	0	0	0	0	0	4	0	0	0	0	15	9	0	0	1	2	27	1	1	0	15	9	15	0	18	55	0	0	0	0	55	79	0	0	5	1	4	23	0	2	19	37	40
1835	OTU_1835	0	0	0	0	0	0	0	0	0	50	71	0	0	38	34	29	31	0	0	9	12	65	45	19	3	65	18	45	47	16	5	0	0	0	0	88	45	0	0	14	60	49	0	7	0	4	2	29
1836	OTU_1836	0	0	0	0	0	0	0	0	0	0	0	0	0	0	0	0	0	0	0	0	0	0	0	0	0	0	0	0	0	7	2	21	39	0	0	0	0	0	0	23	41	5	0	21	50	28	12	0
1837	OTU_1837	0	0	0	0	0	0	0	0	1	19	1	0	0	78	74	0	0	0	0	1	19	0	14	1	16	28	0	0	0	0	1	0	0	0	0	0	0	0	0	0	0	0	0	0	0	0	0	0
1838	OTU_1838	0	0	0	0	0	0	0	0	0	2	2	0	0	59	53	0	0	0	0	10	8	58	25	19	5	2	2	2	22	0	0	0	0	0	0	0	0	0	0	0	0	0	0	0	0	0	0	0
1839	OTU_1839	0	0	0	0	0	0	0	0	0	10	0	59	115	0	0	0	0	0	0	9	6	7	3	20	7	2	4	0	0	0	0	0	0	0	0	0	0	0	0	0	0	0	0	0	0	0	0	0
1840	OTU_1840	0	0	0	0	0	0	0	0	0	0	3	0	0	2	0	0	0	0	0	0	0	0	0	0	0	0	0	0	4	0	0	0	0	0	0	0	1	0	0	0	0	48	0	0	0	0	0	2
1841	OTU_1841	0	0	0	0	0	0	0	0	0	0	0	0	0	0	0	0	0	0	0	0	0	0	0	0	0	0	0	0	0	1	0	0	0	128	16	0	0	0	0	9	22	1	1	30	0	19	6	7
1842	OTU_1842	0	0	0	0	0	0	0	0	0	1	9	0	0	0	1	29	8	0	0	4	9	12	0	3	1	12	13	17	39	0	0	0	0	0	0	0	0	0	0	0	0	0	0	0	0	0	0	0
1843	OTU_1843	0	0	0	0	0	0	0	0	0	0	15	0	0	0	0	8	16	0	0	17	5	58	11	0	1	11	9	41	83	0	0	0	0	0	0	0	0	0	0	0	0	0	0	0	0	0	0	0
1844	OTU_1844	1	0	0	0	0	0	0	0	0	0	5	43	81	0	0	0	0	0	0	0	23	16	3	17	5	11	3	5	29	0	0	0	0	0	0	0	0	0	0	0	0	0	0	0	0	0	0	0
1845	OTU_1845	0	0	0	0	0	0	0	0	0	0	0	0	0	0	0	0	0	0	0	0	0	0	0	0	0	0	0	0	0	10	0	0	0	39	10	0	0	0	0	2	16	0	1	6	1	0	3	7
1846	OTU_1846	0	0	0	0	0	0	0	0	0	0	0	0	0	0	0	0	0	0	0	0	0	0	0	0	0	0	0	0	0	0	0	0	0	0	0	0	0	0	0	0	0	0	0	0	0	0	0	0
1847	OTU_1847	0	0	0	0	0	0	0	0	0	1	0	0	0	0	0	0	0	0	0	0	0	17	0	0	0	2	0	0	0	25	7	0	0	0	0	1	56	0	0	1	4	20	18	0	0	6	1	39
1848	OTU_1848	0	0	0	0	0	0	0	0	0	0	4	0	0	0	0	11	5	0	0	0	0	0	0	0	0	0	0	12	30	12	29	0	0	0	0	23	36	0	1	1	2	5	3	2	0	20	10	4
1849	OTU_1849	0	0	0	0	0	0	0	0	0	17	2	48	4	32	70	0	0	0	0	13	23	10	0	0	11	6	11	0	0	0	0	0	0	0	0	0	0	0	0	0	0	0	0	0	0	0	0	0
1850	OTU_1850	0	0	0	0	0	0	0	0	0	0	0	0	0	0	0	0	0	0	0	0	0	0	0	0	0	0	0	0	0	0	0	0	0	0	0	0	0	0	0	0	0	0	1	0	0	0	0	0
1851	OTU_1851	0	0	0	0	0	0	0	0	0	0	2	0	0	0	2	0	0	0	0	0	5	5	0	0	0	0	7	0	0	0	1	46	56	0	0	0	0	22	0	28	4	0	0	23	5	42	30	0
1852	OTU_1852	0	0	0	0	0	0	0	0	0	0	0	9	87	0	2	0	0	0	0	6	13	0	2	0	17	9	5	0	0	0	0	0	0	0	0	0	0	0	0	0	0	0	0	0	0	0	0	0
1853	OTU_1853	0	0	0	0	0	0	0	0	0	0	0	0	0	0	0	0	0	0	0	0	0	0	0	0	0	0	0	0	0	0	0	33	32	0	0	0	0	0	0	5	42	19	4	9	10	5	9	0
1854	OTU_1854	0	0	0	0	0	0	0	1	0	0	0	0	0	0	0	0	0	0	0	0	0	0	0	0	0	0	0	0	0	0	0	0	0	0	0	0	0	0	0	0	0	0	0	0	0	0	0	0
1855	OTU_1855	0	0	0	0	0	0	0	0	0	0	0	0	0	0	0	0	0	0	0	0	0	0	0	0	0	0	0	0	0	0	0	0	0	0	0	0	0	0	0	0	0	0	0	0	0	0	0	0
1856	OTU_1856	0	0	0	0	0	0	0	0	0	0	0	0	0	0	0	0	0	0	0	0	0	0	0	0	0	0	0	0	0	6	0	0	0	171	31	0	0	0	0	3	0	4	17	6	2	12	2	0
1857	OTU_1857	0	0	0	0	0	0	0	0	0	0	0	0	0	0	0	0	0	0	0	0	0	0	0	0	0	0	0	0	0	28	13	0	0	0	0	50	25	0	0	3	1	41	7	0	0	36	13	22
1858	OTU_1858	0	0	0	0	0	0	0	0	0	9	10	0	0	0	0	64	6	0	0	15	0	31	9	0	4	14	9	25	58	0	0	0	0	0	0	0	0	0	0	0	0	0	0	0	0	0	0	0
1859	OTU_1859	0	0	0	0	0	0	0	0	0	0	0	0	0	0	0	0	0	0	0	0	0	0	0	0	0	0	0	0	0	0	0	0	0	0	0	0	1	0	0	0	0	0	0	0	0	0	0	0
1860	OTU_1860	0	0	0	0	0	0	0	0	0	16	3	0	0	0	0	6	9	0	0	1	0	9	0	1	0	2	2	2	43	16	14	0	0	5	1	26	6	0	0	5	2	4	8	0	0	5	1	19
1861	OTU_1861	0	0	0	0	0	0	0	0	0	0	0	0	0	0	0	0	0	0	0	0	0	0	0	0	0	0	0	0	0	20	38	0	0	0	0	23	93	0	0	1	0	30	1	3	0	1	4	22
1862	OTU_1862	0	0	0	0	0	0	0	0	0	0	0	0	0	0	0	0	0	0	0	0	0	0	0	0	0	0	0	0	0	0	0	0	0	15	0	0	0	75	30	0	0	0	0	40	7	0	0	0
1863	OTU_1863	0	0	0	0	0	0	0	0	0	0	0	0	0	0	0	0	0	0	0	0	0	0	0	0	0	0	0	0	0	0	0	0	0	0	0	0	0	0	0	0	0	0	0	0	0	0	0	0
1864	OTU_1864	0	0	0	0	0	0	0	0	0	7	0	0	0	0	0	4	12	0	0	5	3	4	6	0	1	3	3	25	3	0	8	0	0	0	0	0	0	0	0	1	19	0	0	0	0	0	2	0
1865	OTU_1865	0	0	0	0	0	0	0	0	0	0	0	0	0	0	0	0	0	0	0	0	0	0	0	0	0	0	0	0	0	2	0	39	26	0	0	13	1	52	66	61	18	0	0	60	43	2	3	0
1866	OTU_1866	0	0	0	0	0	0	0	0	0	10	0	0	0	0	0	5	22	0	0	1	0	2	6	0	0	2	5	4	22	6	3	0	0	0	3	0	4	0	0	0	0	2	0	0	0	3	1	2
1867	OTU_1867	0	0	0	0	0	0	2	0	0	0	0	0	0	0	0	0	0	0	0	0	0	0	0	0	0	0	0	0	0	26	2	0	0	63	36	22	2	0	0	21	22	29	4	22	2	8	1	2
1868	OTU_1868	0	0	0	0	0	0	0	0	0	18	10	0	0	0	0	35	10	0	0	15	0	38	9	0	1	2	17	27	56	20	0	0	0	0	0	2	0	0	0	2	0	0	2	0	0	1	0	9
1869	OTU_1869	0	0	0	0	0	1	0	0	0	2	8	0	0	38	25	0	0	0	0	0	16	44	7	0	4	7	1	0	1	19	2	0	0	61	30	3	27	0	0	5	0	3	3	6	10	26	6	26
1870	OTU_1870	0	0	0	0	0	0	0	0	0	0	0	0	0	0	0	0	0	0	0	0	0	0	0	0	0	0	0	0	0	0	0	0	0	0	0	0	0	0	0	0	0	0	0	0	0	0	0	0
1871	OTU_1871	0	0	0	0	0	0	0	0	0	0	0	0	0	0	0	0	0	0	0	0	0	0	0	0	0	0	0	0	0	0	0	0	0	0	0	0	0	0	0	0	0	0	0	0	0	0	0	0
1872	OTU_1872	0	0	0	0	0	0	0	0	0	0	0	0	0	0	0	0	0	0	0	0	0	0	0	0	0	0	0	0	0	0	0	0	0	0	0	0	0	0	0	0	0	0	0	0	0	0	0	0
1873	OTU_1873	0	0	0	0	0	0	0	0	0	2	2	0	0	0	0	3	5	0	0	1	0	0	4	2	0	2	16	14	9	8	9	1	1	0	0	14	40	0	0	1	2	10	7	4	1	9	3	43
1874	OTU_1874	0	0	0	0	0	0	0	0	0	0	0	0	0	0	0	0	0	0	0	0	0	0	0	0	0	0	0	0	0	0	0	0	0	0	0	0	0	0	0	0	0	0	0	0	0	0	0	0
1875	OTU_1875	0	0	0	0	0	0	0	0	0	0	0	0	0	0	0	0	0	0	0	0	0	0	0	0	0	0	0	0	0	19	0	26	28	0	0	0	0	0	0	0	0	28	1	42	5	22	0	15
1876	OTU_1876	0	0	0	0	0	0	0	0	0	0	0	0	0	0	0	0	0	0	0	0	0	0	0	0	0	0	0	0	0	6	0	0	0	0	0	32	4	0	0	0	2	0	0	0	0	0	1	0
1877	OTU_1877	0	0	0	0	0	0	0	0	0	1	13	2	5	5	4	0	21	0	0	12	29	8	17	0	0	1	2	11	5	0	0	10	3	0	0	0	0	0	0	0	0	0	0	0	0	0	0	0
1878	OTU_1878	0	0	0	0	0	0	0	0	0	0	0	0	0	0	0	0	0	0	0	0	0	0	0	0	0	0	0	0	0	12	59	0	0	0	0	47	42	0	0	0	11	1	1	28	0	17	4	29
1879	OTU_1879	0	0	0	0	0	0	0	0	0	0	0	0	0	0	0	0	0	0	0	0	0	0	0	0	0	0	0	0	0	0	0	0	0	0	0	0	0	0	0	0	0	0	0	0	0	0	0	0
1880	OTU_1880	0	0	0	0	0	0	0	0	0	0	0	0	0	0	0	0	0	0	0	0	0	0	0	0	0	0	0	0	0	2	11	0	0	0	0	51	60	0	0	2	0	14	10	0	2	12	11	25
1881	OTU_1881	0	0	0	0	0	0	0	0	0	0	0	0	0	0	0	0	0	0	0	0	0	0	0	0	0	0	0	0	0	1	8	1	0	81	17	1	0	0	0	2	2	0	4	4	4	23	3	0
1882	OTU_1882	0	0	0	0	0	0	0	0	0	0	0	0	0	0	0	0	0	0	0	0	0	0	0	0	0	0	0	0	0	11	7	63	46	0	0	0	0	0	0	7	14	2	10	14	27	26	8	0
1883	OTU_1883	0	0	0	0	0	0	0	0	0	9	1	0	0	0	0	9	15	0	0	6	0	18	21	0	1	19	4	4	30	2	0	0	0	0	0	10	11	0	0	0	3	1	4	0	0	5	9	18
1884	OTU_1884	0	0	0	0	0	0	0	0	0	2	6	0	0	14	23	0	0	0	0	3	1	16	1	0	1	1	1	3	8	0	0	0	0	0	0	0	0	0	0	0	0	0	0	0	0	0	0	0
1885	OTU_1885	0	0	0	0	0	0	0	0	0	0	0	0	0	0	0	0	0	0	0	0	0	0	0	0	0	0	0	0	0	0	0	0	0	0	0	0	0	0	0	0	0	0	0	0	0	0	0	0
1886	OTU_1886	0	0	0	0	0	0	0	0	0	0	12	42	105	0	0	0	0	0	0	0	11	16	5	30	25	10	7	0	0	0	0	0	0	0	0	0	0	0	0	0	0	0	0	0	0	0	0	0
1887	OTU_1887	0	0	0	0	0	0	0	0	0	0	0	0	0	0	0	0	0	0	0	0	0	0	0	0	0	0	0	0	0	51	25	0	0	0	0	6	18	0	0	33	2	6	13	0	0	3	13	15
1888	OTU_1888	0	0	0	0	0	0	0	0	0	0	0	0	0	0	0	0	0	0	0	0	0	0	0	0	0	0	0	0	0	21	13	0	0	0	0	40	52	0	0	6	12	16	8	0	0	6	2	36
1889	OTU_1889	0	0	0	0	0	0	0	0	0	0	0	0	0	0	1	0	0	0	0	0	0	0	0	0	0	0	0	0	0	8	0	0	0	112	28	0	0	0	0	0	7	20	4	18	3	22	8	1
1890	OTU_1890	0	0	0	0	0	0	0	0	0	0	0	0	0	0	0	0	0	0	0	0	0	0	0	0	0	0	0	0	0	5	0	0	0	74	3	0	0	0	0	0	12	0	0	26	2	12	1	3
1891	OTU_1891	0	0	0	0	0	0	0	0	0	15	31	0	0	358	327	0	0	0	0	73	26	119	55	24	22	36	44	23	46	27	17	0	4	303	141	0	0	0	0	44	57	78	15	24	17	38	26	0
1892	OTU_1892	0	0	0	0	0	0	0	0	0	25	13	0	0	0	0	21	20	0	0	4	4	13	46	0	0	10	10	24	66	0	0	0	0	0	0	0	0	0	0	0	0	0	0	0	0	0	0	0
1893	OTU_1893	0	0	0	0	0	0	0	0	0	1	2	0	0	0	0	16	34	0	0	10	10	19	7	0	3	23	8	38	5	12	9	0	0	0	0	0	43	0	0	0	0	0	7	0	0	1	0	3
1894	OTU_1894	0	0	0	0	0	0	0	0	0	0	0	0	0	0	0	0	9	0	0	0	8	0	0	0	0	0	3	0	0	0	107	0	0	0	0	6	200	0	0	2	9	1	3	0	0	15	7	29
1895	OTU_1895	0	0	0	0	0	0	0	0	0	18	0	0	0	2	4	0	0	0	5	0	0	0	0	0	1	2	9	0	2	14	8	0	16	6	0	1	8	3	0	1	8	27	0	0	7	5	2	0
1896	OTU_1896	0	0	0	0	0	0	0	0	0	0	0	0	0	0	0	0	0	0	0	0	0	0	0	0	0	0	0	0	0	0	0	0	0	0	0	0	0	0	0	0	0	0	0	0	0	0	0	0
1897	OTU_1897	0	0	0	0	0	0	0	0	0	0	0	0	0	0	0	0	0	0	0	0	0	0	0	0	0	0	0	0	0	11	8	0	0	0	0	31	41	0	0	14	10	16	10	0	0	1	1	1
1898	OTU_1898	0	0	0	0	0	0	0	0	0	0	0	0	0	0	0	0	0	0	0	0	0	0	0	0	0	0	0	0	0	0	0	0	0	0	0	0	0	0	0	0	0	0	0	0	0	0	0	0
1899	OTU_1899	0	0	0	0	0	0	0	0	0	0	0	3	0	0	10	0	0	0	0	0	0	0	0	0	0	0	3	0	0	0	0	39	16	0	0	0	0	0	0	52	4	0	0	23	3	11	9	37
1900	OTU_1900	0	0	0	0	0	0	0	0	0	0	0	0	0	0	0	0	0	0	0	0	0	0	0	0	0	0	0	0	0	0	0	0	0	0	0	0	0	0	0	0	0	0	0	0	0	0	0	0
1901	OTU_1901	0	0	0	0	0	0	0	0	0	13	5	0	0	0	0	28	3	0	0	5	0	29	35	2	10	0	7	62	68	0	0	0	0	0	0	0	0	0	0	0	0	0	0	0	0	0	0	0
1902	OTU_1902	0	0	0	0	0	0	0	0	0	5	5	14	0	45	16	0	0	0	0	7	3	23	12	14	17	3	5	1	8	0	12	11	0	1	0	0	0	0	0	6	0	0	1	14	1	0	0	1
1903	OTU_1903	0	0	0	0	0	0	0	0	0	0	0	0	0	0	0	0	0	0	0	0	0	0	0	0	0	0	0	0	0	70	0	0	0	0	0	0	59	0	0	1	0	0	36	0	0	22	22	5
1904	OTU_1904	0	0	0	0	0	0	0	0	0	0	0	0	0	0	0	0	0	0	0	0	0	0	0	0	0	0	0	0	0	0	5	56	37	0	0	0	0	0	0	13	32	24	1	34	24	10	4	0
1905	OTU_1905	0	0	0	0	0	0	0	0	0	10	1	0	0	0	0	7	6	0	0	2	3	9	8	0	0	0	3	7	11	12	18	1	0	0	2	33	38	4	1	9	6	26	12	0	0	11	2	13
1906	OTU_1906	0	0	0	0	0	0	0	0	0	3	0	0	0	8	0	0	0	0	0	27	0	0	0	0	24	0	0	0	0	27	0	30	25	0	0	0	6	11	13	9	12	0	1	1	9	23	18	20
1907	OTU_1907	0	0	0	0	0	0	0	0	0	0	0	0	0	0	0	0	0	0	0	0	0	0	0	0	0	0	0	0	0	27	20	0	0	0	0	11	21	0	0	10	16	24	12	0	0	8	9	39
1908	OTU_1908	0	0	0	0	0	0	0	0	0	0	0	0	0	0	0	0	0	0	0	0	0	0	0	0	0	0	0	0	0	0	0	0	0	0	0	0	0	0	0	0	0	0	0	0	0	0	0	0
1909	OTU_1909	0	0	0	0	0	0	0	0	0	0	0	0	0	0	0	0	0	0	0	0	0	0	0	0	0	0	0	0	0	10	12	0	0	47	25	17	13	0	0	3	2	19	9	8	4	9	5	19
1910	OTU_1910	0	0	0	1	0	0	0	0	0	3	10	0	0	27	12	0	0	0	0	3	10	18	1	4	3	8	15	0	0	0	0	0	0	0	0	0	0	0	0	0	0	0	0	0	0	0	0	0
1911	OTU_1911	0	0	0	0	0	0	0	0	0	0	0	0	0	0	0	0	0	0	0	0	0	0	0	0	0	0	0	0	0	0	0	0	0	0	0	0	0	0	0	0	0	0	0	0	0	0	0	0
1912	OTU_1912	0	0	0	0	0	0	0	0	0	0	0	0	0	0	13	0	0	0	0	0	0	0	1	0	3	0	0	0	0	0	0	10	47	0	0	0	0	40	0	8	14	0	0	0	12	0	6	0
1913	OTU_1913	0	0	0	0	0	0	0	0	0	28	0	0	0	0	0	23	1	0	0	0	0	2	3	0	0	8	0	2	30	79	68	3	0	0	0	146	267	3	0	36	23	82	47	22	0	27	35	98
1914	OTU_1914	0	0	0	0	0	0	0	0	0	9	14	0	0	0	0	41	27	0	0	0	2	56	15	0	0	0	1	54	34	0	0	0	0	0	0	0	0	0	0	0	0	0	0	0	0	0	0	0
1915	OTU_1915	0	0	0	0	0	0	0	0	0	0	0	0	0	0	0	1	0	0	0	0	0	0	0	0	0	0	3	14	2	0	0	0	0	0	0	0	0	0	0	0	0	0	0	0	0	0	0	0
1916	OTU_1916	0	0	0	0	1	0	0	0	0	42	8	0	0	0	0	60	57	0	0	0	4	51	5	0	0	2	20	118	97	0	0	0	0	0	0	0	0	0	0	0	0	0	0	0	0	0	0	0
1917	OTU_1917	0	0	0	0	0	0	0	0	0	0	0	0	0	1	5	0	0	0	0	0	0	0	0	0	0	0	2	0	0	47	2	27	38	0	0	0	0	28	40	0	0	18	0	14	1	5	2	0
1918	OTU_1918	1	0	0	0	1	0	0	0	0	13	1	0	0	0	0	0	0	3445	2706	383	322	17	4	1373	1003	68	38	3	1	0	0	0	0	0	0	0	0	64	46	5	0	0	0	20	5	0	0	0
1919	OTU_1919	0	0	0	0	0	0	0	0	0	6	10	0	0	0	0	48	5	0	0	19	0	9	35	7	0	12	16	38	31	0	0	0	0	0	0	0	0	0	0	0	0	0	0	0	0	0	0	0
1920	OTU_1920	0	0	0	0	0	0	0	0	0	0	0	0	0	0	0	0	0	0	0	0	0	0	0	0	0	0	0	0	0	0	0	0	0	0	0	0	0	0	0	0	0	0	0	0	0	0	0	0
1921	OTU_1921	0	0	0	0	0	0	0	0	0	0	0	0	0	0	0	0	2	0	0	0	0	5	1	0	0	0	0	16	4	2	9	0	0	0	0	42	39	0	0	0	5	3	20	5	0	20	5	24
1922	OTU_1922	0	0	0	1	0	0	0	0	0	0	0	0	0	42	100	0	0	0	0	10	26	28	16	17	16	1	10	3	8	0	0	0	0	0	0	0	1	0	0	0	0	0	0	0	0	0	0	0
1923	OTU_1923	0	0	0	0	0	0	0	0	0	0	0	0	0	0	0	0	0	0	0	0	0	0	0	0	0	0	0	0	0	0	0	0	0	0	0	0	0	0	0	0	0	0	0	0	0	0	0	0
1924	OTU_1924	0	0	0	0	0	0	0	0	0	3	2	0	0	0	0	7	6	0	0	2	0	22	3	7	0	2	9	6	4	0	0	0	0	0	0	0	0	0	0	0	0	0	0	0	0	0	0	0
1925	OTU_1925	0	0	0	0	0	0	0	0	0	6	1	0	0	0	0	11	31	0	8	0	0	19	7	4	0	1	4	44	1	9	7	0	0	0	2	7	27	0	0	0	7	0	9	4	0	6	1	20
1926	OTU_1926	0	0	0	0	0	0	0	0	0	9	8	0	0	0	0	21	26	0	0	6	2	27	6	0	0	14	12	27	70	2	0	0	0	0	0	0	0	0	0	0	0	0	0	0	0	0	0	3
1927	OTU_1927	0	0	0	0	0	0	0	0	0	0	0	0	0	0	2	0	0	0	1	0	0	0	0	0	0	0	0	0	0	31	50	0	0	15	8	14	7	0	0	5	22	8	19	0	0	0	3	2
1928	OTU_1928	0	0	0	0	0	0	0	0	0	0	3	23	20	0	0	0	1	0	0	2	4	1	0	7	3	7	1	0	0	7	6	0	1	90	27	0	0	0	0	4	4	8	10	6	0	6	8	2
1929	OTU_1929	0	0	0	0	0	0	0	0	0	0	16	0	10	0	0	0	1	0	0	37	0	0	20	0	0	0	0	0	0	0	0	1	0	0	0	0	0	0	0	0	0	0	0	0	0	0	0	0
1930	OTU_1930	0	0	0	0	0	0	0	0	0	5	4	61	73	12	9	0	0	0	0	5	14	12	5	14	3	3	6	5	2	0	0	0	0	0	0	0	0	0	0	0	0	0	0	0	0	0	0	0
1931	OTU_1931	0	0	0	0	0	0	0	0	0	5	17	0	0	0	0	7	45	0	0	10	15	22	12	0	0	20	19	58	13	0	0	0	0	0	0	0	0	0	0	0	0	0	0	0	0	0	0	0
1932	OTU_1932	0	0	0	0	0	0	0	0	0	0	0	0	0	0	0	0	0	0	0	0	0	0	0	0	0	0	0	0	0	19	4	50	38	0	0	0	0	0	0	60	33	10	8	17	5	26	2	0
1933	OTU_1933	0	0	0	0	0	0	0	0	1	0	0	0	0	0	0	0	0	0	0	0	0	0	0	0	0	0	0	0	0	21	15	0	0	0	9	12	21	0	0	14	20	16	9	0	1	17	5	41
1934	OTU_1934	0	0	0	0	0	0	0	0	0	1	3	0	0	1	3	10	16	0	0	0	0	8	0	4	1	6	1	3	2	0	0	0	0	0	0	0	0	0	0	0	0	0	0	0	0	0	0	0
1935	OTU_1935	0	0	0	0	0	0	0	0	0	0	0	0	0	0	0	0	0	0	0	5	0	0	0	0	0	0	0	0	0	5	0	29	19	10	2	1	0	0	0	4	0	0	14	10	10	4	2	0
1936	OTU_1936	0	0	0	0	0	0	0	0	0	0	0	0	0	0	0	0	0	0	0	0	0	0	0	0	0	0	0	0	0	0	0	0	0	0	0	0	0	0	0	0	0	0	0	0	0	0	0	0
1937	OTU_1937	0	0	0	0	0	0	0	0	0	22	14	0	0	4	2	0	66	0	0	2	0	38	9	0	10	34	23	16	20	0	0	0	0	0	0	0	0	0	0	0	0	0	0	0	0	0	0	0
1938	OTU_1938	0	0	0	0	0	0	0	0	0	0	0	0	0	0	0	0	0	0	0	0	0	0	0	0	0	0	0	0	0	5	0	0	0	100	50	0	38	0	0	0	11	2	14	11	2	19	5	1
1939	OTU_1939	0	0	0	0	0	0	0	0	0	8	2	0	0	47	76	0	0	0	0	13	13	55	10	17	3	3	1	2	0	0	0	0	0	0	0	0	0	0	0	0	0	0	0	0	0	0	0	0
1940	OTU_1940	0	0	0	0	0	0	0	0	0	15	1	0	0	0	0	21	16	0	0	2	5	16	36	2	0	10	5	20	81	0	0	0	0	0	0	0	0	0	0	0	0	0	0	0	0	0	0	1
1941	OTU_1941	0	0	0	0	0	0	0	0	0	12	2	0	0	0	0	31	16	0	0	18	0	14	58	9	13	3	6	23	31	0	0	0	0	0	0	0	0	0	0	0	0	0	0	0	0	0	0	0
1942	OTU_1942	0	0	0	0	0	0	0	0	0	0	0	18	81	0	0	0	21	0	0	4	23	47	6	5	23	4	0	4	7	0	0	0	0	0	0	0	0	0	0	0	0	0	0	0	0	0	0	0
1943	OTU_1943	0	0	0	0	1	0	1	0	0	37	43	191	441	317	331	0	1	0	1	152	168	151	165	41	127	77	87	24	85	10	0	166	66	85	12	0	0	0	0	2	117	16	8	30	61	53	46	0
1944	OTU_1944	0	0	0	0	0	0	0	0	0	0	0	0	0	0	0	0	0	0	0	0	0	0	0	0	0	0	0	0	0	15	11	0	0	0	0	6	41	1	0	7	12	11	1	0	0	3	6	20
1945	OTU_1945	0	0	0	0	0	0	0	0	0	0	0	0	0	0	0	0	0	0	0	0	0	0	0	0	0	0	0	0	0	6	30	0	0	0	0	35	50	0	0	7	1	7	9	0	0	10	5	8
1946	OTU_1946	0	0	0	0	0	0	0	0	0	0	0	0	0	0	0	0	0	0	0	0	0	0	0	0	0	0	0	0	0	14	8	0	0	4	3	24	17	0	0	2	10	20	6	0	0	16	5	22
1947	OTU_1947	0	0	0	0	0	0	0	0	0	0	0	0	0	0	0	0	0	0	0	0	0	0	0	0	0	0	0	0	0	12	25	0	0	8	2	13	15	0	0	3	0	15	23	3	12	14	8	23
1948	OTU_1948	0	0	0	0	0	0	0	0	0	0	0	0	0	0	0	1	0	0	0	3	0	0	0	0	0	0	0	15	0	0	0	0	0	0	0	0	0	0	0	0	0	0	0	0	0	0	0	0
1949	OTU_1949	0	0	0	0	0	0	0	0	0	0	1	31	32	0	0	0	0	0	0	7	9	4	1	7	9	3	2	0	0	0	0	0	0	0	0	0	0	0	0	0	0	0	0	0	0	0	0	0
1950	OTU_1950	0	0	0	0	1	0	0	0	0	50	4	0	0	0	0	51	45	0	0	0	1	31	14	8	6	9	17	0	25	0	0	0	0	0	0	0	0	0	0	0	0	0	0	0	0	0	0	0
1951	OTU_1951	0	0	0	0	0	0	0	0	0	1	4	65	79	4	0	0	0	1	0	10	32	2	6	9	3	3	2	0	3	0	0	0	0	0	0	0	0	0	0	0	0	0	0	0	0	0	0	0
1952	OTU_1952	0	0	0	0	0	0	0	0	0	19	0	37	47	0	0	0	0	0	0	6	26	1	4	54	5	3	7	0	0	0	0	0	0	0	0	0	0	0	0	0	0	0	0	0	0	0	0	0
1953	OTU_1953	0	0	0	0	0	0	0	0	0	0	0	0	0	0	0	0	0	1	0	0	0	0	2	0	0	0	0	0	0	0	0	17	5	0	0	0	0	0	0	12	2	1	4	8	2	0	1	3
1954	OTU_1954	0	0	0	0	0	0	0	0	0	2	2	6	0	28	49	0	0	0	0	4	1	26	21	0	16	2	1	0	4	0	0	0	0	43	2	0	0	0	0	0	1	0	0	4	0	1	4	0
1955	OTU_1955	0	0	0	0	0	0	0	0	0	1	2	17	13	2	1	2	12	0	0	3	0	1	7	0	0	2	1	13	2	10	1	0	0	103	10	0	0	0	0	3	10	0	0	1	2	1	4	3
1956	OTU_1956	0	0	0	0	0	0	0	0	0	0	0	0	0	0	0	0	0	0	0	0	0	0	0	0	0	0	0	0	0	0	0	73	63	0	0	0	0	0	0	15	15	5	0	6	34	16	8	0
1957	OTU_1957	0	0	0	0	0	0	0	0	0	0	0	0	0	0	0	0	0	0	0	0	0	0	0	0	0	0	0	0	0	45	0	0	0	0	0	92	71	0	0	3	0	3	1	0	0	0	11	17
1958	OTU_1958	0	0	0	0	0	0	1	0	0	0	9	0	0	0	0	10	21	0	0	3	0	3	2	0	0	14	8	18	11	0	0	0	0	0	0	0	0	0	0	0	0	0	0	0	0	0	0	0
1959	OTU_1959	0	0	0	0	0	0	0	0	0	0	0	0	0	0	0	0	0	0	0	0	0	0	0	0	0	0	0	0	0	0	0	0	0	0	0	0	0	0	0	0	0	0	0	0	0	0	0	0
1960	OTU_1960	0	0	0	0	0	0	0	0	0	3	0	0	0	0	0	5	38	0	0	0	0	22	2	0	0	4	2	0	19	0	0	0	0	0	0	0	0	0	0	0	0	0	0	0	0	0	0	0
1961	OTU_1961	0	0	0	0	0	0	0	0	0	6	17	0	0	16	50	0	0	0	0	10	17	6	29	13	4	12	11	41	5	0	0	0	0	0	0	0	0	0	0	0	0	0	0	0	0	0	0	0
1962	OTU_1962	0	0	0	0	0	0	0	0	0	0	0	0	0	0	0	0	0	0	0	0	0	0	0	0	0	0	0	0	0	0	0	0	0	0	0	0	0	0	0	0	0	0	0	0	0	0	0	0
1963	OTU_1963	0	0	0	0	0	0	0	0	0	0	7	0	0	0	0	8	29	0	0	1	2	3	1	0	0	7	2	8	17	9	2	0	0	0	0	0	16	0	0	3	0	0	5	0	0	2	0	13
1964	OTU_1964	0	0	0	0	0	0	0	0	0	5	5	0	0	28	32	20	22	0	0	2	19	17	10	1	5	24	11	21	16	0	0	0	0	0	0	0	0	0	0	0	0	0	0	0	0	0	0	0
1965	OTU_1965	0	0	0	0	0	0	0	0	0	29	1	0	0	0	0	18	13	0	0	2	14	27	35	0	0	12	8	13	90	0	0	0	0	0	0	0	0	0	0	0	0	0	0	0	0	0	0	1
1966	OTU_1966	0	0	0	0	0	0	0	0	0	0	0	0	0	0	0	0	0	0	0	0	0	0	0	0	0	0	0	0	0	0	0	0	0	0	0	0	0	0	0	0	0	0	0	0	0	0	0	0
1967	OTU_1967	0	0	0	0	0	0	0	0	0	0	0	0	0	0	0	0	0	0	0	0	0	0	0	0	0	0	0	0	0	0	0	0	0	0	0	0	0	0	0	0	0	0	0	0	0	0	0	0
1968	OTU_1968	0	0	0	0	0	0	0	0	0	0	4	0	0	0	0	0	2	0	0	0	0	1	5	0	0	9	0	0	9	0	0	0	0	0	0	0	0	0	0	0	0	0	0	0	0	0	0	0
1969	OTU_1969	0	0	0	0	0	0	0	0	0	16	18	0	0	0	0	14	19	0	0	24	0	8	28	0	0	11	15	66	25	0	0	0	0	0	0	0	0	0	0	0	0	0	0	0	0	0	0	0
1970	OTU_1970	0	0	0	0	0	0	0	0	0	0	0	0	0	0	0	0	0	0	0	0	0	0	0	0	0	0	0	0	0	6	17	0	0	0	0	34	15	0	0	0	25	14	7	7	0	6	8	55
1971	OTU_1971	0	0	0	0	0	0	0	0	0	0	0	0	0	0	0	0	0	0	0	0	0	0	0	0	0	0	0	0	0	0	0	0	0	0	0	0	0	0	0	0	0	0	0	0	0	0	0	0
1972	OTU_1972	0	0	0	0	0	0	0	0	0	1	0	0	0	0	0	0	0	0	0	0	0	1	0	0	1	0	0	1	0	12	2	0	0	0	0	16	64	0	0	6	1	27	12	0	0	2	4	17
1973	OTU_1973	0	0	0	0	0	0	0	0	0	15	11	0	0	0	0	26	12	0	0	0	5	24	9	14	1	14	12	19	80	0	0	0	0	0	0	0	0	0	0	0	0	0	0	0	0	0	0	0
1974	OTU_1974	0	0	0	0	0	0	0	0	0	2	0	0	0	88	33	0	0	0	0	10	0	0	10	0	0	5	0	7	0	0	0	0	0	0	0	0	0	0	0	0	0	0	0	0	0	0	0	0
1975	OTU_1975	0	0	0	0	0	0	0	0	0	0	0	0	0	0	0	0	0	0	0	0	0	0	0	0	0	0	0	0	0	0	0	0	0	0	0	0	0	0	0	0	0	0	0	0	0	0	0	0
1976	OTU_1976	0	0	0	0	0	0	0	0	0	0	0	0	0	0	0	0	0	0	0	0	0	0	0	0	0	0	0	0	0	0	0	0	0	0	0	0	0	0	0	0	0	0	0	0	0	0	0	0
1977	OTU_1977	0	0	0	0	0	0	0	0	0	4	6	0	0	4	2	7	22	0	0	5	5	25	9	0	5	9	5	10	20	1	1	0	0	44	8	0	0	0	0	1	3	4	1	1	1	4	2	1
1978	OTU_1978	0	0	0	1	0	0	0	0	0	0	0	0	0	0	0	0	0	0	0	0	0	0	0	0	0	0	0	0	0	1	1	0	0	0	0	19	3	0	0	1	0	0	1	0	0	0	5	9
1979	OTU_1979	0	0	0	0	0	0	0	0	0	10	9	0	0	39	19	1	0	0	0	5	9	14	12	7	4	4	10	8	28	0	2	0	1	27	6	0	0	0	0	1	5	1	1	6	1	4	1	0
1980	OTU_1980	0	0	0	0	0	0	0	0	0	1	0	0	0	0	0	0	0	75	23	19	4	0	0	23	33	2	4	0	27	0	0	0	0	0	0	0	0	0	0	0	0	0	0	0	0	0	0	0
1981	OTU_1981	0	0	0	0	0	0	1	0	0	3	10	0	0	124	77	9	13	0	0	36	18	0	4	2	11	15	35	0	48	0	0	0	0	0	0	0	0	0	0	0	0	0	0	0	0	0	0	0
1982	OTU_1982	0	0	0	0	0	0	0	0	0	22	4	0	0	0	0	39	28	0	0	1	0	13	7	0	1	6	6	46	53	0	0	0	0	0	0	0	0	0	0	0	0	0	0	0	0	0	0	0
1983	OTU_1983	0	0	0	0	0	0	0	0	0	0	0	0	0	5	9	1	0	0	0	1	2	15	0	5	2	2	11	1	9	27	23	0	0	0	0	20	29	0	0	0	6	14	3	0	0	4	7	15
1984	OTU_1984	0	0	0	0	0	0	0	0	0	26	22	0	0	0	0	30	35	0	0	6	7	15	8	0	1	7	6	30	37	0	0	0	0	1	0	1	3	0	0	3	0	0	1	0	0	0	2	2
1985	OTU_1985	0	0	0	0	0	0	0	0	0	0	0	0	0	0	0	0	0	0	0	0	0	0	0	0	0	0	0	0	0	0	16	0	0	1	0	28	11	0	0	7	40	51	2	0	0	10	0	43
1986	OTU_1986	0	0	0	0	0	0	0	0	0	0	0	0	0	0	0	0	0	0	0	0	0	0	0	0	0	0	0	0	0	0	0	0	0	0	0	0	0	0	0	0	0	0	0	0	0	0	0	0
1987	OTU_1987	0	0	0	0	0	0	0	0	0	0	0	0	0	0	0	0	0	0	0	0	0	0	0	0	0	0	0	0	0	0	0	0	0	0	0	0	0	0	0	0	0	0	0	0	0	0	0	0
1988	OTU_1988	0	0	0	0	0	0	0	0	0	2	1	0	0	0	0	9	6	0	0	2	0	16	5	1	1	3	2	8	11	4	12	0	0	0	0	10	10	0	0	8	0	9	0	0	0	3	2	5
1989	OTU_1989	0	0	0	0	0	0	0	0	0	0	0	0	0	0	0	0	0	0	0	0	0	0	0	0	0	0	0	0	0	2	14	0	0	134	33	0	0	0	0	1	0	2	20	2	10	3	1	2
1990	OTU_1990	0	0	0	0	0	0	0	0	0	23	2	0	0	0	0	11	22	0	0	2	2	18	8	0	0	3	8	21	36	5	2	0	0	0	0	1	2	0	0	0	0	8	1	0	0	5	0	1
1991	OTU_1991	0	0	0	0	0	1	0	0	0	30	21	0	0	0	0	8	10	0	0	0	3	21	2	0	2	2	1	1	8	0	0	4	0	1	0	24	37	0	0	12	0	7	2	0	0	4	0	3
1992	OTU_1992	0	0	0	0	0	0	0	0	0	0	0	0	0	0	0	4	0	0	0	0	0	32	1	0	0	1	7	73	7	1	0	0	0	0	0	0	56	0	0	16	0	0	3	0	0	0	0	0
1993	OTU_1993	0	0	0	0	0	0	0	0	0	5	0	0	0	1	3	0	0	0	0	9	0	0	1	0	0	0	0	0	0	5	0	6	7	21	33	0	0	0	0	34	22	5	3	31	8	5	10	0
1994	OTU_1994	0	0	0	0	0	0	0	0	0	0	0	0	0	0	0	1	0	0	0	2	0	1	0	1	0	0	1	4	1	0	0	0	0	0	0	0	0	0	0	0	0	0	0	0	0	0	0	0
1995	OTU_1995	0	0	0	0	0	0	0	0	0	2	2	14	36	0	0	0	0	0	0	4	13	0	10	14	5	0	3	0	0	0	0	38	12	0	0	0	0	0	0	1	24	4	2	16	9	4	3	0
1996	OTU_1996	0	0	0	0	0	0	0	0	0	16	9	0	0	5	13	18	37	0	0	0	8	35	4	4	7	5	32	10	32	0	0	0	0	0	0	0	0	0	0	0	0	0	0	0	0	0	0	0
1997	OTU_1997	0	0	0	0	0	0	0	0	0	0	0	0	0	0	0	0	0	0	0	0	0	0	0	0	0	0	0	0	0	0	0	0	0	0	0	0	0	0	0	0	0	0	0	0	0	0	0	0
1998	OTU_1998	0	0	0	0	0	0	0	0	0	0	0	0	0	0	0	0	0	0	0	0	0	0	0	0	0	0	0	0	0	0	0	0	0	0	0	0	0	0	0	0	0	0	0	0	0	0	0	0
1999	OTU_1999	0	0	0	0	0	0	0	0	0	10	8	0	0	49	58	0	0	0	0	8	14	19	21	12	1	6	6	2	13	0	0	0	0	0	0	0	0	0	0	0	0	0	0	0	0	0	0	0
[truncated: 6,583 more rows]
[truncated: 31 more columns]

## Sheet: clean OTUs
sort	ID	L1_S	L1_M	L1_L	L1_XL	L1_4x	L1_equ	L1_fibo	L1_g	L1_invg	L1_log	L2_S	L2_M	L2_L	L2_XL	L2_4x	L2_equ	L2_fibo	L2_g	L2_invg	L2_log	L3_S	L3_M	L3_L	L3_XL	L3_4x	L3_equ	L3_fibo	L3_g	L3_invg	L3_log	sequ	total	spread	parent_id	curated	rank	keept	identity	scientificName	classification	Kingdom	Phylum	Class	Order	Family	Genus	Species	size_estimate
1	OTU_1	0	0	0	0	0	0	0	0	0	0	1709	399156	136665	1782	64420	112029	91022	114676	101059	42825	0	0	0	0	0	0	0	0	0	0	ACTAGCTTCTAATATTTTCCATAGAGGCCCTTCAATTGATATATCAATTTTCTCTCTTCATATTGCAGGAATATCTTCTATTTTAGGAGCTATTAATTTTATCTCTACAATTATTAACATACATCATAAGTCAGTATCAATAGACAAAATCCCTTTAATAGTTTGATCAATTTTAATTACAGCTATTCTTCTTCTACTTTCCTTACCAGTTCTAGCAGGAGCAATTACTATATTATTAACAGATCGTAATTTAAATACTTCATTTTTTGATCCATCAGGAGGGGGAGACCCAATTTTATACCAACATTTATTT	1069896	55	OTU_1	parent	1	1	100	BOLD:AAE0419	Animalia_Arthropoda_Insecta_Hymenoptera_Formicidae_Myrmica_Myrmica ruginodis	Animalia	Arthropoda	Insecta	Hymenoptera	Formicidae	Myrmica	Myrmica ruginodis	M
2	OTU_2	166	0	0	229273	1230	34218	4900	116961	9148	533	0	0	0	9534	0	1015	0	2007	0	0	0	0	0	14922	0	2142	173	4025	404	0	TTTATCTTCTTATTTATTTCATTCATCACCTTCAATTGATATTGCAATTTTTTCTTTACATATATCAGGAATCTCTTCAATTATTGGATCATTAAATTTTATCGTTACTATTTTATTAATAAAAAATTTTTCATTAAATTATGATCAAATTAATTTATTTTCATGATCAGTATGTATTACAGTAATTTTATTAATTCTATCTTTACCAGTATTAGCCGGTGCAATTACTATATTATTATTTGATCGAAATTTTAATACTTCATTTTTTGACCCAATAGGAGGAGGAGACCCAATCCTTTATCAACATTTATTT	425349	67	OTU_2	parent	2	1	99.042	BOLD:AAB1062	Animalia_Arthropoda_Insecta_Hymenoptera_Apidae_Bombus_Bombus terrestris	Animalia	Arthropoda	Insecta	Hymenoptera	Apidae	Bombus	Bombus terrestris	XL
3	OTU_3	3363	0	0	0	1826	510	3404	259	1674	5064	84120	0	261	71	42355	10707	31004	1972	21293	81206	1599	0	0	0	866	326	931	0	467	2073	TCTCTCAAGAGCAATCGCCCATACTGGGGCATCAGTTGATTTAGCTATTTTTTCTCTTCATCTAGCAGGAATTAGATCTATCCTAGGAGCAGTAAATTTTATTACTACTATTATTAATATACGTTCCGTAAGATTAACACTAGAGCGAATACCTTTATTTGTTTGATCAGTATTTATTACGGCTATTTTACTTTTATTATCACTACCTGTTTTAGCAGGAGCTATTACTATACTACTAACAGATCGTAATATTAATACTTCTTTTTTTGACCCTGCAGGAGGGGGTGACCCAATTCTTTACCAACATTTATTC	291184	62	OTU_3	parent	3	1	99.681	BOLD:ACR3866	Animalia_Arthropoda_Insecta_Psocodea_Caeciliusidae_Valenzuela_Valenzuela burmeisteri	Animalia	Arthropoda	Insecta	Psocodea	Caeciliusidae	Valenzuela	Valenzuela burmeisteri	S
4	OTU_4	0	0	0	69	0	0	0	0	0	0	904	0	0	131977	944	16741	2636	38363	2223	1069	340	0	0	45142	465	6949	840	12328	1550	605	ACTATCATCTAATATTGCCCATAGAGGATCATCTGTTGATTTAGCAATTTTTTCCTTACATTTAGCAGGAATTTCGTCAATTTTAGGAGCTATTAATTTTATTACAACTATTATTAATATACGAATTAATAATATATCTTATGATCAAATACCCTTATTTGTTTGAGCTGTGGGAATTACAGCATTACTTCTTTTACTTTCATTACCTGTTTTAGCAGGTGCTATTACTATACTTTTAACAGATCGAAATTTAAATACATCTTTTTTTGATCCAGCCGGAGGAGGAGATCCTATTTTATATCAACATTTATTT	264644	62	OTU_4	parent	4	1	100	BOLD:AAB0123	Animalia_Arthropoda_Insecta_Lepidoptera_Nymphalidae_Lasiommata_Lasiommata megera	Animalia	Arthropoda	Insecta	Lepidoptera	Nymphalidae	Lasiommata	Lasiommata megera	XL
5	OTU_5	12842	2587	0	142	7594	2545	10873	1677	6003	19558	0	0	0	0	0	0	0	0	0	0	29936	35000	0	0	23242	18299	24397	9881	23245	33687	CCTATCATCAGGAATTGCTCATGGAGGAGCTTCAGTAGATTTAGCAATTTTTTCTCTTCATTTAGCTGGTATTTCTTCTATTTTAGGTGCTGTAAACTTTATTACAACAGTAATTAATATACGAACCCCCGGAATTTCATTTGATCGAATACCTTTATTTGTATGATCTGTAGTAATTACAGCTCTTTTATTATTACTTTCTTTGCCTGTATTAGCTGGAGCTATTACAATATTATTAACAGATCGAAATTTAAATACTTCATTTTTTGACCCTGCTGGAGGAGGAGACCCAATTTTATATCAACATTTATTT	258945	58	OTU_5	parent	5	1	99.042	BOLD:ACR1843	Animalia_Arthropoda_Insecta_Diptera_Empididae_Hilara_Hilara albitarsis	Animalia	Arthropoda	Insecta	Diptera	Empididae	Hilara	Hilara albitarsis	S
6	OTU_6	5043	0	0	0	2677	776	3941	445	1891	6493	0	0	0	0	0	0	0	0	0	0	59043	2174	0	0	35629	16203	33269	5801	18504	63022	CCTTTCATCTATTATTGCTCATGGAGGAGCTTCAGTTGATTTAGCTATTTTTTCTCTTCATTTAGCTGGAGTATCTTCTATTCTAGGAGCTGTAAATTTTATTACAACTGTAATTAATATACGATCAACAGGTATTACATTTGACCGAATACCCCTATTTGTATGATCAGTAGTAATCACAGCTTTATTATTACTTCTTTCTTTGCCTGTATTAGCAGGAGCTATTACTATATTATTAACAGATCGAAATTTAAATACTTCGTTCTTTGACCCGGCGGGAGGAGGAGATCCAATTCTTTATCAACACTTATTT	251371	57	OTU_6	parent	6	1	96.486	BOLD:AAH4160	Animalia_Arthropoda_Insecta_Diptera_Chloropidae_Dicraeus_Dicraeus ingratus	Animalia	Arthropoda	Insecta	Diptera	Chloropidae	Dicraeus	Dicraeus ingratus	S
8	OTU_8	0	0	0	0	0	0	0	0	0	0	190	120952	0	0	10626	19494	15717	15651	14697	7672	0	0	0	0	0	0	0	0	0	0	TCTCTCTAGAAACATTGCTCACTCAGGGGCAAGAGTAGATTTGTCAATCTTTTCTCTTCATCTTGCAGGAGTATCGTCTATTCTTGGAGCAGTAAATTTCATTACTACAGTTATTAATATACGTTCAATAGGAATGTCCTTAGACCGAACGCCATTATTTGTCTGATCAGTTTTAATTACAGCAGTACTTTTATTACTATCACTACCTGTATTAGCAGGCGCAATCACTATACTTCTAACTGATCGTAACTTTAATACAACTTTCTTTGACCCAGCAGGAGGAGGAGACCCAATCTTATTTCAGCATTTATTT	194954	33	OTU_8	parent	8	1	100	BOLD:ACR3580	Animalia_Arthropoda_Insecta_Hemiptera	Animalia	Arthropoda	Insecta	Hemiptera	NA	NA	NA	M
7	OTU_7	58	0	0	87459	496	12111	2394	40348	3115	249	0	0	0	12327	0	1479	170	3286	180	0	0	0	0	25554	184	4000	433	7400	998	0	TTTATCTTCATATTTATTTCATTCATCCCCATCAATTGATATTGCAATTTTTTCCTTACATATATCAGGAATTTCTTCTATTATTGGATCATTAAATTTTATTGTTACTATTTTAATAATAAAAAATTTTTCATTAAATTATGATCAAATTAACTTATTTTCATGATCAGTATGTATTACTGTAATTTTATTAATTTTATCTTTACCAGTATTAGCTGGAGCAATTACTATATTACTTTTTGATCGAAATTTTAATACCTCATTTTTTGACCCTATAGGTGGAGGAGATCCAATTTTATATCAACATTTATTT	203828	67	OTU_7	parent	7	1	99.361	BOLD:AAB1060	Animalia_Arthropoda_Insecta_Hymenoptera_Apidae_Bombus_Bombus lucorum	Animalia	Arthropoda	Insecta	Hymenoptera	Apidae	Bombus	Bombus lucorum	XL
9	OTU_9	34749	0	103	226	17357	5547	27283	2811	15776	46522	6680	0	0	0	3926	951	2617	197	1850	8001	1814	0	0	0	1148	438	1179	154	503	2319	TCTTTCAGCTAATATTGCTCATAGAGGTTCTTCTGTAGATTTAGCAATCTTTTCTCTTCACCTAGCAGGAATCTCCTCAATTTTAGGAGCAGTAAACTTCATTACTACAATTATTAATATACGATCCCCTGGAATCACCTTTGATCGAATACCTCTATTTGTTTGATCTGTGGGAATTACAGCTATCCTTCTCCTTCTTTCTCTTCCAGTATTAGCAGGAGCTATTACAATACTACTGACTGACCGAAATTTCAATACTTCATTTTTTGACCCAGCCGGAGGAGGTGACCCCATTTTATATCAACACTTATTT	180532	67	OTU_9	parent	9	1	99.681	BOLD:ACU7310	Animalia_Arthropoda_Insecta_Diptera	Animalia	Arthropoda	Insecta	Diptera	NA	NA	NA	S
11	OTU_11	384	4526	5899	0	1213	2418	2280	1815	1453	1009	5961	36363	12784	81	8731	10459	9447	9354	9276	9412	1347	7249	6074	0	2231	3618	2716	3535	3350	2158	TCTTTCTGCAAGAATTGCTCATGGTGGAGCTTCTGTAGATTTAGCAATTTTTTCATTACATTTAGCAGGAATATCATCAATTTTAGGGGCTGTAAATTTTATTACAACAGTAATTAATATACGATCAAATGGAATTTCATATGATCGAATACCTTTATTTGTATGATCAGTAGTAATTACTGCTTTATTATTACTTTTATCTTTACCTGTATTAGCAGGAGCAATTACTATACTTTTAACAGATCGAAATTTAAATACATCTTTCTTTGACCCAGCTGGAGGAGGAGACCCAATTTTATATCAACATTTATTT	165079	69	OTU_11	parent	10	1	100	BOLD:AAA7374	Animalia_Arthropoda_Insecta_Diptera_Syrphidae_Sphaerophoria	Animalia	Arthropoda	Insecta	Diptera	Syrphidae	Sphaerophoria	NA	M
10	OTU_10	0	0	0	0	0	0	0	0	0	0	0	0	0	0	0	0	0	0	0	0	524	0	7953	88850	1611	18636	2164	39888	5074	835	GCTCTCAGCCAATATTGCTCATAGAGGATCTTCAGTTGATTTAGCAATTTTTAGCCTACATCTTGCAGGAATTTCATCAATCCTAGGAGCAGTAAACTTTATTTCTACAGTTATCAACATACGATCAACTGGAATCACCTTTGACCGAATACCTCTATTCGTATGAGCAGTCGCTATCACAGCTCTACTACTCCTCCTATCCCTCCCAGTTCTAGCGGGGGCAATCACAATACTATTAACCGACCGAAACTTAAACACATCTTTTTTTGATCCTGCGGGAGGAGGAGACCCAATTCTATACCAACACCTATTC	163519	36	OTU_10	parent	11	1	100	BOLD:AAO0051	Animalia_Arthropoda_Insecta_Coleoptera_Elateridae_Selatosomus_Selatosomus latus	Animalia	Arthropoda	Insecta	Coleoptera	Elateridae	Selatosomus	Selatosomus latus	XL
14	OTU_14	133	24734	58869	0	3381	15318	12062	9467	7521	3639	69	4464	7119	0	566	2591	1062	2356	1395	471	0	791	228	0	0	347	193	217	383	127	CCTAGCTTCAAATATTTTTCATAATGGTCCTTTTGTAGACTTAACAATTTTTTCTCTTCATATTGCAGGTATATCCTCAATTTTAGGGGCAATCAATTTTATTTCAACAATTCTTAATATACATCATAAAAATTTTTCTATTGATAAAATTCCCTTACTTGTATGATCAATTTTAATCACAGCTATCTTACTCCTCTTATCCTTACCTGTTTTAGCAGGAGCTATCACTATACTATTAACTGACCGAAATTTAAATACTTCATTTTTTGATCCTTCAGGGGGAGGTGACCCCATTCTCTATCAACATTTATTT	143911	64	OTU_14	parent	12	1	98.403	BOLD:AAE1002	Animalia_Arthropoda_Insecta_Hymenoptera_Formicidae_Formica	Animalia	Arthropoda	Insecta	Hymenoptera	Formicidae	Formica	NA	L
12	OTU_12	62	8816	8220	0	1071	4660	4657	2453	2481	815	0	0	0	0	0	0	0	0	0	0	0	6326	60360	0	2560	9485	4229	17937	6242	1100	CTTATCAGCCAATATTGCCCATAGAGGATCATCTGTCGATCTAGCTATTTTCAGACTACATTTAGCTGGAATTTCATCAATTCTTGGAGCAGTAAACTTCATTTCAACAGTAATTAATATACGATCAACCGGAATTACATTCGACCGAATACCATTATTTGTATGAGCAGTAGTAATCACTGCACTCCTCCTACTCCTATCTCTACCCGTCCTAGCAGGTGCTATCACAATATTATTAACGGATCGAAATCTAAATACATCATTCTTCGACCCAGCAGGTGGAGGTGACCCAATCCTTTACCAACACTTATTC	141816	54	OTU_12	parent	13	1	87.821	BOLD:ABU6569	Animalia_Arthropoda_Insecta_Coleoptera_Elateridae_Denticollis_Denticollis rubens	Animalia	Arthropoda	Insecta	Coleoptera	Elateridae	Denticollis	Denticollis rubens	L
13	OTU_13	0	0	0	0	0	0	0	0	0	0	0	0	0	0	0	0	0	0	0	0	184	65	0	89268	395	11524	1214	27145	2617	0	CCTTTCATCAAACATCGCTCATGGAGGAAGATCTGTAGATTTAGCTATTTTCTCTCTTCATCTTGCAGGAATTTCTTCCATTTTAGGAGCTATTAATTTCATTACCACAATTATTAACATACGATTAAATAATTTATCTTTTGATCAAATACCTTTATTTATTTGAGCTGTAGGAATTACTGCATTTCTATTACTACTATCTTTACCTGTATTAGCTGGAGCTATTACAATACTTTTAACAGATCGTAATCTTAATACATCTTTTTTTGACCCCGCTGGAGGAGGAGATCCAATTTTATATCAACATTTATTT	132861	31	OTU_13	parent	14	1	100	BOLD:AAC5487	Animalia_Arthropoda_Insecta_Lepidoptera_Noctuidae_Mythimna_Mythimna albipuncta	Animalia	Arthropoda	Insecta	Lepidoptera	Noctuidae	Mythimna	Mythimna albipuncta	XL
15	OTU_15	0	19960	28628	0	3334	9781	11401	6372	4890	2766	0	2343	12376	0	640	2490	1060	3453	1841	322	0	495	243	0	0	175	150	121	256	59	TTTAGCTTCAAACATTTTTCATAACGGACCTTCTGTAGACTTAACGATTTTTTCTCTACATATTGCAGGTATATCCTCAATTTTAGGAGCGATCAATTTTATTTCAACAATTCTTAATATACATCATAAAAATTTTTCTATTGATAAAATTCCCTTACTTGTATGATCAATTTTAATTACAGCTATCTTACTATTATTATCCTTACCTGTTTTAGCAGGAGCTATTACTATACTATTAACTGATCGAAACTTAAATACTTCATTCTTTGATCCTTCAGGCGGGGGTGATCCAATTCTTTATCAACATTTATTT	110751	62	OTU_15	parent	16	1	99.681	BOLD:ACY9263	Animalia_Arthropoda_Insecta_Hymenoptera_Formicidae_Formica_Formica glauca	Animalia	Arthropoda	Insecta	Hymenoptera	Formicidae	Formica	Formica glauca	L
17	OTU_17	2212	18433	3733	0	4071	4898	8896	3942	4065	5837	1005	22158	1205	0	2914	4114	3845	3218	3504	2486	239	3421	356	0	988	1274	1113	958	1348	862	TCTTTCTTCTAGAATTGCTCACGGTGGAGCTTCTGTTGATTTAGCTATTTTTTCTCTTCATTTAGCTGGTATATCTTCAATTCTAGGAGCAGTAAATTTTATTACTACAGTAATTAATATACGTTCTACAGGTATTTCTTATGATCGAATACCATTATTTGTTTGATCAGTTGTAATTACAGCTTTACTTCTTTTATTATCATTACCAGTTCTTGCTGGAGCAATTACAATATTATTAACAGACCGAAATTTAAATACTTCTTTTTTTGATCCAGCCGGAGGAGGAGATCCTATTTTATATCAACATTTATTT	112033	68	OTU_17	parent	15	1	99.681	BOLD:AAB2866	Animalia_Arthropoda_Insecta_Diptera_Syrphidae_Melanostoma_Melanostoma mellinum	Animalia	Arthropoda	Insecta	Diptera	Syrphidae	Melanostoma	Melanostoma mellinum	M
16	OTU_16	0	12787	115	0	1749	2922	4822	1780	2272	1973	296	34550	1846	396	3830	6108	4324	5110	5145	2764	66	6062	0	0	963	2176	1454	892	2031	701	TTTATCTTCTAATATCGCTCATGGCGGAGCTTCTGTTGATTTAGCAATTTTTTCTTTACATTTAGCAGGAATTTCATCAATTTTAGGAGCCGTAAATTTTATTACTACTGTAATTAATATACGATCTACAGGAATTACTTTTGATCGAATACCTTTATTTGTTTGATCAGTAGTAATTACAGCATTACTTCTTTTACTATCTTTACCGGTATTAGCTGGTGCCATCACTATACTATTAACAGATCGAAATCTAAATACATCATTTTTTGACCCTGCAGGAGGAGGAGATCCAATTTTATACCAACATTTATTT	108127	66	OTU_16	parent	17	1	99.681	BOLD:AAG2511	Animalia_Arthropoda_Insecta_Diptera_Anthomyiidae_Delia_Delia platura	Animalia	Arthropoda	Insecta	Diptera	Anthomyiidae	Delia	Delia platura	M
18	OTU_18	0	0	7126	0	103	873	396	775	374	0	0	0	0	0	0	0	0	0	0	0	163	0	59175	0	1147	7704	3372	17177	2920	909	ATTATCAGCAAATATTGCCCACAGAGGCTCCTCTGTCGATTTAGCTATTTTTAGTCTTCACTTAGCAGGTATTTCCTCAATTTTAGGTGCAGTAAATTTTATCTCGACAGTAATCAATATACGATCAACAGGAATTACTTTTGATCGAATACCTTTATTTGTATGAGCAGTAGCTATTACTGCCCTATTGCTTTTGCTATCCCTGCCAGTTCTAGCAGGAGCAATCACTATACTACTAACAGACCGAAATCTGAATACATCTTTCTTCGATCCTGCTGGAGGAGGAGACCCTATTTTATATCAACACTTATTC	100522	49	OTU_18	parent	19	1	99.681	BOLD:AAM0540	Animalia_Arthropoda_Insecta_Coleoptera_Elateridae_Agrypnus_Agrypnus murinus	Animalia	Arthropoda	Insecta	Coleoptera	Elateridae	Agrypnus	Agrypnus murinus	L
19	OTU_19	0	0	0	5305	0	682	164	2641	225	0	1431	246	8656	36458	1416	8515	2335	15057	2995	1214	0	0	0	7848	130	1215	0	2349	291	295	ACTTTCATCTAATATCGCCCATGGTGGAAGATCTGTTGATTTAGCTATTTTTTCTTTACATTTAGCTGGAATTTCATCAATTTTAGGAGCAATTAATTTTATTACAACAATTATTAATATACGATTAAATAGTTTATCTTTTGATCAAATACCTTTATTTATCTGAGCTGTTGGAATTACAGCTTTCCTTTTATTACTTTCTTTACCTGTTTTAGCAGGGGCAATTACTATACTTTTAACAGATCGTAATTTAAATACTTCTTTTTTTGATCCTGCTGGAGGAGGAGACCCAATCTTATACCAACATTTATTT	101698	65	OTU_19	parent	18	1	100	BOLD:AAB4345	Animalia_Arthropoda_Insecta_Lepidoptera_Noctuidae_Autographa_Autographa gamma	Animalia	Arthropoda	Insecta	Lepidoptera	Noctuidae	Autographa	Autographa gamma	XL
20	OTU_20	8215	326	0	0	4037	2065	7447	834	4480	11848	11861	239	0	185	7164	2090	4599	743	3450	14581	857	0	0	0	520	245	400	38	159	848	TCTCTCTAGAGCAATTGCACACACGGGAGCTTCAGTTGATTTAGCAATTTTTTCGCTTCATTTGGCTGGAGTGAGGTCAATTTTAGGTGCAGTAAATTTCATTACTACAATTATCAACATACGTTCTAATAGACTATCACTCGAACGAATACCATTATTTGTTTGGTCAGTATTAATTACGGCTGTACTATTATTGCTTTCATTACCAGTTTTAGCAGGGGCTATTACGATATTATTAACAGATCGTAATATCAATACATCCTTCTTCGATCCAGCCGGGGGTGGAGACCCTATTTTATATCAACATTTGTTT	87464	64	OTU_20	parent	20	1	99.361	BOLD:ACA2933	Animalia_Arthropoda_Insecta_Psocodea_Stenopsocidae_Graphopsocus_Graphopsocus cruciatus	Animalia	Arthropoda	Insecta	Psocodea	Stenopsocidae	Graphopsocus	Graphopsocus cruciatus	S
23	OTU_23	2159	93	0	15182	1110	2203	1949	6408	1569	3019	758	0	0	29158	416	4135	838	8751	749	742	0	0	0	0	0	0	0	0	0	0	ACTTTCCTCTAATATTGCTCACGGTGGATCATCTGTTGATTTAGCAATTTTTTCTTTACATTTAGCTGGAATTTCATCAATTTTAGGAGCTATTAATTTTATCACAACAATTATTAATATACGAATTAATAATATATCTTATGATCAAATACCCTTATTTGTTTGAGCTGTTGGAATTACAGCCTTATTATTATTACTTTCATTACCAGTATTAGCAGGAGCTATTACCATACTTCTTACAGATCGAAATCTTAATACATCTTTTTTTGATCCTGCTGGAGGAGGAGATCCTATTCTATATCAACATTTATTT	76903	52	OTU_23	parent	23	1	100	BOLD:AAA7785	Animalia_Arthropoda_Insecta_Lepidoptera_Nymphalidae_Maniola_Maniola jurtina	Animalia	Arthropoda	Insecta	Lepidoptera	Nymphalidae	Maniola	Maniola jurtina	XL
21	OTU_21	154	21147	759	0	3034	5760	9112	3027	3540	2623	0	0	0	0	0	0	0	0	0	0	161	10951	2848	0	2202	3587	2403	1980	4017	1163	TCTATCTGCAAATATTGCCCATAGAGGACCTTCTGTAGATTTAGCTATTTTTAGTCTTCATATAGCTGGGATTTCATCAATTCTGGGAGCAGTAAATTTTATTTCTACCATTTTAAATATAAAACCCCCTAGAATAAAATTTGATCAAATACCTTTATTTGTTTGATCAGTAGGGATTACTGCTCTTCTTCTTCTTTTATCCTTACCTGTTCTTGCAGGAGCAATTACTATATTATTATCAGATCGAAATCTTAATACTTCATTTTTTGATCCTATAGGTGGAGGAGACCCTATTCTCTATCAACATCTATTC	78705	50	OTU_21	parent	21	1	100	BOLD:AAO1269	Animalia_Arthropoda_Insecta_Coleoptera_Cantharidae_Rhagonycha_Rhagonycha lutea	Animalia	Arthropoda	Insecta	Coleoptera	Cantharidae	Rhagonycha	Rhagonycha lutea	M
22	OTU_22	849	298	0	12118	572	1705	1219	4729	946	1471	1178	0	0	30280	970	4352	1304	11400	963	1744	0	0	0	0	0	0	0	0	0	0	ACTCTCATCTAATATTGCCCATGGAGGAAGTTCTGTGGATTTAGCTATTTTTTCACTTCATTTAGCTGGTATTTCTTCTATTTTAGGAGCTATTAATTTTATTACAACAATTATCAATATACGATTAAACAGTTTATCTTTTGATCAAATACCTTTATTTATTTGAGCTGTAGGAATTACTGCATTCTTATTATTATTATCTTTACCTGTTTTAGCGGGAGCTATTACAATATTACTAACAGATCGAAATTTAAATACATCATTTTTTGATCCTGCAGGAGGTGGAGATCCAATTTTATATCAACATTTATTT	77023	46	OTU_22	parent	22	1	100	BOLD:AAB1551	Animalia_Arthropoda_Insecta_Lepidoptera_Noctuidae_Apamea_Apamea monoglypha	Animalia	Arthropoda	Insecta	Lepidoptera	Noctuidae	Apamea	Apamea monoglypha	XL
24	OTU_24	0	0	0	0	0	0	0	0	0	0	982	0	0	45970	780	6499	927	13772	987	1015	0	0	0	0	0	0	0	0	0	0	ACTTTCATCTAATATTGCTCATAGAGGATCATCTGTAGATTTAGCAATTTTCTCACTTCATTTAGCGGGAATTTCTTCAATTTTAGGAGCTATTAACTTTATTACAACTATCATTAATATACGAGTAAATAATTTATCTTTTGATCAAATATCATTATTTATTTGAGCAGTAGGAATTACAGCATTGTTATTATTATTATCTTTACCTGTATTAGCTGGAGCTATTACTATATTATTAACTGATCGAAATCTTAACACTTCATTTTTTGATCCTGCTGGAGGAGGAGATCCAATTTTATATCAACATTTATTT	71283	36	OTU_24	parent	24	1	99.361	BOLD:AAA3305	Animalia_Arthropoda_Insecta_Lepidoptera_Lycaenidae_Lysandra	Animalia	Arthropoda	Insecta	Lepidoptera	Lycaenidae	Lysandra	NA	XL
25	OTU_25	0	84	0	0	0	0	0	0	36	0	0	0	0	0	0	0	0	0	0	0	865	26743	91	0	5096	8313	6902	4897	10019	4259	TTTATCTTCTGGAATTGCTCATGGAGGAGCTTCAGTTGACTTAGCTATTTTTTCACTTCATTTAGCTGGTATCTCCTCTATTTTAGGAGCTGTTAATTTTATTACTACAGTAATTAATATACGATCTACTGGAATTACATTTGATCGAATGCCTTTATTTGTATGATCAGTAATAATTACAGCTATTCTATTACTCCTTTCTCTTCCTGTATTAGCAGGAGCTATTACTATACTTTTAACAGATCGAAACCTAAATACTTCTTTCTTCGATCCAGCTGGAGGAGGAGACCCTATTTTGTATCAACACTTATTT	67152	41	OTU_25	parent	25	1	100	BOLD:ACR3693	Animalia_Arthropoda_Insecta_Diptera_Empididae_Empis_Empis nuntia	Animalia	Arthropoda	Insecta	Diptera	Empididae	Empis	Empis nuntia	M
26	OTU_26	2804	152	0	115	1620	491	1834	356	937	3465	0	0	0	0	0	0	0	0	0	0	13957	1078	0	239	8714	4192	7552	1414	3953	13634	TCTTTCATCAACACTATCTCATTCTGGAAGATCAGTTGACTTAACTATTTTCTCTCTACATTTAGCAGGAATTTCATCAATTTTAGGAGCAGTTAACTTTATTACTACTATTATTAATATACGAGCCCCTGGAATAAATATAGATATAATACCTCTTTTTGTTTGATCTGTATTTATCACAGCAATTCTTCTATTACTCTCTCTTCCTGTTCTAGCCGGGGCTATTACAATATTATTAACAGATCGAAATCTAAATACATCATTTTTTGATCCTGCAGGAGGAGGAGACCCTATTTTATACCAACACTTATTT	65523	48	OTU_26	parent	26	1	100	BOLD:AAP2528	Animalia_Arthropoda_Insecta_Diptera_Keroplatidae_Orfelia_Orfelia nemoralis	Animalia	Arthropoda	Insecta	Diptera	Keroplatidae	Orfelia	Orfelia nemoralis	S
27	OTU_27	612	0	32748	253	1306	6611	3437	7012	2316	1205	121	0	2047	0	175	622	302	670	475	0	0	0	1002	0	0	204	174	334	133	116	TCTTTCTTCAGGAATTGCTCATGGGGGAGCTTCTGTAGATCTAGCTATTTTCTCTCTACATTTAGCCGGAATTTCATCAATTTTGGGGGCAGTAAATTTTATTACTACAGTAATTAATATACGCTCAACTGGTATCACTTTTGACCGAATACCTCTTTTTGTGTGATCTGTAGTAATCACTGCTATTTTACTTTTATTATCCCTCCCTGTTTTAGCCGGAGCTATTACAATACTATTAACTGACCGAAATCTTAATACTTCATTTTTTGACCCTGCGGGAGGAGGTGATCCTATTCTATACCAACATCTATTT	62848	61	OTU_27	parent	27	1	100	BOLD:ACD2944	Animalia_Arthropoda_Insecta_Diptera_Empididae_Empis_Empis livida	Animalia	Arthropoda	Insecta	Diptera	Empididae	Empis	Empis livida	L
29	OTU_29	3103	6860	14559	244	3354	5022	6756	4252	3874	5482	206	0	677	139	198	216	206	219	192	235	313	696	1437	0	256	616	331	465	443	769	TTATCAGCCGGTATTGCCCATACAGGAGCTTCTGTAGACTTAGCTATTTTTTCTTTACATTTAGCCGGAATTTCTTCTATTTTAGGAGCTGTAAATTTTATTACAACTACAATTAATATACGATCAAGAGGAATTACATTAGATCGAATACCTTTATTTGTTTGATCTGTTGTCATTACTGCAATTTTATTATTGCTTTCTCTTCCTGTTTTAGCTGGAGCTATTACAATACTTTTAACTGATCGAAATTTAAATACTTCATTTTTTGACCCTGCAGGAGGGGGAGACCCAATTTTATACCAACATTTATTT	60521	63	OTU_29	parent	28	1	100	BOLD:ABW3498	Animalia_Arthropoda_Insecta_Diptera_Tipulidae_Nephrotoma_Nephrotoma flavescens	Animalia	Arthropoda	Insecta	Diptera	Tipulidae	Nephrotoma	Nephrotoma flavescens	L
32	OTU_32	9275	3310	0	0	7455	3522	10721	1610	5673	14831	305	593	0	0	123	0	276	70	181	578	0	0	0	0	0	0	0	0	0	0	CCTATCAGACCTATGGGGGCACAGCACATATTCAATTGAACTAACAATCTTCTCTCTTCATCTAGCAGGATTATCCTCAATTTTAGGAGCTATTAACTTCCTGGCAACAATTAAAAATATAAAGAATAAATACCTCTCTATAAAAGAAGTACCCCTATTTGTCTGATCTGTAATAACTACAGCAGTTTTACTGCTATTATCATTACCAGTACTTGCAGGAGCAATTACCATACTTCTATCAGATCGTAATTTCAATACATCATTTTTCGATCCTTCCGGAGGAGGAGATCCAATTTTATATCAACACTTATTC	59062	44	OTU_32	parent	29	1	80.449	BOLD:ADH7380	Animalia_Arthropoda_Arachnida_Prostigmata_Erythraeidae	Animalia	Arthropoda	Arachnida	Prostigmata	Erythraeidae	NA	NA	S
30	OTU_30	2148	767	0	0	1129	590	1589	208	992	2271	11397	306	0	0	5405	1692	4631	400	2627	12014	2477	69	0	0	1305	584	1350	172	486	2252	ACTAGCCTCTAATATTGCTCATAGAGGTGCTTCAGTTGATTTAGCAATTTTTTCTCTTCATTTAGCTGGTATTTCATCAATTTTAGGAGCAGTTAATTTTATTACAACTATTATTAATATACGATCATCAGGAATCACTTTTGACCGAATACCATTATTTGTTTGATCAGTAGGAATCACAGCTCTTCTTTTACTTTTATCTCTACCAGTATTAGCTGGTGCGATTACTATATTATTAACAGATCGAAACTTCAATACTTCATTTTTTGATCCTGCTGGAGGAGGGGACCCTATTTTATACCAACATTTATTT	57294	61	OTU_30	parent	30	1	99.681	BOLD:AAN8713	Animalia_Arthropoda_Insecta_Diptera_Phoridae	Animalia	Arthropoda	Insecta	Diptera	Phoridae	NA	NA	S
31	OTU_31	11468	42	0	73	6088	1820	8413	913	4559	16755	1057	0	0	0	730	146	464	0	273	1252	419	0	0	0	117	83	155	0	96	280	TCTTTCAGCCAATATTGCCCATAGAGGGTCTTCTGTAGATCTAGCAATCTTTTCTCTTCACCTGGCAGGAATTTCTTCAATTTTAGGGGCAGTAAATTTTATTACAACAATTATTAATATACGATCCCCCGGAATTACCTTTGACCGAATACCTTTATTTGTTTGATCTGTAGGAATTACCGCTGTCCTTCTTCTTTTATCTCTTCCAGTACTAGCAGGAGCTATTACAATACTTCTAACCGACCGAAATTTCAATACCTCATTTTTTGACCCCGCTGGAGGTGGTGACCCTATCTTATATCAACACTTATTT	55621	57	OTU_31	parent	31	1	99.681	BOLD:ACX6289	Animalia_Arthropoda_Insecta_Diptera_Phoridae_Megaselia	Animalia	Arthropoda	Insecta	Diptera	Phoridae	Megaselia	NA	S
34	OTU_34	3536	174	0	0	2186	792	3986	332	2121	6383	5474	0	0	0	2619	812	2299	231	1323	5379	3681	102	0	0	1780	986	1980	353	839	4450	ATTAGCATCTAATATTGCTCATAGTGGAGCTTCAGTTGATTTAGCAATTTTTTCTCTTCATTTAGCAGGAATTTCTTCAATTTTAGGAGCAGTAAATTTTATCACTACTATTATTAATATACGATCATCAGGAATCACTTTTGATCGAATACCTTTATTTGTATGATCAGTTGGTATTACAGCTCTTTTATTACTTTTATCTTTACCAGTTTTAGCAGGTGCAATTACCATACTATTAACAGACCGAAATTTTAATACTTCATTTTTTGATCCTGCGGGAGGAGGAGATCCAATTTTATATCAACATTTATTT	49827	61	OTU_34	parent	33	1	99.681	BOLD:ACB3653	Animalia_Arthropoda_Insecta_Diptera_Phoridae_Diplonevra_Diplonevra funebris	Animalia	Arthropoda	Insecta	Diptera	Phoridae	Diplonevra	Diplonevra funebris	S
33	OTU_33	0	0	0	0	0	0	0	0	0	0	0	0	0	0	0	0	0	0	0	0	74	0	0	36561	162	4125	375	8972	960	54	TTTATCTTCTATTACTGGTCATGATACACCTTCAATTGATCTAAGAATTTTTTCCATTCATATAGCTGGAATTTCTTCTATTATAGGATCAATTAATTTTATTGTTACTATTTTAAATATACATACAAAAACTCATTCATTAAATTTTCTTCCATTATTTACATGATCAATTTTAATTACAGCAATTCTTCTTCTTCTTTCTTTACCTGTACTAGCAGGAGCAATTACTATACTTTTAACTGATCGAAATTTAAATACATCTTTTTTTGATCCCGCAGGTGGAGGTGATCCTATTTTATATCAACATTTATTT	51400	25	OTU_33	parent	32	1	100	BOLD:AAN3441	Animalia_Arthropoda_Insecta_Hymenoptera	Animalia	Arthropoda	Insecta	Hymenoptera	NA	NA	NA	XL
39	OTU_39	1198	132	0	0	789	188	881	221	598	1880	0	0	0	0	0	0	0	0	0	0	11003	0	0	0	7114	2401	5908	1285	2950	11570	ATTATCATCAACAATTGCCCATGGGGGAGCTTCAGTTGATTTAGCTATTTTTTCCCTTCATTTAGCGGGTATCTCTTCTATTTTAGGGGCTGTAAATTTTATTACAACAGTTATTAATATACGATCTGTAGGAATTACATTTGATCGTATACCTTTATTTGTCTGATCAGTAGTTATTACAGCTATTCTTCTTCTTTTATCATTACCAGTATTAGCTGGAGCAATTACTATATTACTAACTGATCGAAATTTAAATACTTCTTTCTTTGACCCTGCCGGAGGGGGAGACCCAATTCTATATCAACATTTATTT	44203	44	OTU_39	parent	38	1	100	BOLD:ACH6989	Animalia_Arthropoda_Insecta_Diptera_Dolichopodidae_Microphor_Microphor holosericeus	Animalia	Arthropoda	Insecta	Diptera	Dolichopodidae	Microphor	Microphor holosericeus	S
28	OTU_28	0	2121	0	0	328	340	725	209	298	172	0	25825	223	0	2009	3203	2323	2616	2589	1732	0	1249	0	0	194	342	321	189	407	183	CCTTTCTAGAAATATTGCTCACTCAGGTATAAGAGTAGATATAGTAATTTTTTCATTACACTTAGCAGGTATCTCCTCTATTTTAGGAGCGGTAAATTTCATTTCTACAGTTATAAATATACGACCTATAGGAATATCTATAGACCGAACACCATTATTCGTTTGATCAGTATTAATTACTGCTATTTTATTACTACTATCTTTACCTGTACTGGCAGGTGCCATTACTATACTTTTAACCGACCGAAATATTAATACCACATTTTTTGACCCAGCTGGAGGGGGGGACCCAATTCTTTACCAACACTTATTT	46005	54	OTU_28	parent	35	1	98.083	BOLD:ACQ1394	Animalia_Arthropoda_Insecta_Hemiptera_Cicadellidae	Animalia	Arthropoda	Insecta	Hemiptera	Cicadellidae	NA	NA	M
35	OTU_35	0	0	0	0	0	0	0	0	0	0	0	0	0	0	0	0	0	0	0	0	485	20342	0	0	3124	6409	4509	3551	6986	2528	TCTATCTTCTAATATTGCTCACGGTGGAGCTTCTGTTGATTTAGCTATTTTTTCATTACATTTAGCCGGAATTTCCTCTATTTTAGGAGCTGTAAATTTTATTACTACTGTAATTAATATACGATCAACAGGAATTACTTTTGATCGAATACCATTATTTGTATGATCTGTAGTAATTACAGCTTTATTATTACTACTATCATTACCAGTTCTAGCTGGAGCTATTACTATATTACTAACAGATCGAAACTTAAATACTTCATTTTTTGATCCTGCAGGAGGAGGAGACCCAATTTTATATCAACATTTATTT	48031	30	OTU_35	parent	34	1	100	BOLD:ACV8968	Animalia_Arthropoda_Insecta_Diptera_Anthomyiidae_Botanophila_Botanophila dissecta	Animalia	Arthropoda	Insecta	Diptera	Anthomyiidae	Botanophila	Botanophila dissecta	M
37	OTU_37	0	0	0	320	0	0	0	172	0	0	0	0	0	0	0	0	0	0	0	0	377	34	0	30561	334	3253	609	7957	1016	410	ACTTTCCTCTAATATCGCTCATGGAGGAAGATCAGTAGATCTAGCTATTTTCTCACTTCATTTAGCTGGTATTTCTTCTATTCTTGGAGCTATTAATTTTATTACCACAATTATTAATATACGACTAAATAATTTATCTTTTGACCAAATACCTTTATTTATTTGAGCAGTAGGAATTACTGCATTCTTATTATTATTATCTTTACCAGTATTAGCTGGAGCAATTACTATACTTTTAACAGATCGAAATTTAAATACATCCTTTTTTGATCCTGCTGGTGGAGGTGATCCAATTTTATATCAACACTTATTT	44884	50	OTU_37	parent	36	1	98.722	BOLD:AAC6463	Animalia_Arthropoda_Insecta_Lepidoptera_Noctuidae_Lacanobia_Lacanobia w-latinum	Animalia	Arthropoda	Insecta	Lepidoptera	Noctuidae	Lacanobia	Lacanobia w-latinum	XL
38	OTU_38	653	534	0	11348	620	1907	937	4819	1006	1363	0	0	0	0	0	0	0	0	0	0	275	94	0	13087	291	2182	534	3900	799	233	TCTTTCATCTAATATTGCTCACGGAGGAAGATCAGTTGATCTAGCTATTTTTTCACTTCATCTAGCAGGTATTTCTTCTATTTTAGGAGCTATTAACTTTATTACTACAATTATCAATATACGATTAAATAACTTATCTTTTGATCAAATACCTCTATTTATTTGAGCTGTAGGAATTACTGCATTTTTACTTTTATTATCTTTGCCTGTTTTAGCTGGAGCTATTACTATACTTTTAACAGATCGAAATCTAAATACATCATTTTTTGACCCTGCAGGAGGAGGAGACCCAATTTTATATCAACATTTATTT	44816	49	OTU_38	parent	37	1	100	BOLD:AAB7358	Animalia_Arthropoda_Insecta_Lepidoptera_Noctuidae_Phlogophora_Phlogophora meticulosa	Animalia	Arthropoda	Insecta	Lepidoptera	Noctuidae	Phlogophora	Phlogophora meticulosa	XL
40	OTU_40	0	135	2757	0	137	487	282	566	244	130	0	0	0	0	0	0	0	0	0	0	501	1313	20098	157	1059	3704	1891	6467	1783	833	TTTATCTTCTAATATTGCTCATAGAGGAGCTTCTGTTGATTTAGCTATTTTTTCTTTACATTTAGCTGGAATTTCTTCTATTTTAGGAGCTGTAAATTTTATTACAACTGTTATTAACATACGATCAAAAGGAATTACATTTGACCGAATACCTTTATTTGTATGATCAGTAGCTATTACAGCTTTATTATTACTTTTATCTTTACCTGTATTAGCAGGAGCTATTACTATATTATTAACAGATCGAAATTTAAATACTTCATTTTTTGATCCTGCAGGAGGAGGAGACCCAATTTTATACCAACATTTATTT	42803	48	OTU_40	parent	39	1	100	BOLD:AAI6961	Animalia_Arthropoda_Insecta_Diptera_Muscidae_Helina_Helina lasiophthalma	Animalia	Arthropoda	Insecta	Diptera	Muscidae	Helina	Helina lasiophthalma	L
42	OTU_42	3315	0	0	0	1537	631	2601	221	1399	4995	1083	0	0	0	506	189	513	0	191	829	6285	0	0	0	3864	1223	3334	566	1374	6239	TTTATCCTCAACAATTTCTCATTCTGGGGCATCAGTTGATTTATCAATTTTTTCTCTTCACTTAGCAGGTATTTCATCTATTTTAGGAGCAGTAAATTTCATTTCTACTATTATTAATATACGGGCCCCAGGAATATCATTTGATAAAATACCCCTATTTGTTTGATCAGTGTTAATTACAGCTATCCTTTTATTATTATCATTACCTGTATTAGCAGGGGCTATTACAATATTATTAACAGACCGAAATTTAAATACGTCCTTCTTTGACCCTGCAGGAGGGGGAGACCCTATTTTGTACCAGCATCTATTC	40328	59	OTU_42	parent	41	1	100	BOLD:AAH3947	Animalia_Arthropoda_Insecta_Diptera_Sciaridae_Bradysia_Bradysia trivittata	Animalia	Arthropoda	Insecta	Diptera	Sciaridae	Bradysia	Bradysia trivittata	S
41	OTU_41	688	76	16140	6950	1050	3942	2028	7129	1729	1228	0	0	0	0	0	0	0	0	0	0	0	0	0	0	0	0	0	0	0	0	ACTTTCTTCTAATATTGCCCATGGAGGAAGATCTGTAGATTTAGCTATTTTTTCCCTTCATTTAGCTGGTATTTCTTCTATTTTAGGAGCTATTAATTTTATTACCACAATCATTAATATACGTCTTAATAGATTATCCTTTGATCAAATACCTTTATTTATTTGAGCAGTAGGAATTACTGCATTTTTACTATTATTATCTTTACCTGTTTTAGCTGGAGCTATTACTATACTTTTAACTGATCGAAATTTAAATACTTCTTTTTTTGACCCCGCTGGAGGAGGAGATCCAATTTTATACCAACATTTATTT	41228	32	OTU_41	parent	40	1	100	BOLD:AAB4763	Animalia_Arthropoda_Insecta_Lepidoptera_Noctuidae_Hoplodrina_Hoplodrina octogenaria	Animalia	Arthropoda	Insecta	Lepidoptera	Noctuidae	Hoplodrina	Hoplodrina octogenaria	L
70	OTU_70	0	0	0	0	0	0	0	0	0	0	80	19396	4637	62	1554	4228	2280	3661	3126	1415	0	0	0	0	0	0	0	0	0	0	CTTAGCTTCTAATATTTTTTATAGAGATCCTTCAATTGATATATCAATCTTCTCTCTTCATATAGCAGGAATATCATCTATCTTAGGGGCTATTAATTTTATTTCAACAATTATTAATATGCATCATAAATCAGTCTCTATAGACAAAACCCCTTTAATAGTTTGATTAATTTTAATTACAGCTATTCTTCTTTTACTTTTCTTACCTGTCCTAGCTGGAGCAATCACTATATTATTAACAGATCGCAATCTAAATACCTCTTTTTTCGATCCTTCAGGAGGGGAGATCCAATTTTATATCAACATTTATTT	26137	26	OTU_1	merged	72	0	93.269	BOLD:ACD8357	Animalia_Arthropoda_Insecta_Hymenoptera_Formicidae_Myrmica_Myrmica kotokui	Animalia	Arthropoda	Insecta	Hymenoptera	Formicidae	Myrmica	Myrmica kotokui	M
54	OTU_54	0	981	0	0	115	168	317	0	241	235	473	8795	11352	0	1640	3911	1663	4495	2737	1063	0	0	0	0	0	0	0	0	0	0	CCTTTCATCTAATATCGCTCATAGAGGAAGATCTGTTGATCTAGCTATTTTTTCCCTCCATTTAGCTGGTATTTCCTCTATTTTAGGGGCAATTAATTTTATTACTACAATTATCAATATAAAATTAAATGGCTTATTTTTTGATCAAATACCCCTATTTGTTTGATCTGTTGGAATTACTGCTCTTTTACTTTTACTTTCCTTACCTGTATTAGCAGGTGCAATTACTATATTACTTACAGATCGAAATTTAAACACATCTTTTTTTGACCCTGCTGGGGGTGGAGACCCTATTCTTTATCAACATTTATTT	36336	40	OTU_54	parent	43	1	100	BOLD:AAC5906	Animalia_Arthropoda_Insecta_Lepidoptera_Pyralidae_Endotricha_Endotricha flammealis	Animalia	Arthropoda	Insecta	Lepidoptera	Pyralidae	Endotricha	Endotricha flammealis	L
43	OTU_43	0	0	0	2178	0	245	100	989	120	0	0	0	0	1728	0	266	0	598	0	0	164	0	0	19767	317	3330	390	5577	858	236	TCTATCTTCATACTTATTTCATTCTTCTCCATCAATTGATATTGCAATTTTTTCAATACATATTACAGGAATTTCCTCTGTTATTGGTTCTTTAAATTTTATTGTAACTATTATATTTATAAAAAATTTTTCCTTAAATTATGATCAAATCAATTTATTTTCTTGATCTGTATGTATTACAGTAATTCTACTAATTTTATCTTTACCAGTTTTAGCAGGAGCAGTAACTATACTTCTATTTGATCGAAATTTTAATACATCCTTTTTTGATCCTATAGGAGGAGGTGATCCAATTCTTTATCAACATTTATTC	37282	59	OTU_43	parent	42	1	98.083	BOLD:AAC6016	Animalia_Arthropoda_Insecta_Hymenoptera_Apidae_Bombus_Bombus lapidarius	Animalia	Arthropoda	Insecta	Hymenoptera	Apidae	Bombus	Bombus lapidarius	XL
57	OTU_57	0	1594	1236	0	281	516	635	441	262	260	0	0	0	0	0	0	0	0	0	0	0	11686	1934	0	2293	3923	2746	3068	4343	1354	ACTCTCTTCAGGAATTGCACATGGAGGAGCATCTGTTGATTTAGCTATTTTTTCTCTTCACTTAGCTGGAATCTCTTCAATTTTAGGAGCAGTAAATTTTATTACTACTGTAATTAATATGCGATCAACAGGAATTACATTTGACCGAATACCTTTATTTGTTTGATCAGTAGTAATTACAGCTTTATTACTTCTTTTATCTTTACCTGTATTAGCAGGAGCTATTACTATATTATTAACAGATCGAAATTTAAATACCTCTTTTTTTGACCCAGCTGGAGGGGGAGACCCAATTTTATACCAACACTTATTT	34597	47	OTU_57	parent	48	1	99.361	BOLD:ABY1201	Animalia_Arthropoda_Insecta_Diptera_Heleomyzidae_Suillia_Suillia variegata	Animalia	Arthropoda	Insecta	Diptera	Heleomyzidae	Suillia	Suillia variegata	M
51	OTU_51	305	171	0	0	200	0	338	0	186	621	819	505	0	0	640	188	383	143	297	775	5577	3068	0	0	4288	2030	3708	982	2934	7180	CTTATCTTCTAATATTGCACATGGAGGTGCATCAGTTGACTTAGCAATTTTTTCTTTACATTTAGCTGGAATTTCTTCAATTTTAGGAGCTGTAAATTTTATTACAACAGTAATTAATATACGATCTACAGGAATTACTTTTGATCGAATGCCTTTATTTGTATGAGCTGTTGTTATTACAGCTTTATTATTACTTTTATCTTTACCTGTATTAGCAGGAGCAATTACTATATTATTAACTGATCGAAATTTTAATACATCATTTTTTGATCCCGCAGGTGGAGGTGATCCAATTTTATATCAACATTTATTT	35803	57	OTU_51	parent	44	1	99.681	BOLD:AAI4097	Animalia_Arthropoda_Insecta_Diptera_Pipunculidae_Clistoabdominalis_Clistoabdominalis ruralis	Animalia	Arthropoda	Insecta	Diptera	Pipunculidae	Clistoabdominalis	Clistoabdominalis ruralis	S
49	OTU_49	0	0	0	0	0	0	0	0	0	0	0	0	0	0	0	0	0	0	0	0	451	0	4226	17807	460	3501	630	6702	1069	519	TCTTTCATCTAATATTGCCCATGGAGGAAGATCTGTCGATTTAGCAATTTTTTCCCTTCATTTGGCAGGAATTTCTTCTATTCTAGGAGCTATTAATTTTATTACAACAATTATTAATATACGATTAAATAGATTATCTTTTGATCAAATACCTTTATTTATTTGAGCAGTAGGAATTACTGCATTTTTATTGCTTTTATCATTACCAGTATTAGCTGGAGCTATTACTATACTTCTAACAGATCGAAATCTTAATACATCATTTTTTGACCCAGCTGGAGGAGGAGACCCAATTTTATATCAACATTTATTT	35365	30	OTU_49	parent	45	1	100	BOLD:AAD5496	Animalia_Arthropoda_Insecta_Lepidoptera_Noctuidae_Actinotia_Actinotia polyodon	Animalia	Arthropoda	Insecta	Lepidoptera	Noctuidae	Actinotia	Actinotia polyodon	XL
36	OTU_36	1391	4465	2190	201	941	1750	3639	1118	1927	2608	504	1571	1002	0	449	371	382	654	583	689	315	1511	1498	594	328	1043	542	1250	942	635	TTTATCACAGGTAATGTCCCATCCAAGTGCAGGAGTTGACATTGCTATACTTGCACTTCATGTTGCTGGTATGTCGTCAATTGTTGGGGCGATCAACTTTATAGTTACTATATTTAACATGCGCACAAAAGGAATGTCATTAACTAAGATGCCACTGTTTGTTTGGTCTGTCTTGCTAACAGCATTTATGTTGATTGTTGCCTTACCAGTGCTTGCCGGTGCTATAACTATGCTTCTTACTGATCGCAATATTGGTACTTCCTTTTTTGATCCTGCAGGTGGTGGTGACCCTGTGTTATTTCAACATTTATTT	33224	63	OTU_36	parent	53	1	NA			NA	NA	NA	NA	NA	NA	NA	M
45	OTU_45	4999	0	0	0	2250	1102	3990	304	1978	6890	3340	0	0	0	1975	584	1245	131	951	3964	233	0	0	0	0	0	0	0	111	335	GCTCTCCAGAGCAATTGCACACACAGGAGCTTCAGTTGATTTAGCAATTTTTTCACTTCATTTGGCTGGGGTAAGATCAATTTTAGGTGCAGTAAATTTCATTACTACAATCATCAATATACGTTCTAATAGATTATCACTCGAACGAATACCATTATTTGTTTGATCAGTATTAATTACAGCTGTACTATTATTGCTTTCATTACCAGTTTTAGCAGGAGCTATTACGATATTATTAACAGATCGTAATATCAATACATCCTTCTTCGATCCAGCTGGAGGTGGAGACCCTATTTTATACCAACATTTATTT	35249	61	OTU_45	parent	46	1	98.722	BOLD:ACB0984	Animalia_Arthropoda_Insecta_Psocodea_Stenopsocidae_Graphopsocus_Graphopsocus cruciatus	Animalia	Arthropoda	Insecta	Psocodea	Stenopsocidae	Graphopsocus	Graphopsocus cruciatus	S
44	OTU_44	0	0	0	0	0	0	0	0	0	0	0	0	0	21578	0	4054	462	8098	353	0	0	0	0	0	0	0	0	0	0	0	ACTATCATCAGGAATTGCCCACGGAGGAGCCTCAGTAGATCTAGCAATCTTCTCTCTCCATCTAGCAGGAATTTCATCAATTTTAGGAGCTGTTAACTTCATCACAACAGTAATTAACATACGATCAACCGGAATTTCACTGGACCGAATACCTCTATTTGTATGATCAGTAGTAATTACAGCAATTCTACTATTACTATCCCTACCAGTTCTAGCAGGAGCAATCACCATATTATTAACAGACCGAAATCTCAATACATCATTCTTTGACCCGGCAGGAGGAGGAGACCCAATTCTATACCAACACCTATTC	34968	27	OTU_44	parent	47	1	100	BOLD:ACS4426	Animalia_Arthropoda_Insecta_Diptera_Asilidae_Machimus_Machimus rusticus	Animalia	Arthropoda	Insecta	Diptera	Asilidae	Machimus	Machimus rusticus	XL
50	OTU_50	0	0	1657	288	92	440	294	466	133	0	118	0	9965	2342	568	2714	665	4027	1690	162	78	0	2109	3123	99	853	138	1515	223	95	TTTATCATCTAATATTGCTCATGGGGGAGCTTCTGTTGATTTGGCTATTTTCTCTCTTCACTTAGCTGGAATTTCTTCAATTTTAGGGGCAGTAAATTTTATTACTACAGTTATTAATATACGATCTACAGGTATTACTTTTGACCGAATACCTTTATTTGTTTGATCAGTAGTAATTACAGCTTTACTTTTATTACTTTCTCTACCTGTGCTTGCCGGAGCAATCACTATACTATTAACTGATCGAAATATTAATACTTCATTTTTTGACCCCGCCGGAGGTGGAGATCCAATCTTATACCAACATTTATTT	34445	61	OTU_50	parent	49	1	98.403	BOLD:AAZ0264	Animalia_Arthropoda_Insecta_Diptera_Sarcophagidae_Sarcophaga_Sarcophaga variegata	Animalia	Arthropoda	Insecta	Diptera	Sarcophagidae	Sarcophaga	Sarcophaga variegata	L
68	OTU_68	781	7385	0	0	1512	1870	3598	1350	1849	1882	0	682	0	0	77	198	0	60	90	0	2130	2275	0	0	1499	979	1568	584	1375	2130	GTTATCATTAATTACTTCACATGGTGGATCATCAGTTGATTTAGCAATTTTTTCTTTACATTTAGCTGGAATTTCATCAATTTTAGGAGCTGTAAATTTTATTACTACTACAATTAATATACGATCAACTGGAATTACTTTTGATCGAATGCCTTTATTTGTGTGATCTGTAATAATTACAGCTCTGTTACTTTTATTATCACTACCAGTTTTAGCCGGAGCTATTACTATGCTATTAACTGACCGAAATTTAAATACTTCATTTTTTGACCCAGCCGGAGGAGGAGACCCAATTCTTTATCAACATTTATTT	27867	55	OTU_68	parent	65	1	100	BOLD:ACQ8508	Animalia_Arthropoda_Insecta_Diptera_Chloropidae	Animalia	Arthropoda	Insecta	Diptera	Chloropidae	NA	NA	M
47	OTU_47	4728	4732	0	0	2530	2148	6334	478	3048	8497	0	253	0	0	0	0	0	0	0	0	0	336	0	0	0	67	148	84	97	110	TTTATCCTCAAATTTAGCCCATGGGGGTGCTTCGGTAGATTTAGCTATCTTCAGTTTACATTTAGCTGGTATTTCATCTATTTTAGGTGCTGTAAACTTTATTTCAACTATACTTAATATACGGCCAGCAGGTATATCACTAGACCGTATGCCATTATTTGTTTGAGCAATTGCTATTACTGCTGTACTTTTATTACTTTCATTACCAGTTTTAGCAGGAGCAATTACAATGCTTTTAACAGATCGAAATCTAAACACCTCTTTCTTTGACCCAGCTGGAGGGGGTGATCCTATTTTATACCAACATTTATTT	34036	52	OTU_47	parent	50	1	100	BOLD:ABW9458	Animalia_Arthropoda_Insecta_Coleoptera_Mordellidae_Mordellistena_Mordellistena neuwaldeggiana	Animalia	Arthropoda	Insecta	Coleoptera	Mordellidae	Mordellistena	Mordellistena neuwaldeggiana	S
48	OTU_48	0	1214	6247	554	308	1079	1194	1697	652	258	0	0	8722	0	309	2665	871	2662	1553	115	0	0	2185	0	0	292	0	627	62	0	TTTATCCCTAAATTTAAATCATGAAGGAATATCAGTTGATTTATCAATTTTTTCACTTCATTTAGCTGGAATATCATCTATTATAGGAGCTATTAACTTTATTTCTACTATCATAAACATATATCCAATAAATTCAAAATTTGAACAAATTTCTTTATTTACATGATCAATTTTAATTACCACTATTCTTCTTTTATTAGCTGTTCCAGTTTTAGCTGGAGCTATTACTATACTATTATCAGATCGAAATTTAAATACTTCATTTTTTGATCCCTCAGGAGGAGGAGATCCTATTTTATACCAACATTTATTT	33897	58	OTU_48	parent	51	1	99.681	BOLD:ACP8694	Animalia_Arthropoda_Insecta_Hymenoptera	Animalia	Arthropoda	Insecta	Hymenoptera	NA	NA	NA	L
66	OTU_66	0	5870	9910	0	1061	3215	3642	1887	1674	826	0	1189	1245	0	208	500	247	450	292	147	0	158	0	0	0	114	0	93	130	0	TTAGCTTCAAACATTTTTCATAATGGACCTTCTGTAGACTTAACGATTTTTTCTCTTCATATTGCAGGTATGTTTTTAGGAGCAATCAATTTTATTTCAACAATTCTTAATATACATCATAAAAATTTTTCTATTGATAAAATTCCCTTACTTGTATGATCAATTTTAATTACAGCTATCTTACTCCTATTATCTTTACCTGTTTTAGCAGGAGCTATCACTATACTATTAACTGATCGAAACTTAAATACTTCATTCTTTGATCCTTCAGGAGGGGGTGACCCAATTCTTTATCAACATTTATTT	33195	61	OTU_66	parent	54	1	100	BOLD:ACY9320	Animalia_Arthropoda_Insecta_Hymenoptera_Formicidae_Formica	Animalia	Arthropoda	Insecta	Hymenoptera	Formicidae	Formica	NA	L
52	OTU_52	2977	0	0	0	1890	560	2171	277	1072	4058	5370	0	0	0	3053	624	1960	152	1190	4392	844	0	0	0	608	210	372	78	147	854	TCTTTCTTCTAGTATTGCTCATAGTGGAGCCTCAGTTGATTTAGCTATTTTCTCCCTTCATCTAGCTGGTATTTCTTCAATTTTAGGAGCTGTAAATTTTATTACAACAATCATTAATATACGGTCATCTGGAATTACATTTGATCGAATACCTTTATTTGTTTGATCAGTAGGAATCACTGCTCTTCTATTATTATTATCTTTACCTGTTTTAGCTGGAGCTATTACTATATTATTAACAGATCGAAATTTTAATACTTCTTTCTTCGACCCAGCTGGAGGAGGAGATCCTATTTTATACCAACATTTATTC	33297	61	OTU_52	parent	52	1	98.722	BOLD:ACX6055	Animalia_Arthropoda_Insecta_Diptera_Phoridae_Megaselia_Megaselia sp. BOLD:ACX6055	Animalia	Arthropoda	Insecta	Diptera	Phoridae	Megaselia	Megaselia sp. BOLD:ACX6055	S
73	OTU_73	0	742	3782	0	160	761	811	849	528	168	0	526	294	0	185	386	226	211	113	148	151	2945	9391	0	845	2602	1554	3073	1669	737	GCTATCGTCAGGAATTGCCCATGGGGGAGCTTCTGTAGATTTAGCAATTTTCTCTCTTCATTTAGCAGGAATTTCTTCAATTTTAGGAGCCGTAAATTTTATCACAACTGTAATTAATATACGATCAACAGGTATTACTTTTGACCGAATACCTTTATTTGTATGATCTGTGGTAATCACAGCCCTATTACTTTTATTGTCTCTTCCTGTATTAGCTGGAGCTATTACAATACTTTTAACAGATCGAAATTTAAATACATCTTTTTTTGACCCAGCAGGGGGAGGAGACCCAATTTTATACCAACATTTATTC	31235	60	OTU_73	parent	57	1	99.681	BOLD:AAG0467	Animalia_Arthropoda_Insecta_Diptera_Heleomyzidae_Suillia_Suillia affinis	Animalia	Arthropoda	Insecta	Diptera	Heleomyzidae	Suillia	Suillia affinis	L
46	OTU_46	52	0	0	0	0	0	0	0	0	67	0	0	0	0	0	0	0	0	0	0	8758	248	0	0	5288	2037	4423	817	2267	9013	TCTTTCTTCAATTATTGCTCATACTGGAACATCTGTAGATTTTTCTATTTTTTCACTTCATATAGCAGGAATTTCCTCAATTTTAGGAGCAATTAATTTTATTTCAACTATAATTAATATAAAAGTTAAATTTTTAAAATTTAACCAAATTTCTTTATTTATTTGATCAGTAGGAATTACAACAGTTCTTCTTTTATTATCTTTACCAGTTTTAGCAGGAGCTATTACTATATTATTAACAGATCGAAATTTAAACACTTCATTTTTTGATCCTATAGGAGGAGGGGATCCTGTACTTTATCAACATTTATTT	33165	36	OTU_46	parent	55	1	100	BOLD:ACB8904	Animalia_Arthropoda_Insecta_Diptera_Cecidomyiidae_Contarinia	Animalia	Arthropoda	Insecta	Diptera	Cecidomyiidae	Contarinia	NA	S
53	OTU_53	2955	0	239	0	1547	800	2632	373	1548	4323	2858	0	0	0	1682	482	1196	87	898	3142	1615	0	0	0	925	486	1185	160	495	2246	TTTATCAAGTGCTATTGCACATACAGGTGCTTCTGTAGACCTTGCAATCTTTTCCCTTCATTTGGCTGGTATTAGATCTATTTTAGGTGCAGTTAACTTCATTACAACTATTATTAATATACGATCTAAAAGATTAACATTAGAACGAATACCTCTATTTGTTTGATCCGTGTTTATCACCGCAATCCTACTTCTCCTCTCTTTACCTGTTTTAGCAGGTGCTATTACTATATTACTCACAGATCGAAATATTAATACATCTTTTTTTGACCCAGCTGGTGGGGGAGACCCAATTCTTTACCAACATTTATTT	32067	57	OTU_53	parent	56	1	99.681	BOLD:AAN8447	Animalia_Arthropoda_Insecta_Psocodea_Caeciliusidae_Valenzuela_Valenzuela flavidus	Animalia	Arthropoda	Insecta	Psocodea	Caeciliusidae	Valenzuela	Valenzuela flavidus	S
193	OTU_193	0	1002	18845	0	452	3042	2125	2206	1420	288	0	325	505	0	0	0	0	190	0	0	0	260	156	0	47	121	85	88	63	0	TTTAGCTTCAAACATTTTTCATAATGGACCTTCTGTAGACTTAACGATTTTTTCTCTTCATATTGCAGGTATATCCTCAATTTTAGGGGCAATCAATTTTATTTCAACAATTCTTAATATACATCATAAAAATTTTTCTATTGATAAAATTCCCTTACTTGTATGATCAATTTTAATTACAGCTATCTTACTCTTATTATCCTTACCTGTTTTAGCAGGAGCTATTACTATACTATTAACTGACCGAAACTTAAATACTTCATTTTTTGATCCTTCAGGGGGAGGTGACCCAATTCTCTATCAACATTTATTT	24278	56	OTU_14	merged	76	0	97.444	BOLD:ACY9263	Animalia_Arthropoda_Insecta_Hymenoptera_Formicidae_Formica_Formica glauca	Animalia	Arthropoda	Insecta	Hymenoptera	Formicidae	Formica	Formica glauca	L
55	OTU_55	5424	0	0	0	2463	1197	4442	742	2716	7725	311	0	0	0	0	0	102	0	33	239	1220	0	0	0	482	387	689	235	513	1481	ACTTTCATCAAATCTAGCTCATAGAGGACCAGCAGTTGACTTTACTATTTTCAGCCTACACTTAGCAGGAATATCATCAATTCTTGGAGCAATCAACTTTATTACCACCAGAATCAACATACGTTCTCCTCTTATTAAACCTGAACGATTAACATTATTTGCTTGATCAGTTTCAATCACTGCCTTGCTTCTTCTTCTCTCACTTCCGGTTCTTGCAGGAGCAATTACTATGCTTTTAACTGATCGTAATTTAAATACATCATTTTTTGACCCTGCAGGAGGAGGAGATCCAATCCTTTACCAACATCTTTTC	30251	50	OTU_55	parent	58	1	100	BOLD:AAJ9656	Animalia_Arthropoda_Insecta_Coleoptera_Throscidae_Trixagus_Trixagus dermestoides	Animalia	Arthropoda	Insecta	Coleoptera	Throscidae	Trixagus	Trixagus dermestoides	S
61	OTU_61	0	0	0	0	0	0	0	0	0	0	0	0	0	0	0	0	0	0	0	0	3682	6089	100	494	3212	3180	3613	1621	3311	4817	CCTTTCTTCTACACTTTCTCATTCAGGTGCATCAGTTGATTTATCTATTTTCTCTCTTCATTTAGCCGGAATTTCATCAATTTTAGGGGCTGTAAATTTTATTTCAACTATTATTAATATACGGATTAGAGGAATAACTTTTGATAAAATATCTTTATTTGTTTGATCTGTTTTTATTACTGCCATTCTTCTTCTTTTATCTTTACCTGTATTAGCAGGAGCAATTACTATACTTTTAACTGACCGTAATTTAAATACTTCATTTTTTGACCCTGCGGGAGGGGGAGACCCTATTTTATATCAACATCTTTTT	30249	28	OTU_61	parent	59	1	100	BOLD:ACR3886	Animalia_Arthropoda_Insecta_Diptera_Sciaridae_Schwenckfeldina_Schwenckfeldina carbonaria	Animalia	Arthropoda	Insecta	Diptera	Sciaridae	Schwenckfeldina	Schwenckfeldina carbonaria	M
56	OTU_56	423	0	0	9802	355	1410	613	4527	527	698	127	0	0	7619	88	1006	157	2164	162	151	0	0	0	0	0	0	0	0	0	0	TCTTTCAGCTAATATTGCACATGGGGGATCATCTGTTGATTTAGCAATTTTTTCTCTTCATTTAGCTGGAATTTCATCAATTCTAGGAGCAATTAATTTTATTACAACAATTATTAATATACGTATTAATAATATATCTTATGATCAAATACCTTTATTTGTTTGAGCAGTTGGAATTACAGCTTTATTATTATTACTTTCTCTTCCTGTATTAGCAGGAGCTATTACAATACTTTTAACAGACCGAAACTTAAATACTTCTTTTTTTGATCCCGCAGGAGGTGGAGACCCTATTCTTTATCAACATTTATTT	30068	47	OTU_56	parent	60	1	99.361	BOLD:AAA6940	Animalia_Arthropoda_Insecta_Lepidoptera_Nymphalidae_Melanargia	Animalia	Arthropoda	Insecta	Lepidoptera	Nymphalidae	Melanargia	NA	XL
72	OTU_72	238	0	0	0	111	42	159	0	107	515	7212	0	81	101	3805	1263	2944	191	1799	7225	781	0	0	0	324	237	223	0	157	894	CCTTTCTTCTAGAATTGCGCATAGAGGAGCATCCGTAGATTTAGCAATTTTCTCTCTCCATCTAGCAGGAATCTCCTCAATTTTAGGAGCAGTAAATTTTATTACTACTATCATTAATATACGATCTTCAGGAATCTCTTTTGATCGAATACCTCTATTTGTATGATCTGTAGGAATTACTGCAATTCTTTTACTCCTCTCTCTTCCAGTTCTAGCAGGAGCGATCACTATACTTTTAACGGACCGAAATTTTAATACATCATTTTTTGACCCCGCAGGAGGAGGAGACCCAATTCTTTACCAACACCTATTT	28849	55	OTU_72	parent	61	1	100	BOLD:ACO7033	Animalia_Arthropoda_Insecta_Diptera	Animalia	Arthropoda	Insecta	Diptera	NA	NA	NA	S
58	OTU_58	263	3238	1008	0	724	998	1421	599	665	1162	0	0	0	0	0	0	0	0	0	0	368	5510	2162	0	1416	2070	1756	1586	2112	1465	ACTTTCATCTAATATTGCCCATAGTGGTAGTTCTGTAGATCTTGCAATTTTTTCTTTACACTTAGCAGGTATTTCTTCAATTTTAGGAGCTGTAAATTTTATTACAACTATTATTAATATACGACCTGATAATATAACCTTAGATCAAATACCTTTATTCGTTTGATCTGTAGGAATCACTGCTCTTTTACTCCTATTATCTCTTCCTGTTTTAGCTGGAGCTATTACTATATTACTAACTGACCGAAATCTTAATACTTCTTTTTTTGATCCTGCTGGAGGAGGAGATCCTATTTTATACCAACATTTATTT	28755	46	OTU_58	parent	62	1	100	BOLD:AAI3809	Animalia_Arthropoda_Insecta_Lepidoptera_Tortricidae_Periclepsis_Periclepsis cinctana	Animalia	Arthropoda	Insecta	Lepidoptera	Tortricidae	Periclepsis	Periclepsis cinctana	M
60	OTU_60	0	546	0	0	67	133	173	0	75	0	0	15303	235	0	1311	2533	1857	1919	1845	1346	0	0	267	0	0	0	0	90	0	0	TTTATCAGCTAACATTTCCCATAATGGAGCTTCAGTTGATTTAGCAATTTTTAGTCTACATTTAGCAGGAATTTCATCAATTCTAGGAGCAGTAAATTTCATCTCCACAGTAAGAAATATACGACCAGAAGGAATAACACTAGATCGAATGCCTTTGTTTGTTTGAGCTGTTCTAATTACTGCAATTCTTTTACTTTTATCTTTACCAGTATTAGCTGGAGCCATCACAATGTTGCTAACAGACCGAAACTTAAATACTTCTTTTTTTGACCCTTCTAGAGGAGGAGACCCAATTTTATACCAGCATTTATTT	27844	50	OTU_60	parent	66	1	95.847	BOLD:AAO0694	Animalia_Arthropoda_Insecta_Coleoptera_Chrysomelidae_Oulema_Oulema duftschmidi	Animalia	Arthropoda	Insecta	Coleoptera	Chrysomelidae	Oulema	Oulema duftschmidi	M
59	OTU_59	0	0	18801	0	385	3183	1805	2570	1025	290	0	0	0	0	0	0	0	0	0	0	0	0	0	0	0	0	0	0	0	0	ACTTTCATCTAATATTGCCCATGGAGGTAGTTCTGTAGATTTAGCCATTTTCTCCCTTCATTTAGCTGGGATTTCATCTATTTTAGGAGCTATTAATTTTATTACAACAATTATTAATATACGATTAAATAATTTATCTTTTGATCAAATACCATTATTTATTTGAGCAGTGGGAATTACTGCATTTTTATTACTACTTTCATTACCTGTATTAGCTGGAGCTATTACCATATTATTAACTGATCGAAATTTAAACACATCCTTTTTTGATCCTGCAGGAGGAGGAGATCCAATTTTATATCAACATTTATTT	28141	27	OTU_59	parent	63	1	100	BOLD:AAC7527	Animalia_Arthropoda_Insecta_Lepidoptera_Noctuidae_Pyrrhia_Pyrrhia umbra	Animalia	Arthropoda	Insecta	Lepidoptera	Noctuidae	Pyrrhia	Pyrrhia umbra	L
63	OTU_63	0	0	619	0	0	138	0	149	0	0	0	0	5590	3894	294	1840	598	3185	909	114	106	0	1781	4550	105	1097	251	1988	366	124	TTTATCATCTAATATTGCTCATGGAGGAGCTTCTGTTGATTTAGCTATTTTCTCTCTTCATTTAGCTGGAATTTCTTCAATTTTAGGAGCAGTAAATTTTATTACTACAGTTATCAATATACGATCTACAGGTATTACTTTTGACCGAATACCTTTATTTGTATGATCAGTAGTAATTACAGCTTTACTTTTACTACTTTCTCTGCCTGTGCTTGCCGGAGCAATCACCATATTATTAACTGATCGAAATATTAATACTTCATTTTTTGATCCTGCCGGAGGTGGGGATCCAATCTTATACCAACATTTATTT	28004	56	OTU_63	parent	64	1	99.681	BOLD:AAX9423	Animalia_Arthropoda_Insecta_Diptera_Sarcophagidae_Sarcophaga_Sarcophaga carnaria	Animalia	Arthropoda	Insecta	Diptera	Sarcophagidae	Sarcophaga	Sarcophaga carnaria	L
62	OTU_62	0	0	8833	0	188	973	572	1700	424	0	0	0	0	0	0	0	0	0	0	0	0	0	9642	0	202	1673	291	2457	411	0	CCTTTCAGCAACTATTGCTCATACAGGGCCATCTGTAGATCTTGCAATTTTTAGATTACATTTAGCTGGTGCATCTTCAATTATAGGAGCAATTAACTTCATTTCAACTGTTATTAATATGCGACCAAAGGGTATAATAATAGATCGAACGCCTTTATTTGTTTGAGCTGTTTTAATTACAGCAATTCTCCTTCTCCTTTCACTTCCTGTATTAGCAGGTGCAATTACAATACTTTTGACAGATCGAAATATTAATACCTCCTTCTTTGACCCCGCCGGAGGAGGAGACCCTATTTTATACCAACACTTATTT	27475	43	OTU_62	parent	67	1	100	BOLD:AAQ0871	Animalia_Arthropoda_Insecta_Coleoptera_Chrysomelidae_Cryptocephalus_Cryptocephalus biguttatus	Animalia	Arthropoda	Insecta	Coleoptera	Chrysomelidae	Cryptocephalus	Cryptocephalus biguttatus	L
65	OTU_65	544	139	0	14041	449	2136	1070	6656	941	1063	0	0	0	0	0	0	0	0	0	0	0	0	0	0	0	0	0	0	0	0	ACTTTCATCTAATATTGCTCATGGAGGAAGTTCTGTAGATTTGGCTATTTTTTCACTTCATTTAGCTGGTATTTCTTCTATTTTAGGAGCTATTAATTTTATTACAACAATTATTAACATACGATTAAATAACCTATCCTTTGATCAAATACCTTTATTTATTTGAGCTGTAGGAATTACCGCATTTTTATTATTACTATCTTTACCTGTTTTAGCGGGAGCTATTACAATATTATTAACAGATCGAAATTTAAATACATCATTTTTTGACCCTGCAGGTGGGGGAGATCCAATTTTATATCAACATTTATTT	27334	28	OTU_65	parent	68	1	100	BOLD:AAD2274	Animalia_Arthropoda_Insecta_Lepidoptera_Noctuidae_Apamea_Apamea lithoxylaea	Animalia	Arthropoda	Insecta	Lepidoptera	Noctuidae	Apamea	Apamea lithoxylaea	XL
64	OTU_64	39	0	2170	0	65	396	162	395	133	103	0	0	781	0	0	239	53	326	126	0	332	0	15611	0	358	1373	601	3023	560	186	TCTTTCTTCTAATTTAACACATAATGGGCCTTCAGTAGATTTAGTGATTTTTAGTTTACATTTAGCAGGAATTTCCTCAATTTTAGGTGCAGTAAATTTCATTTCAACTATTATAAATATACGTCCATTTGGTATAATACTTGATAAAACTCCTTTATTTGTATGATCTGTTCTTATTACAGCAATTCTTTTATTACTATCACTACCAGTTCTTGCAGGAGCAATTACTATACTATTAACTGACCGAAACTTAAATTCTTCTTTTTTTGACCCAACCGGTGGGGGAGACCCAATTTTATACCAACATTTATTT	27178	57	OTU_64	parent	69	1	99.042	BOLD:AAB5640	Animalia_Arthropoda_Insecta_Coleoptera_Coccinellidae_Harmonia_Harmonia axyridis	Animalia	Arthropoda	Insecta	Coleoptera	Coccinellidae	Harmonia	Harmonia axyridis	L
67	OTU_67	0	0	14586	0	418	2494	1325	2709	1035	165	0	0	0	0	0	0	0	0	0	0	0	322	2160	0	73	443	136	734	192	0	TCTTTCTGCTGGTATTGCTCATGGAGGAGCTTCTGTAGATTTAGCAATTTTTTCTTTACATTTAGCAGGAATATCATCAATTTTAGGAGCTGTAAATTTTATTACAACTGTTATTAATATACGATCTCATGGAATTACTTATGATCGAATACCTTTATTTGTTTGATCAGTTGTAATTACAGCATTATTATTACTTTTATCATTACCTGTATTAGCAGGAGCTATTACTATACTTTTAACTGATCGAAATTTAAATACTTCATTCTTTGATCCAGCAGGAGGAGGAGATCCAATTTTATATCAACATTTATTT	27167	46	OTU_67	parent	70	1	99.042	BOLD:AAC6833	Animalia_Arthropoda_Insecta_Diptera_Syrphidae_Episyrphus_Episyrphus balteatus	Animalia	Arthropoda	Insecta	Diptera	Syrphidae	Episyrphus	Episyrphus balteatus	L
89	OTU_89	0	0	0	0	0	0	0	0	0	0	0	0	0	0	0	0	0	0	0	0	1454	0	15690	0	869	1778	1231	3879	917	1191	CTTATCCTCAGGAATTGCCCATGGAGGAGCCTCAGTAGATCTAGCTATTTTTTCTCTTCATTTAGCTGGGATTTCCTCTATTTTAGGAGCTGTTAATTTTATTACTACAGTAATTAATATACGATCTACAGGAATTACATTCGACCGAATACCTCTATTTGTATGATCTGTTGTAATTACAGCAATCTTACTTTTATTATCTTTACCCGTATTAGCTGGAGCTATTACAATACTTTTAACTGACCGAAATTTAAATACTTCCTTTTTTGATCCAGCCGGAGGAGGGGATCCAATTCTTTATCAACATCTATTT	26221	27	OTU_89	parent	71	1	90.705	BOLD:ABU6649	Animalia_Arthropoda_Insecta_Diptera_Empididae_Empis_Empis stercorea	Animalia	Arthropoda	Insecta	Diptera	Empididae	Empis	Empis stercorea	L
76	OTU_76	82	1460	0	0	252	398	595	140	370	318	621	1970	0	0	617	388	425	249	345	715	1451	4820	0	150	1902	1968	1908	1064	2024	1815	TTTATCATCTACTATTGCTCATGGAGGAGCTTCTGTCGATTTAGCTATTTTTTCATTACATTTAGCCGGAATTTCTTCCATTTTAGGAGCTGTAAATTTCATTACTACTGTTATTAATATACGATCAACAGGAATTACTTTTGACCGAATACCTTTATTTGTATGATCAGTAGCTATTACAGCTTTATTATTATTGTTATCTTTACCAGTACTAGCTGGAGCTATTACTATATTACTAACAGACCGAAATTTAAATACTTCATTCTTTGACCCTGCCGGAGGAGGAGATCCAATTTTATATCAACATTTATTT	24726	59	OTU_76	parent	75	1	100	BOLD:ACR4672	Animalia_Arthropoda_Insecta_Diptera_Muscidae_Coenosia_Coenosia testacea	Animalia	Arthropoda	Insecta	Diptera	Muscidae	Coenosia	Coenosia testacea	M
71	OTU_71	229	70	0	0	155	51	234	0	82	327	0	0	0	0	0	0	0	0	0	0	4987	1735	102	0	3666	2062	3325	698	2046	5705	TCTTTCTTCTATTATCTCACATACAGGAACCTCAGTAGATTTTTCAATTTTTTCTCTACATATTGCAGGAATTTCTTCTATTTTAGGGGCTATTAATTTTATTTCTACAATAATTAATATAAAAATTAAATTTTTAAAATTTGATCAAATTTCTTTATTTACATGATCAGTTTTAATTACAGCTATTTTATTATTACTTTCTTTACCAGTATTGGCTGGAGCAATTACAATATTATTAACAGATCGAAATTTAAATACATCGTTTTTTGATCCTATAGGAGGAGGAGATCCTGTACTATATCAACACTTATTT	25486	43	OTU_71	parent	73	1	92.208	BOLD:ACT7841	Animalia_Arthropoda_Insecta_Diptera_Cecidomyiidae	Animalia	Arthropoda	Insecta	Diptera	Cecidomyiidae	NA	NA	S
75	OTU_75	1901	0	0	0	766	262	1420	217	691	2372	4786	113	0	0	3016	616	1879	272	1385	5660	0	0	0	0	0	0	0	0	0	0	CTTATCAAGAAATATTGCTCATGCAGGGCCTAGAGTTGACATATCTATTTTTTCATTACATTTAGCTGGAATCTCATCTATCTTGGGGGCAGTAAATTTCATTACAACAGTGATAAATATACGTCCCTCAGGAATATCAATAGACCGAACTCCTCTATTTGTCTGATCTGTACTTATTACAGCAATTTTATTACTTCTATCTCTGCCTGTACTAGCAGGGGCAATTACGATATTATTAACCGACCGAAATATTAATACAACTTTCTTTGACCCTGCAGGAGGTGGAGACCCCATTCTATACCAACACCTATTT	25418	44	OTU_75	parent	74	1	86.817	BOLD:ABA5811	Animalia_Arthropoda_Insecta_Hemiptera_Cicadellidae_Macrosteles	Animalia	Arthropoda	Insecta	Hemiptera	Cicadellidae	Macrosteles	NA	S
83	OTU_83	0	0	0	0	0	0	0	0	0	0	0	0	0	0	0	0	0	0	0	0	3363	281	3147	3554	1710	2534	2253	2648	1503	3715	CCTATCTTCTGGAATTGCTCACACTGGAGCTTCAGTAGATTTAGCAATTTTTTCATTACATTTAGCAGGAATTTCTTCAATTTTAGGAGCTGTAAATTTTATTACTACAGTTATTAATATACGATCAAGAGGAATTACTTTAGATCGAATACCATTATTTGTTTGATCTGTAGTAATTACTGCAGTATTACTCCTTCTTTCATTACCAGTATTAGCAGGAGCAATTACTATATTACTAACTGATCGAAATTTAAATACTTCATTTTTTGACCCAGCAGGAGGAGGAGACCCAATTCTTTATCAACATTTATTT	23982	24	OTU_83	parent	78	1	100	BOLD:AAD2491	Animalia_Arthropoda_Insecta_Diptera_Tipulidae_Tipula_Tipula vernalis	Animalia	Arthropoda	Insecta	Diptera	Tipulidae	Tipula	Tipula vernalis	S
74	OTU_74	1707	0	0	0	938	445	1462	202	755	2428	795	0	0	0	537	211	421	0	286	1102	3108	0	0	0	1916	782	1505	377	851	3618	TTTAGCAAGAGGAATCGCCCACGCCGGAGCATCTGTAGACGTCTCAATTTTTAGATTACACTTGGCCGGCGCTAGTTCTATCTTAGGCGCCGTAAATTTTATTACCACAATTATTAATATACGAGCCCCCGGGTTGACTTGAGACCAAACCCCTTTATTTGTTTGGTCGGTTTTTTTAACTGCTATTTTATTACTTTTATCTCTACCAGTTTTAGCGGGTGCCATTACTATGCTTCTTACAGACCGTAATTTAAACACTTCTTTTTTTGACCCTGCGGGGGGTGGTGACCCCATTCTATACCAACACTTGTTT	24166	61	OTU_74	parent	77	1	99.681	BOLD:AAB8452	Animalia_Arthropoda_Entognatha_Collembola_Entomobryidae_Lepidocyrtus_Lepidocyrtus paradoxus	Animalia	Arthropoda	Entognatha	Collembola	Entomobryidae	Lepidocyrtus	Lepidocyrtus paradoxus	S
77	OTU_77	83	0	0	9211	117	1047	491	3895	424	232	182	0	0	5540	122	582	96	1575	88	203	0	0	0	0	0	0	0	0	0	0	TCTTTCTTCCAATATTGCTCATAGAGGTTCATCAGTAGATCTAGCAATTTTTTCTTTACATTTAGCGGGAATTTCATCAATTTTAGGAGCAATTAATTTTATTACAACAATTATTAATATACGAGTTAATAGTATATCATTCGATCAAATACCTTTATTTGTTTGAGCTGTAGGTATTACAGCCTTATTACTTTTACTTTCTCTTCCTGTGTTAGCTGGAGCCATTACTATACTTCTTACAGATCGTAACATTAATACTTCATTTTTTGACCCAGCAGGAGGAGGAGATCCTATTCTTTATCAACATTTATTT	23415	44	OTU_77	parent	81	1	100	BOLD:AAA9652	Animalia_Arthropoda_Insecta_Lepidoptera_Nymphalidae_Aglais_Aglais urticae	Animalia	Arthropoda	Insecta	Lepidoptera	Nymphalidae	Aglais	Aglais urticae	XL
80	OTU_80	729	61	0	0	417	146	658	0	351	1492	5383	0	0	0	3081	938	2729	221	1436	5855	0	0	0	0	0	0	0	0	0	0	TTTATCTTCTATTATTGCACATGGAGGTGCTTCAGTTGATTTAGCTATTTTTTCTCTTCATTTAGCTGGAGTGTCATCAATTTTAGGGGCAGTAAATTTTATTACAACAGTAATTAACATACGATCAACAGGAATTACATTTGATCGAATACCATTATTTGTTTGATCAGTAGTTATTACAGCTCTCTTACTATTATTATCTTTACCAGTATTAGCAGGTGCTATTACTATATTATTAACTGATCGTAATTTAAATACTTCATTCTTTGACCCAGCAGGAGGAGGAGACCCTATTTTATATCAACATTTATTT	20835	40	OTU_80	parent	92	1	99.681	BOLD:AAB1148	Animalia_Arthropoda_Insecta_Diptera_Chloropidae_Oscinella	Animalia	Arthropoda	Insecta	Diptera	Chloropidae	Oscinella	NA	S
1181	OTU_1181	593	0	0	0	319	132	496	65	253	759	6581	0	0	0	2980	922	2362	209	1762	5230	206	0	0	0	0	0	0	0	78	193	TCTCTCGAGAGCAATCGCCCACACTGGGGCATCGGTTGATTTAGCTATTTTTTCTCTTCATCTGGCAGGAATTAGATCTGTCCTAGGAGCAGTAAATTTTATTACTACTATTATTAATATACGTTCCGTAAGATTAACACTAGAACGAATACCTTTATTTGTTTGACCAGTATTTATTACGGCTATTTTACTTTTATTATCGCTACCTGTTTTAGCAGGAGCTATTACTATGCTACTAACAGATCGTAGTATTAATACTTCTTTTTTTGACCCTGCAGGAGGAGGTGACCCAATTCTTTATCAACATTTATTC	23866	57	OTU_1181	parent	79	1	98.722	BOLD:AAO4092	Animalia_Arthropoda_Insecta_Psocodea_Caeciliusidae_Valenzuela_Valenzuela burmeisteri	Animalia	Arthropoda	Insecta	Psocodea	Caeciliusidae	Valenzuela	Valenzuela burmeisteri	S
82	OTU_82	5600	81	92	0	2365	1037	4426	414	2574	7013	0	0	0	0	0	0	0	0	0	0	0	0	0	0	0	0	0	0	0	0	TCTTTCTTCAAATATTGCCCATAGAGGAGCATCCGTTGATTTAGCTATTTTTAGCTTACATATAGCAGGAATTTCCTCAATTTTAGGAGCTGTTAATTTTATTTCCACAGTGATTAACATACGATCAACAGGAATAACTTTTGACCGAATACCCCTATTTGTATGAGCAGTAGCTATTACTGCTCTTTTATTACTTCTATCCCTTCCAGTTCTTGCCGGAGCAATCACAATACTATTAACTGATCGAAATTTGAATACCTCCTTTTTTGACCCAGCTGGAGGAGGAGACCCAATTCTTTATCAACACTTATTT	23687	28	OTU_82	parent	80	1	100	BOLD:ACQ8810	Animalia_Arthropoda_Insecta_Coleoptera_Cantharidae	Animalia	Arthropoda	Insecta	Coleoptera	Cantharidae	NA	NA	S
78	OTU_78	0	0	0	0	0	0	0	0	0	0	240	0	5892	7729	343	2689	711	4050	1275	293	0	0	0	0	0	0	0	0	0	0	ACTATCTGCTGCAATTGCCCATGGAGGAGGATCAGTTGATTTAGCTATTTTTTCACTTCATTTAGCAGGTGTTTCTTCTATTTTAGGAGCTGTTAATTTTATTACTACAGTAATTAATATACGATCTACAGGAATTACATTTGACCGAATACCTTTATTTGTATGAGCTGTAGTAATTACTGCTATTCTTTTATTATTATCTTTACCTGTATTAGCCGGAGCTATTACAATACTTTTAACTGATCGAAATTTAAATACATCATTCTTTGACCCAGCAGGAGGAGGGGACCCAATTTTATACCAACATTTATTT	23260	31	OTU_78	parent	82	1	100	BOLD:ACJ5745	Animalia_Arthropoda_Insecta_Diptera_Tabanidae_Tabanus_Tabanus bromius	Animalia	Arthropoda	Insecta	Diptera	Tabanidae	Tabanus	Tabanus bromius	XL
69	OTU_69	0	571	0	0	0	112	239	57	111	0	433	0	8566	2025	661	2391	1024	4088	1747	433	0	0	0	0	0	0	0	0	0	0	TCTCGCAGGAGCAATTGCACATGGAGGAGGATCAGTAGACCTAGCTATTTTTTCATTACATTTAGCGGGTGTTTCATCAATTTTAGGAGCAGTTAATTTCATTACAACCGCAATTAATATACGGTCGGAAAGAATAACACTAGATCAAACACCACTATTTGTTTGATCAGTAGCAATTACAGCACTCCTATTACTATTATCATTACCAGTACTAGCAGGAGCAATTACTATATTATTAACTGATCGAAATTTAAATACTTCGTTCTTTGACCCTGCAGGTGGTGGAGATCCAATCCTTTATCAACATTTATTT	20832	41	OTU_69	parent	93	1	100	BOLD:AAC5779	Animalia_Arthropoda_Insecta_Orthoptera_Acrididae_Chorthippus	Animalia	Arthropoda	Insecta	Orthoptera	Acrididae	Chorthippus	NA	L
81	OTU_81	809	333	0	111	611	121	912	294	486	1249	1497	0	0	0	1072	428	831	0	679	1516	2596	45	0	0	1948	1091	1584	373	1038	3117	TCTTTCTTCAGGAATTGCTCATGCAGGATCATCTGTTGATTTAGCAATTTTTTCTTTACATTTAGCAGGAATCTCTTCTATTTTAGGAGCAGTAAATTTTATTACTACCGTAATTAATATACGATCTGAGGGAATTACTTTAGACCGAATACCTTTATTTGTTTGATCTGTTGTAATTACTGCTATTCTTCTTCTTCTATCTTTACCTGTATTAGCGGGAGCAATTACAATACTATTAACAGATCGAAATTTAAATACTTCTTTCTTTGATCCAGCAGGAGGAGGGGACCCAATTCTTTATCAACATTTATTT	23193	56	OTU_81	parent	83	1	99.361	BOLD:ACP4736	Animalia_Arthropoda_Insecta_Diptera_Chironomidae_Smittia	Animalia	Arthropoda	Insecta	Diptera	Chironomidae	Smittia	NA	S
92	OTU_92	4419	0	0	0	2903	805	3517	621	1925	6509	491	0	0	0	284	78	230	0	116	615	0	0	0	0	0	0	0	0	0	0	TCTTTCTTCTATTATTGCTCATGGAGGAGCTTCAGTTGATTTAGCAATTTTTTCACTACATTTAGCTGGAGTGTCATCTATTTTAGGAGCTGTTAATTTTATTACTACTGTAATTAATATACGATCAACAGGTATTTCATTTGATCGAATACCTTTATTTGTATGATCAGTAGTAATTACTGCTTTATTATTATTATTATCTTTACCAGTATTAGCAGGAGCTATTACTATATTATTAACTGATCGAAATTTAAATACTTCATTTTTTGATCCAGCTGGAGGAGGTGATCCAATTTTATACCAACATTTATTT	21712	47	OTU_92	parent	89	1	99.681	BOLD:ADI1308	Animalia_Arthropoda_Insecta_Diptera_Chloropidae_Dasyopa_Dasyopa triangulata	Animalia	Arthropoda	Insecta	Diptera	Chloropidae	Dasyopa	Dasyopa triangulata	S
79	OTU_79	0	0	0	0	0	0	0	0	0	0	0	0	0	0	0	0	0	0	0	0	186	0	0	15085	176	2055	277	4121	499	220	TCTATCCTCAATTATAGGTCATAATTCACCATCAGTAGATTTAGGAATTTTCTCTATTCATATTGCAGGTGTATCATCAATTATAGGATCAATTAATTTTATTGTAACAATTTTAAATATACATACAAAAACTCATTCATTAAACTTTTTACCATTATTTTCATGATCAGTTCTAGTTACAGCAATTCTCCTTTTATTATCATTACCTGTTTTAGCAGGAGCAATTACAATATTATTAACTGATCGAAATTTTAATACATCATTTTTTGACCCAACTGGTGGAGGAGATCCAATTCTTTATCAACATTTATTC	22661	25	OTU_79	parent	84	1	100	BOLD:AAM3988	Animalia_Arthropoda_Insecta_Hymenoptera_Vespidae_Dolichovespula_Dolichovespula saxonica	Animalia	Arthropoda	Insecta	Hymenoptera	Vespidae	Dolichovespula	Dolichovespula saxonica	XL
87	OTU_87	0	0	0	0	0	0	0	0	0	0	909	0	0	14040	595	1575	497	3659	384	711	0	0	0	0	0	0	0	0	0	0	CCTTTCCTCTAACATTACCCATAGTGGATCTTCAGTTGATTTAGCAATTTTTTCTCTTCATTTAGCTGGAATTTCTTCTATTTTAGGAGCTATTAATTTTATCACAACAATCATTAATATACGAGTTAATAATATATTATATGATCAAATACCTCTATTTGTTTGAGCTGTTGGAATTACAGCTTTATTATTATTACTATCATTACCAGTATTAGCAGGAGCTATTACTATACTTCTTACCGATCGAAATTTAAATACTTCTTTTTTCGATCCTGCTGGAGGAGGAGACCCAATTTTATATCAACATCTATTT	22543	29	OTU_87	parent	85	1	100	BOLD:ACF2774	Animalia_Arthropoda_Insecta_Lepidoptera_Nymphalidae_Aphantopus_Aphantopus hyperantus	Animalia	Arthropoda	Insecta	Lepidoptera	Nymphalidae	Aphantopus	Aphantopus hyperantus	XL
84	OTU_84	0	0	0	0	0	0	0	0	0	0	244	0	10728	0	593	2521	1287	3535	1916	395	0	0	629	0	0	93	0	233	0	0	ACTATCTTCTAACATTGCTCATGGAGGAGCTTCTGTTGACTTAGCTATTTTTTCCCTTCATTTAGCAGGAATTTCTTCAATTTTAGGAGCAGTAAATTTTATTACAACTGTAATTAATATACGATCCACAGGTATTACATTTGATCGAATACCTTTATTTGTTTGATCTGTAGTAATTACAGCACTATTACTTCTTTTATCTTTACCTGTATTAGCCGGGGCTATTACTATATTATTAACAGATCGAAACTTAAATACTTCCTTCTTTGATCCTGCAGGAGGAGGAGACCCAATTTTATACCAACATTTATTT	22466	40	OTU_84	parent	86	1	100	BOLD:AAP2825	Animalia_Arthropoda_Insecta_Diptera_Calliphoridae_Pollenia_Pollenia angustigena	Animalia	Arthropoda	Insecta	Diptera	Calliphoridae	Pollenia	Pollenia angustigena	L
88	OTU_88	0	0	0	0	0	0	0	0	0	0	0	369	0	0	0	0	0	0	42	0	786	4518	4225	0	1422	2456	1848	2205	2185	1895	TCTTTCTTCTAGAATTGCTCATAGAGGAGCTTCTGTTGATTTAGCAATTTTTTCTCTTCATTTAGCAGGTATATCCTCTATTTTAGGAGCAGTAAATTTTATTACTACTGTAATTAATATACGATCTAATGGAATTTCATATGACCGTATACCATTATTTGTTTGATCAGTTGTTATTACAGCATTATTATTACTTTTATCATTACCAGTTTTAGCAGGAGCTATTACTATATTATTAACAGATCGAAATTTAAATACTTCATTTTTTGATCCTGCCGGAGGAGGAGACCCTATTTTATATCAACATTTATTT	22201	50	OTU_88	parent	87	1	100	BOLD:AAA9506	Animalia_Arthropoda_Insecta_Diptera_Syrphidae_Platycheirus	Animalia	Arthropoda	Insecta	Diptera	Syrphidae	Platycheirus	NA	M
90	OTU_90	3068	0	0	0	1554	498	2178	329	1206	3813	2571	0	0	0	1288	360	1105	0	699	2918	96	0	0	0	0	0	63	0	0	0	CCTCTCAAGAGGAATTGCCCATGGAGGGGCCTCAGTAGACCTAGCAATTTTTTCTCTTCATTTAGCAGGAATCTCATCAATCCTAGGGGCCGTAAATTTTATTACAACAGTAATCAATATACGGTCAACAGGAATTACACTAGACCGAATACCATTATTTGTATGATCAGTAGTAATCACTGCCATTCTATTATTGCTTTCCCTACCTGTCCTAGCAGGAGCAATCACCATACTATTAACAGATCGAAATCTTAATACTTCCTTTTTCGACCCCGCAGGAGGAGGAGACCCAATTCTATATCAACATTTATTT	22165	47	OTU_90	parent	88	1	100	BOLD:ACD2456	Animalia_Arthropoda_Insecta_Diptera_Dolichopodidae_Medetera_Medetera pallipes	Animalia	Arthropoda	Insecta	Diptera	Dolichopodidae	Medetera	Medetera pallipes	S
85	OTU_85	0	0	0	0	0	0	0	0	0	0	0	1444	9562	0	910	3038	1175	3093	1946	406	0	0	0	0	0	0	0	0	0	0	TTTATCTTCAATTATTGCTCATGGAGGAGCTTCTGTTGATTTAGCTATTTTTTCATTACATTTAGCTGGAATTTCTTCAATTTTAGGAGCAGTAAATTTTATTACAACCGTAATTAATATGCGGGCTACTGGGATTACATTTGATCGAATACCTTTATTCGTTTGATCAGTTGTAATTACTGCTCTATTACTTTTACTTTCTCTTCCAGTTTTAGCCGGAGCTATCACAATATTATTAACGGATCGGAATTTAAATACTTCATTCTTTGACCCTGCGGGAGGAGGAGACCCAATTCTTTACCAACATTTATTT	21393	25	OTU_85	parent	91	1	100	BOLD:AAA3187	Animalia_Arthropoda_Insecta_Diptera_Muscidae_Musca_Musca autumnalis	Animalia	Arthropoda	Insecta	Diptera	Muscidae	Musca	Musca autumnalis	L
86	OTU_86	0	0	0	0	0	0	0	0	0	0	428	10231	1350	0	1269	1761	1462	1733	1727	1397	0	0	0	0	0	0	0	0	0	0	ACTCTCATCAAATATTGCTCATAGAGGTAGATCAGTAGACTTAGCTATTTTCTCCTTACATTTAGCTGGAATTTCTTCTATTTTAGGAGCTATTAACTTTATCACTACAATTATTAATATACGATTAAATAATATATCATTTGATCGTTTACCATTATTTGTGTGAGCTGTAGGAATTACAGCATTATTACTACTATTATCTCTACCTGTTTTAGCAGGAGCTATTACAATACTATTAACTGATCGAAATATTAATACATCTTTTTTTGATCCTGCTGGAGGAGGAGATCCTATTTTATATCAACATTTATTT	21555	26	OTU_86	parent	90	1	99.361	BOLD:ABU5789	Animalia_Arthropoda_Insecta_Lepidoptera_Elachistidae_Agonopterix_Agonopterix oinochroa	Animalia	Arthropoda	Insecta	Lepidoptera	Elachistidae	Agonopterix	Agonopterix oinochroa	M
93	OTU_93	472	671	1852	0	571	682	1266	658	482	932	0	0	0	0	0	0	0	0	0	0	86	0	8464	0	188	743	391	1874	368	0	GCTTTCTGCCTCTATTGCCCATGGAGGGGCCTCTGTTGATTTAGCCATTTTCTCCCTTCATTTAGCTGGTATTTCTTCTATTTTAGGGGCAGTAAATTTTATTACCACAGTAATTAATATACGATCAACAGGAATTACATTTGATCGAATACCCCTATTTGTATGAGCTGTTGTAATTACTGCTATTCTTTTATTATTATCCTTACCTGTATTAGCAGGTGCAATTACTATATTATTAACAGATCGAAATCTAAATACATCGTTCTTTGACCCTGCTGGTGGGGGAGACCCTATTCTATACCAACATTTATTT	19261	46	OTU_93	parent	94	1	99.681	BOLD:ACB4419	Animalia_Arthropoda_Insecta_Diptera_Rhagionidae_Rhagio_Rhagio maculatus	Animalia	Arthropoda	Insecta	Diptera	Rhagionidae	Rhagio	Rhagio maculatus	L
117	OTU_117	0	0	0	0	0	0	0	0	0	0	445	826	8997	0	820	2105	1126	3167	1668	680	0	0	0	0	0	0	0	0	0	0	ACTTGCAGGAGCTATTGCTCATGGTGGAAGATCAGTAGACCTAGCTATTTTTTCATTACATCTAGCTGGTGTTTCATCAATTTTAGGAGCAGTAAACTTTATTACAACAGCAATTAATATGCGGTCGGAGAGAATAACACTAGATCAAACACCACTATTTGTTTGATCAGTAGCAATTACAGCACTTCTATTACTATTATCATTACCAGTTTTAGCAGGAGCAATTACTATATTATTAACTGATCGAAACTTAAATACATCATTCTTTGACCCAGCTGGAGGTGGAGACCCAATTCTCTATCAACATTTATTC	16840	24	OTU_117	parent	110	1	100	BOLD:AAC6368	Animalia_Arthropoda_Insecta_Orthoptera_Acrididae_Stenobothrus	Animalia	Arthropoda	Insecta	Orthoptera	Acrididae	Stenobothrus	NA	L
96	OTU_96	169	436	0	0	141	125	338	75	233	235	0	0	0	0	0	0	0	0	0	0	4414	692	0	0	2459	1316	2310	885	1459	4446	TTTATCCTCTAATATTGCCCATAGAGGAGCTTCAGTAGATTTAGCAATTTTTAGTTTACATCTTGCAGGGATTTCATCTATTTTAGGAGCCATCAATTTTATTACCACAGTTATTAATATACGTCCAGCAGGAATAACTTTAGATCGAATACCTTTATTTGTATGAGCAGTAGTAATTACTGCAATCTTATTACTTCTATCTCTCCCTGTTCTTGCTGGTGCAATTACTATACTTCTTACAGATCGAAACTTAAACACATCTTTTTTCGATCCTGCTGGAGGAGGAGATCCAATCTTATATCAACATTTATTT	18165	39	OTU_96	parent	98	1	100	BOLD:AAO0149	Animalia_Arthropoda_Insecta_Coleoptera_Chrysomelidae_Calomicrus_Calomicrus circumfusus	Animalia	Arthropoda	Insecta	Coleoptera	Chrysomelidae	Calomicrus	Calomicrus circumfusus	S
94	OTU_94	779	0	0	0	522	214	564	0	315	1118	3919	0	0	0	2677	638	1386	117	1167	4595	230	0	0	0	144	0	110	0	120	0	CCTTTCCTCTAATATCGCCCATAGAGGTGCATCTGTAGATTTAGCTATTTTCTCCCTTCACCTAGCTGGAATCTCTTCAATTTTAGGAGCTGTAAACTTCATCACCACAATTATTAACATACGTTCGTCAGGAATTTCTTTTGACCGAATACCACTATTTGTCTGATCTGTGGGAATCACAGCACTTTTACTATTACTCTCCCTACCAGTACTAGCAGGCGCTATCACAATACTTTTAACAGATCGAAATCTTAATACTTCCTTCTTCGATCCTACCGGAGGAGGGGATCCAATTTTATACCAACATTTATTT	19189	52	OTU_94	parent	95	1	100	BOLD:AAM9376	Animalia_Arthropoda_Insecta_Diptera_Phoridae_Phora	Animalia	Arthropoda	Insecta	Diptera	Phoridae	Phora	NA	S
97	OTU_97	166	0	1943	3478	149	786	575	3258	464	285	0	0	0	0	0	0	0	0	0	0	0	318	0	4371	177	978	224	1461	298	0	TCTTTCTGCTACAATTGCACATGGAGGAGCTTCTGTTGATTTAGCTATTTTCTCTCTTCATTTAGCTGGTATATCCTCAATTTTAGGAGCTGTAAATTTTATTACTACTGTAATTAATATACGATCAAATGGAATTACTTATGATCGTATACCTTTATTTGTATGATCAGTAGTAATTACGGCTTTACTATTACTTTTATCATTACCAGTATTAGCAGGAGCTATTACAATACTTTTAACAGATCGAAATTTAAATACTTCATTTTTTGATCCTGCAGGTGGTGGAGATCCAATTTTATATCAACATTTATTT	17939	42	OTU_97	parent	101	1	99.361	BOLD:AAJ0972	Animalia_Arthropoda_Insecta_Diptera_Syrphidae_Chrysotoxum_Chrysotoxum cautum	Animalia	Arthropoda	Insecta	Diptera	Syrphidae	Chrysotoxum	Chrysotoxum cautum	XL
99	OTU_99	0	4760	0	0	541	1180	1644	773	1010	860	0	0	0	0	0	0	0	0	0	0	0	2834	646	0	417	1231	737	522	1154	406	TTTATCTTCAGGTATTGCCCATGGAGGAGCATCTGTTGATCTAGCAATTTTTTCCCTACATTTGGCTGGAATTTCCTCTATTTTAGGGGCTGTAAACTTTATTACTACTGTAATCAATATACGTTCGACAGGAATCACATTAGATCGAATACCTTTATTTGTGTGATCAGTTGTAATTACTGCAATTTTATTACTTTTATCTTTACCTGTTTTAGCAGGAGCTATTACAATACTATTAACTGATCGTAACTTAAATACATCATTTTTTGACCCAGCAGGAGGAGGAGACCCTATTTTATACCAACATTTATTC	17876	40	OTU_99	parent	102	1	99.681	BOLD:ADH8285	Animalia_Arthropoda_Insecta_Diptera_Hybotidae_Platypalpus	Animalia	Arthropoda	Insecta	Diptera	Hybotidae	Platypalpus	NA	M
95	OTU_95	1110	672	260	1169	916	688	1666	1069	1103	1765	461	463	791	736	408	560	306	853	418	719	343	225	189	304	160	195	215	247	177	524	TTTGTCGCAAATTATGTCCCACCCAAGTGCAGGAGTTGATCTTGCTATACTTGCACTTCATATTGCTGGTATGTCATCAATTGTTGGGGCGATCAACTTTATAGTTACCATATTCAATATGCGTGCAAAAGGTATGTCACTAACTAAGATACCACTATTTGTTTGGTCTATTTTACTCACGTCATTTATGTTAATTGTTGCCTTACCGGTACTTGCTGGTGCTATAACTATGCTGCTCACTGATCGTAATATAGGTACCTCCTTTTTTGATCCTGCTGGTGGTGGTGATCCTGTGTTATTTCAACATCTGTTT	18542	62	OTU_95	parent	96	1	NA			NA	NA	NA	NA	NA	NA	NA	S
109	OTU_109	3681	0	0	0	2330	682	3210	309	1678	4370	179	0	0	0	122	0	252	0	0	199	338	0	0	0	160	61	117	0	122	411	CCTTTCTTCAATCATTGCTCATGGAGGAGCTTCTGTTGATTTAGCTATTTTTTCACTTCACTTAGCAGGAGTATCCTCAATTTTAGGAGCTGTAAATTTTATTACAACAGTAATTAATATACGATCTACAGGTATTACATTTGATCGAATACCATTATTTGTTTGATCTGTTGTTATTACTGCCCTATTATTACTTTTATCACTACCAGTATTAGCCGGAGCTATTACAATATTATTAACTGATCGAAATTTAAATACTTCATTTTTTGACCCGGCAGGAGGAGGAGACCCAATTTTATATCAACATTTATTT	18153	46	OTU_109	parent	99	1	100	BOLD:ACP4070	Animalia_Arthropoda_Insecta_Diptera_Chloropidae	Animalia	Arthropoda	Insecta	Diptera	Chloropidae	NA	NA	S
103	OTU_103	106	0	4150	0	195	639	551	724	278	166	0	0	0	0	0	0	0	0	0	0	53	0	7467	0	238	1001	383	1779	365	95	ATTATCCTCTAATATTGCTCATAGAGGAGCTTCTGTTGATTTAGCTATTTTTTCTTTACATTTAGCTGGAATTTCTTCTATTTTAGGAGCTGTAAATTTTATTACTACTGTTATTAATATACGGTCAAAAGGAATTACATTTGACCGAATACCTTTATTTGTGTGATCAGTGGCTATTACAGCTTTATTATTACTTTTATCTTTACCTGTATTAGCCGGAGCTATTACCATATTATTAACAGATCGAAATTTAAATACTTCATTTTTTGACCCTGCAGGAGGAGGAGATCCAATTTTATACCAACATTTATTT	18291	40	OTU_103	parent	97	1	100	BOLD:AAX1493	Animalia_Arthropoda_Insecta_Diptera_Muscidae_Helina_Helina impuncta	Animalia	Arthropoda	Insecta	Diptera	Muscidae	Helina	Helina impuncta	L
100	OTU_100	2864	0	0	0	1720	580	2612	173	1164	4428	922	0	0	0	671	192	548	0	252	760	235	0	0	0	90	0	119	0	55	175	ACTTTCTTCTAGAATTGCCCATAGAGGAGCCTCAGTTGACTTAGCTATTTTCTCTCTTCATTTAGCTGGTATTTCTTCAATTTTAGGAGCAGTAAATTTTATTACTACAATTATTAATATACGGTCATTAGGAATCACATTTGATCGAATACCATTATTTGTATGATCAGTAGGAATTACGGCTATTCTTTTACTATTATCTTTACCAGTTTTAGCAGGAGCAATTACCATACTTTTAACAGATCGAAATTTTAATACATCATTTTTTGATCCTGCAGGAGGAGGAGACCCTATTTTATATCAACATTTATTT	17958	52	OTU_100	parent	100	1	99.301	BOLD:ACP2986	Animalia_Arthropoda_Insecta_Diptera	Animalia	Arthropoda	Insecta	Diptera	NA	NA	NA	S
134	OTU_134	1039	5995	0	0	1253	1554	2589	957	1418	2383	0	0	0	0	0	0	0	0	0	0	0	226	0	0	89	124	69	0	94	0	CTTATCAGCAAATATCTCCCATAATGGGGCATCCGTCGATCTAGCAATTTTCTCACTCCACTTAGCAGGAGTTTCATCAATCCTAGGGGCAGTAAATTTCATCTCAACAATCATTAATATACGGCCTATTGGAATAACAGAAGATCGAATCCCCCTATTCGTATGATCAGTAGGAATTACTGCATTATTGTTACTATTATCCTTACCTGTATTAGCAGGTGCTATCACTATATTACTAACAGATCGAAACTTCAACACATCTTTTTTTGACCCAGCAGGAGGGGGTGACCCTATCCTATACCAACATTTATTT	14624	33	OTU_134	parent	130	1	99.361	BOLD:AAZ2810	Animalia_Arthropoda_Insecta_Hemiptera_Miridae_Leptopterna_Leptopterna ferrugata	Animalia	Arthropoda	Insecta	Hemiptera	Miridae	Leptopterna	Leptopterna ferrugata	M
106	OTU_106	0	2770	0	0	343	455	1060	269	428	298	0	6672	363	0	834	1069	885	890	775	456	0	0	0	0	0	0	0	0	0	0	TTTATCAAGAGGTGTAGCACATGCTGGTGCATGTGTTGATTTAGCTATTTTCTCTTTACATTTAGCAGGAATTTCTTCTATTCTAGGTGCTGTAAATTTTATTACTACTATTTTTAATATACGTTCTTCAGGTATGAAAATAGATCGAACTCCTTTATTTGTATGAGCAGTTTTGATTACTACAATTTTACTTTTACTTTCCTTACCAGTCTTGGCTGGAGCTATTACAATGTTATTAACAGATCGAAATATTAATACTTCATTTTTTGATCCGTCGGGGGGAGGAGATCCAATTTTATACCAACATTTATTT	15522	40	OTU_106	parent	120	1	100	BOLD:AAB1850	Animalia_Arthropoda_Insecta_Hemiptera_Aphrophoridae_Philaenus_Philaenus spumarius	Animalia	Arthropoda	Insecta	Hemiptera	Aphrophoridae	Philaenus	Philaenus spumarius	M
116	OTU_116	2305	50	0	0	1036	446	2101	242	895	3133	839	0	0	0	598	258	422	0	316	1247	1175	0	0	0	536	225	363	114	275	929	CCTTTCTAGAAATCTAGCACACTCAGGATCAAGTGTTGATTTGACTATTTTTTCGCTTCATTTAGCAGGTATTTCATCAATTTTGGGAGCAGTAAATTTTATCACAACAGTAATAAACATGCGACCTATGAATATAAAAATAGATCGAACACCACTCTTTGTATGATCAGTACTCATTACAGCAATCCTACTTCTTCTGTCCCTACCAGTACTCGCTGGTGCAATTACTATACTATTAACAGATCGTAATATTAATACATCATTTTTTGACCCATCAGGGGGTGGTGACCCAATTCTATACCAACATTTATTT	17190	54	OTU_116	parent	106	1	98.722	BOLD:ADV0026	Animalia_Arthropoda_Insecta_Hemiptera_Cicadellidae_Fagocyba_Fagocyba douglasi	Animalia	Arthropoda	Insecta	Hemiptera	Cicadellidae	Fagocyba	Fagocyba douglasi	S
98	OTU_98	2853	1677	0	0	2509	1058	2985	490	1679	4293	0	0	0	0	0	0	0	0	0	0	0	0	0	0	0	0	0	0	0	0	TTTATCAAGAGCAATTGCTCATACAGGGGCTTCCGTAGATTTGGCAATTTTTTCTTTACATTTAGCAGGAGTTAGATCTATTTTAGGAGCTGTAAATTTTATTACTACGATTATTAATATACGTTCTAATAGTTTGTCTTTAGAACGTATACCTTTATTTGTTTGATCTGTATTTATTACAGCTGTTTTATTATTACTTTCTTTACCAGTATTAGCTGGTGCTATTACTATGTTATTAACAGATCGAAATATTAATACTTCTTTTTTTGACCCTGCGGGAGGGGGGGATCCAATTTTATACCAACATTTATTT	17709	30	OTU_98	parent	103	1	99.681	BOLD:ABA6547	Animalia_Arthropoda_Insecta_Psocodea_Stenopsocidae_Stenopsocus	Animalia	Arthropoda	Insecta	Psocodea	Stenopsocidae	Stenopsocus	NA	S
91	OTU_91	413	0	0	0	337	137	527	73	288	767	0	0	0	0	0	0	0	0	0	0	3688	0	0	0	2354	1092	2120	462	1130	4151	TCTTTCTTCAATTATTGCTCACGGGGGAGCTTCAGTTGACCTAGCTATTTTTTCTCTCCATTTAGCAGGAGTCTCCTCTATTTTAGGGGCTGTAAATTTTATTACAACTGTGATTAATATACGATCAACAGGTATTACATTTGATCGAATGCCCCTATTTGTTTGATCAGTTGTAATTACAGCTCTATTATTACTTCTTTCTTTGCCTGTATTAGCCGGAGCTATTACTATATTATTAACAGATCGAAATTTAAATACTTCATTCTTTGATCCGGCGGGAGGAGGAGATCCAATTCTCTACCAACATTTATTT	15978	39	OTU_91	parent	116	1	91.374	BOLD:ACE2676	Animalia_Arthropoda_Insecta_Diptera_Chloropidae_Dicraeus_Dicraeus fennicus	Animalia	Arthropoda	Insecta	Diptera	Chloropidae	Dicraeus	Dicraeus fennicus	S
107	OTU_107	142	705	2029	0	192	592	709	583	275	336	0	622	5398	0	333	1464	713	2018	1070	188	0	0	0	0	0	0	0	0	0	0	TCTATCTTCTAATATTGCTCATGGAGGGGCTTCTGTTGATTTAGCTATTTTTTCTCTTCATTTAGCAGGAATTTCTTCAATTTTAGGAGCAGTTAATTTTATTACAACTGTAATTAATATACGATCTACAGGTATTACATTTGACCGAATACCTTTATTTGTTTGATCTGTAGTAATTACAGCATTATTACTTCTTTTATCCTTACCTGTATTAGCAGGAGCTATCACTATATTATTAACAGATCGAAATTTAAATACTTCCTTTTTTGATCCTGCAGGAGGAGGAGACCCAATTTTATACCAACATTTATTT	17566	40	OTU_107	parent	104	1	97.125	BOLD:ACD3713	Animalia_Arthropoda_Insecta_Diptera_Calliphoridae_Pollenia_Pollenia hungarica	Animalia	Arthropoda	Insecta	Diptera	Calliphoridae	Pollenia	Pollenia hungarica	L
104	OTU_104	0	307	0	0	52	51	246	0	52	121	0	9113	0	0	1285	1643	1213	1199	1295	687	0	0	0	0	0	0	0	0	0	0	ACTATCTTCTGGAATTGCTCATGGAGGAGCATCAGTTGATTTAGCAATTTTTAGATTACATCTTGCAGGAATTTCATCAATTTTAGGAGCCGTAAATTTTATTACCACAGTAATTAATATACGATCAACAGGAATTACCTTTGATCGAATACCTTTATTTGTTTGATCTGTAGTAATTACAGCTCTTCTTCTTCTTTTATCCCTTCCTGTTTTAGCAGGAGCTATTACAATACTATTAACAGATCGAAATCTAAATACCTCATTTTTCGACCCTGCAGGAGGAGGAGACCCTATTTTATATCAACATCTATTT	17124	37	OTU_104	parent	107	1	91.026	BOLD:ACB1867	Animalia_Arthropoda_Insecta_Diptera	Animalia	Arthropoda	Insecta	Diptera	NA	NA	NA	M
102	OTU_102	0	0	0	0	0	0	0	0	0	0	5021	0	0	0	2978	903	2126	160	1207	4775	0	0	0	0	0	0	0	0	0	0	TCTATCATCTGGAATTGCTCATACAGGAGGTTCTGTAGATTTAGCTATTTTTTCTCTTCACTTAGCAGGTATCTCTTCTATTCTTGGAGCAGTTAATTTTATTACAACTGTAATTAATATACGAAGAGAAGGAATTTCAATAGATCGACTTCCTTTATTTGTCTGATCTGTTATTATTACTGCTATTCTTCTCCTTTTATCTCTTCCCGTATTAGCCGGGGCTATTACAATATTATTAACAGATCGAAATTTAAATACAACTTTTTTTGATCCAGCAGGGGGAGGAGACCCTATCTTATACCAACATTTATTT	17292	29	OTU_102	parent	105	1	88.333	BOLD:ACX4888	Animalia_Arthropoda_Insecta_Diptera_Chironomidae	Animalia	Arthropoda	Insecta	Diptera	Chironomidae	NA	NA	S
108	OTU_108	2853	459	0	0	1707	792	2923	279	1228	3724	514	0	0	0	291	184	317	0	184	499	179	0	0	0	0	0	0	0	95	208	TCTATCTTCTAGAATTGCTCATAGTGGGGCCTCAGTAGATTTAGCTATTTTTTCTCTACACCTTGCAGGAATTTCCTCAATTCTTGGGGCAGTAAATTTTATTACAACAATTATTAATATACGATCATCAGGAATTACCTTTGACCGAATACCTTTATTTGTCTGATCAGTTGGTATCACTGCTTTATTACTTTTACTTTCATTACCTGTATTAGCAGGAGCTATTACTATACTACTAACAGATCGAAATTTTAATACTTCATTTTTTGATCCAGCAGGAGGAGGTGATCCAATTCTTTACCAACATTTATTT	17089	52	OTU_108	parent	108	1	99.361	BOLD:ACQ8645	Animalia_Arthropoda_Insecta_Diptera_Phoridae	Animalia	Arthropoda	Insecta	Diptera	Phoridae	NA	NA	S
101	OTU_101	0	0	0	0	0	0	0	0	0	0	0	0	0	0	0	0	0	0	0	0	4221	309	0	0	2442	1243	2391	477	1382	4534	TCTATCTTCAGTAATTGCCCATGGAGGAGCATCGGTTGATTTGGCAATTTTTTCACTTCATTTAGCAGGTATTTCTTCTATTTTAGGAGCAGTTAATTTTATTACAACAGTTATTAATATGCGAGCATCAGGAATTACAATAGACCGAATACCTTTATTTGTATGATCTGTTATAATTACTGCATTTCTATTATTATTATCATTACCAGTTCTTGCTGGAGCAATTACTATATTATTAACTGATCGAAATTTAAACACTTCTTTTTTTGATCCTGCAGGAGGAGGAGATCCAATTCTTTATCAACATTTATTT	17040	23	OTU_101	parent	109	1	91.29	BOLD:ACK3702	Animalia_Arthropoda_Insecta_Diptera	Animalia	Arthropoda	Insecta	Diptera	NA	NA	NA	S
128	OTU_128	1035	0	0	0	585	198	823	198	492	1130	0	0	0	0	0	0	0	0	0	0	3140	0	0	0	2094	657	1548	346	838	3612	CCTTTCCTCTATTATTGCTCACGGAGGAGCTTCAGTTGATTTAGCTATTTTTTCTCTTCACTTGGCTGGAGTATCTTCTATTTTAGGAGCAGTAAATTTTATTACAACTGTAATTAATATACGATCAGTAGGAATTACATTTGATCGAATACCTTTATTTGTATGATCAGTTGTAATTACAGCTCTATTATTACTTCTTTCTTTACCTGTATTAGCAGGAGCTATTACTATATTACTAACAGATCGAAATTTAAATACTTCATTTTTTGACCCAGCAGGAGGAGGAGACCCAATCCTTTACCAACATTTATTT	11551	33	OTU_128	parent	160	1	99.042	BOLD:ABA0784	Animalia_Arthropoda_Insecta_Diptera_Chloropidae	Animalia	Arthropoda	Insecta	Diptera	Chloropidae	NA	NA	S
110	OTU_110	1793	0	0	0	1027	383	1735	233	765	2976	0	0	0	0	0	0	0	0	0	0	1940	0	0	0	1031	424	1052	183	743	2224	TTTATCGGCAGGAATTGCCCATGGAGGAGCTTCTGTAGACCTAGCAATCTTTTCCTTACACTTAGCAGGAATTTCTTCTATTTTAGGAGCTGTAAATTTTATTACTACTGTTATTAATATACGATCCAGAGGAATCACTTTAGACCGTATACCTTTATTTGTTTGATCAGTTGTAATTACAGCTATTCTTTTACTTCTCTCTTTACCAGTTCTAGCCGGAGCTATCACCATACTATTAACAGATCGAAATTTAAATACTTCCTTCTTTGATCCTGCTGGGGGAGGAGACCCAATTCTATACCAACACTTATTT	16642	38	OTU_110	parent	111	1	98.083	BOLD:ACJ8400	Animalia_Arthropoda_Insecta_Diptera_Hybotidae_Platypalpus_Platypalpus vegrandis	Animalia	Arthropoda	Insecta	Diptera	Hybotidae	Platypalpus	Platypalpus vegrandis	S
111	OTU_111	386	5165	209	0	910	1123	1600	908	816	1398	0	773	0	0	0	157	205	85	157	0	0	994	0	0	237	311	378	148	382	0	ATTGTCAGCAGGAATCGCGCATGGAGGAGCATCAGTTGATCTGGCTATTTTTTCATTACACCTAGCAGGAATTTCATCAATTTTGGGGGCAGTAAATTTTATTACAACAGTAATTAATATGCGATCAACAGGGATTACTCTTGATCGAATACCTCTATTTGTATGATCAGTTGTTATTACTGCAATTCTTTTATTATTATCCCTCCCAGTTTTAGCAGGAGCAATTACAATACTATTAACAGACCGAAATTTAAATACATCATTCTTTGACCCTGCAGGAGGAGGAGACCCCATTTTATACCAACATTTATTC	15736	52	OTU_111	parent	118	1	100	BOLD:ABU9505	Animalia_Arthropoda_Insecta_Diptera_Dolichopodidae_Sciapus_Sciapus platypterus	Animalia	Arthropoda	Insecta	Diptera	Dolichopodidae	Sciapus	Sciapus platypterus	M
105	OTU_105	603	0	0	0	601	107	461	102	387	815	0	0	0	0	0	0	0	0	0	0	3895	0	0	0	1810	757	1692	345	806	3916	ACTCTCTTCAGGAATTGCCCATGGAGGAGCTTCTGTAGATCTAGCTATCTTCTCTTTACATTTAGCTGGTATCTCTTCTATTTTAGGAGCCGTTAATTTCATTACTACAGTAATCAACATACGATCAAGAGGAATCACTTTAGATCGAATACCCTTATTTGTTTGATCTGTTGTTATTACAGCTATTTTATTACTTTTATCTTTACCTGTTTTAGCAGGAGCTATTACAATACTTTTAACAGACCGAAACTTAAATACATCATTCTTTGACCCTGCTGGAGGAGGAGACCCTATTTTATATCAACATTTATTT	16430	36	OTU_105	parent	112	1	99.681	BOLD:ACR3121	Animalia_Arthropoda_Insecta_Diptera_Hybotidae_Platypalpus	Animalia	Arthropoda	Insecta	Diptera	Hybotidae	Platypalpus	NA	S
133	OTU_133	0	0	0	0	0	0	0	0	0	0	0	2742	1043	0	312	614	341	717	672	463	125	3667	0	0	581	1027	1053	762	1601	429	CCTATCATCTAATATCGCACATGGAGGAGCTTCAGTTGATTTAGCTATTTTTTCATTACATTTAGCAGGAATTTCTTCTATTTTAGGAGCAGTAAATTTCATTACTACTGTTATTAATATACGATCAATAGGAATTACTTTTGACCGAATACCTTTATTTGTTTGATCTGTAGTAATTACAGCTTTATTACTTTTATTATCTTTACCAGTTTTAGCCGGAGCTATTACTATATTATTAACAGATCGAAATTTAAATACTTCCTTTTTTGATCCTGCTGGAGGAGGAGATCCAATTTTATATCAACATTTATTT	16306	38	OTU_133	parent	113	1	99.361	BOLD:ACB3443	Animalia_Arthropoda_Insecta_Diptera_Anthomyiidae_Hylemya_Hylemya urbica	Animalia	Arthropoda	Insecta	Diptera	Anthomyiidae	Hylemya	Hylemya urbica	M
121	OTU_121	0	545	0	0	0	111	259	0	54	0	0	0	0	0	0	0	0	0	0	0	0	6099	0	0	1127	2052	1556	1034	2264	916	CCTATCAGCCAATATCGCTCATGAGGGCTCATCAGTAGATTTAGCTATTTTTAGACTTCACATGGCCGGCGTCTCTTCTATTCTTGGAGCTATTAATTTTATTTCAACTGTTATTAATATACGTCCTATGGGCATATCACCCGATCGAATATCTCTCTTTATCTGGGCGGTAAAAATTACTGCAATCTTACTATTACTTTCATTACCAGTATTGGCAGGGGCAATCACAATATTATTAACTGATCGAAATATAAATACTTCATTTTTTGACCCAGCTGGGGGAGGCGACCCTATTCTCTATCAACACTTATTT	16189	31	OTU_121	parent	114	1	99.042	BOLD:AAO1323	Animalia_Arthropoda_Insecta_Coleoptera_Curculionidae_Phyllobius_Phyllobius roboretanus	Animalia	Arthropoda	Insecta	Coleoptera	Curculionidae	Phyllobius	Phyllobius roboretanus	M
123	OTU_123	624	0	0	0	306	107	222	69	143	700	0	0	0	0	0	0	0	0	0	0	3685	0	0	0	2297	764	1961	430	1013	3628	TTTATCCTCTATTATTGCCCATGGAGGAGCTTCTGTTGATTTAGCTATTTTTTCACTTCATTTAGCAGGAGTATCTTCAATTTTAGGAGCCGTAAATTTTATTACAACAGTTATTAATATACGATCAACAGGAATTACATTTGATCGAATACCATTATTTGTATGATCTGTTGTAATTACTGCTTTATTATTATTATTGTCATTACCTGTATTAGCTGGAGCTATTACTATATTATTAACTGATCGAAATTTAAATACTTCATTCTTTGATCCAGCTGGAGGAGGAGACCCAATTTTATATCAACACTTATTT	16057	43	OTU_123	parent	115	1	100	BOLD:ACD1355	Animalia_Arthropoda_Insecta_Diptera_Chloropidae_Hapleginella_Hapleginella laevifrons	Animalia	Arthropoda	Insecta	Diptera	Chloropidae	Hapleginella	Hapleginella laevifrons	S
126	OTU_126	224	88	0	5359	240	715	453	2096	402	378	0	0	0	3574	0	542	80	1340	68	0	0	0	0	0	0	0	0	0	0	0	CCTTTCCTCTAACATTGCCCATGGTGGATCTTCAGTTGATTTAGCAATTTTTTCTCTCCATTTAGCTGGAATTTCTTCTATTTTAGGAGCTATTAATTTTATTACAACAATCATTAATATACGAGTTAATAATATATCCTATGATCAAATACCCTTATTTGTTTGAGCTGTTGGAATTACAGCTTTATTATTATTACTATCATTACCAGTATTAGCAGGAGCTATTACCATACTTCTTACCGATCGAAATTTAAATACTTCTTTTTTCGATCCTGCTGGAGGAGGAGACCCAATTTTATACCAACATCTATTT	15822	40	OTU_126	parent	117	1	98.083	BOLD:ACF2777	Animalia_Arthropoda_Insecta_Lepidoptera	Animalia	Arthropoda	Insecta	Lepidoptera	NA	NA	NA	XL
130	OTU_130	0	70	0	0	41	63	0	0	0	0	1445	0	0	0	1040	292	776	0	370	1645	611	2613	0	0	944	1191	954	582	1205	1564	TTTATCATCAGTGATTGCTCATGGAGGAGCATCAGTTGATTTAGCCATTTTCTCTTTACATTTAGCTGGAATTTCCTCAATCTTAGGAGCTGTAAATTTTATTACTACAGTAATTAATATACGAGCAACTGGAATTACATTTGATCGAATACCTTTATTCGTTTGATCTGTAGTAATTACAGCTTTATTACTTTTATTATCATTACCAGTTTTAGCCGGAGCTATTACTATATTATTAACTGATCGAAATTTAAATACTTCTTTTTTTGACCCTGCAGGAGGAGGAGACCCAATTCTTTACCAACACTTATTT	14674	52	OTU_130	parent	129	1	99.681	BOLD:ABW9574	Animalia_Arthropoda_Insecta_Diptera_Chloropidae_Chlorops_Chlorops pumilionis	Animalia	Arthropoda	Insecta	Diptera	Chloropidae	Chlorops	Chlorops pumilionis	M
125	OTU_125	992	1319	97	0	898	614	1309	481	669	1334	691	972	0	0	431	281	392	131	280	795	0	1385	0	0	341	447	447	344	492	179	TTTATCTTCAATTATTGCTCATGGAGGAGCTTCTGTTGATTTAACTATTTTTTCACTTCATTTAGCAGGAATTTCTTCTATTTTAGGTGCAGTTAATTTTATTACAACAGTAATTAATATACGATCAGTAGGTATTACTTTTGATCGAATACCTTTATTTGTTTGATCAGTTACTATTACAGCTTTATTACTTCTTTTATCTTTACCAGTTTTAGCTGGAGCTATTACTATATTATTAACAGATCGAAATTTAAATACATCTTTTTTTGATCCAGCAGGAGGAGGAGATCCTATTTTATATCAACATTTATTT	15571	55	OTU_125	parent	119	1	99.681	BOLD:AAG6902	Animalia_Arthropoda_Insecta_Diptera_Tachinidae_Medina	Animalia	Arthropoda	Insecta	Diptera	Tachinidae	Medina	NA	M
142	OTU_142	102	1012	0	0	152	219	328	118	201	149	1627	0	54	4758	936	1121	711	1571	553	1417	0	0	0	0	0	0	0	0	0	0	TTTATCAAGAAATATTGCTCATACAGGAGCCTCTGTAGATTTAACTATTTTTTCATTACACTTAGCAGGTGTATCCTCAATTTTAGGGGCTATCAATTTTATTACTACAATTATCAATATACGAACACAAGGAATAATTATAGAACGAATACCTCTTTTTGTCTGATCAGTAAAAATTACAGCTATTTTACTTCTTCTATCTTTGCCTGTTTTAGCAGGTGCTATCACAATACTTCTTACAGATCGAAATTTTAACACATCCTTCTTCGACCCTGCAGGAGGGGGAGACCCTATTCTTTACCAGCATTTATTT	13076	43	OTU_142	parent	145	1	99.681	BOLD:AAI4346	Animalia_Arthropoda_Arachnida_Opiliones_Phalangiidae_Phalangium_Phalangium opilio	Animalia	Arthropoda	Arachnida	Opiliones	Phalangiidae	Phalangium	Phalangium opilio	XL
118	OTU_118	500	0	0	0	278	60	471	102	240	667	2313	0	0	0	924	218	952	50	586	2210	1410	0	0	0	1057	362	797	192	422	1571	TCTTTCCTCAAGAATTGCTCATAGAGGGGCTTCTGTAGATTTAGCTATTTTTTCTTTACATTTAGCTGGTATCTCATCAATTCTAGGAGCTGTAAATTTTATTACAACAATTATTAATATACGATCTTCAGGAATTACTTTTGATCGAATACCATTATTTGTTTGATCTGTTGGTATTACAGCTCTACTTTTATTATTATCTTTACCTGTATTAGCAGGAGCTATTACTATACTATTAACAGATCGAAATTTTAATACTTCTTTCTTTGATCCTGCTGGTGGAGGAGACCCAATTCTTTATCAACATTTATTT	15417	57	OTU_118	parent	121	1	95.847	BOLD:ACB6729	Animalia_Arthropoda_Insecta_Diptera_Phoridae_Megaselia	Animalia	Arthropoda	Insecta	Diptera	Phoridae	Megaselia	NA	S
115	OTU_115	3125	0	0	0	1341	608	2451	225	1511	3998	0	0	0	0	0	0	0	0	0	0	486	0	0	0	302	125	284	59	184	572	GCTCTCTAGAGCGATTGCCCACACAGGGGCTTCGGTTGATCTCGCCATCTTCTCTCTTCACCTTGCAGGTGTAAGATCAATTTTGGGGGCTGTTAATTTCATTACAACAATTATTAATATGCGGTCTGACGAATTAACCTTTGAGCGAATACCCTTATTTGTTTGATCCGTTTTTATTACCGCAATCTTGCTTCTCCTCTCTCTCCCTGTTCTTGCAGGGGCAATCACCATATTATTAACGGACCGGAATTTAAATACTTCCTTCTTTGATCCTGCAGGGGGAGGAGACCCTATCTTATATCAACATCTATTC	15336	36	OTU_115	parent	122	1	99.681	BOLD:ACK6397	Animalia_Arthropoda_Insecta_Psocodea_Elipsocidae_Elipsocus_Elipsocus moebiusi	Animalia	Arthropoda	Insecta	Psocodea	Elipsocidae	Elipsocus	Elipsocus moebiusi	S
113	OTU_113	0	0	0	0	0	0	0	0	0	0	4176	0	0	0	2378	644	1956	175	1282	4539	0	0	0	0	0	0	0	0	0	0	ACTCTCAAGAGCAATCGCTCATACTGGAGCCTCAGTTGACCTTGCTATCTTTTCCCTTCATCTAGCCGGTGTAAGTTCTATCCTAGGTGCTGTAAATTTTATTACAACCATTATTAATATACGATCTAATGGCCTAACCTTTGAACGTATACCCTTATTTGTTTGATCTGTTTTTATTACTGCTATTCTACTTCTCCTATCACTCCCTGTCTTAGCAGGGGCAATTACAATATTATTAACTGATCGTAACTTGAACACTTCCTTCTTTGATCCTGCCGGAGGAGGTGACCCTATTCTTTACCAACATCTTTTC	15162	22	OTU_113	parent	123	1	100	BOLD:ACJ6739	Animalia_Arthropoda_Insecta_Psocodea_Elipsocidae_Elipsocus	Animalia	Arthropoda	Insecta	Psocodea	Elipsocidae	Elipsocus	NA	S
114	OTU_114	1686	810	0	759	850	859	2367	589	1107	3537	158	403	144	0	143	142	71	201	122	222	0	0	0	0	0	0	0	0	0	70	TCTATCGCAAATCATGTCTCACCCAAGTGCAGGAGTTGATCTTGCTATACTTGCACTTCATGTTGCTGGTATGTCATCAATTGTTGGGGCGATCAACTTTATAGTCACTATATTCAATATGCGTGCAAAAGGTATGTCACTCACTAAAATGCCACTATTTGTTTGGTCTGTTTTACTAACGTCATTTATGTTAATTGTTGCCTTACCGGTACTTGCTGGTGCTATAACTATGCTGCTAACTGATCGCAATATTGGTACTTCCTTTTTTGATCCTGCTGGTGGCGGTGATCCTGTGTTATTTCAACACCTGTTT	15109	61	OTU_114	parent	124	1	NA			NA	NA	NA	NA	NA	NA	NA	S
120	OTU_120	0	0	0	0	0	0	0	0	0	0	3578	1390	0	0	1636	650	1371	308	998	3018	426	131	0	0	299	98	285	150	171	335	TTTATCAAGAATTACATCACACTCAGGTCCATCAGTCGATTTAACAATTTTTTCCCTTCACATCGCCGGGGTCAGCTCAATTATGGGAGCAATTAATTTTATTTCAACAATTATGAATATGCGGTCTAAAACTATTTCAATAGAAAATTTACCTTTATTCTGTTGATCAGTTTTAATCACAGCTATTCTTCTACTCCTTTCCCTACCTGTATTAGCAGGGGCAATCACTATATTGTTAACAGACCGTAACTTAAATACCTCCTTCTTCGACCCCACCGGGGGAGGAGACCCAATTTTATACCAACATTTATTT	15067	40	OTU_120	parent	125	1	99.361	BOLD:ACJ3865	Animalia_Arthropoda_Insecta_Hemiptera_Delphacidae_Javesella	Animalia	Arthropoda	Insecta	Hemiptera	Delphacidae	Javesella	NA	S
124	OTU_124	251	3863	3359	0	747	1544	1909	1043	906	970	0	0	0	0	0	0	0	0	0	0	0	0	0	0	0	0	0	0	0	0	ATTATCTTCTAATATTGCTCACGGGGGAAGATCTGTAGATTTAGCAATTTTCTCTTTACACTTAGCTGGAATTTCATCAATTTTAGGAGCTATTAATTTTATTACAACTATTATTAATATACGATTAAATAATATATCTTTTGATCAATTACCTTTATTTGTTTGGGCTGTAGGAATTACAGCATTCTTACTTCTTCTTTCTTTACCAGTTTTAGCTGGAGCTATTACTATATTATTAACTGATCGTAATTTAAATACTTCATTTTTTGACCCTGCTGGAGGAGGAGATCCTATTTTATATCAACATTTATTC	14873	32	OTU_124	parent	126	1	99.681	BOLD:ACF2945	Animalia_Arthropoda_Insecta_Lepidoptera_Geometridae_Idaea_Idaea humiliata	Animalia	Arthropoda	Insecta	Lepidoptera	Geometridae	Idaea	Idaea humiliata	M
127	OTU_127	0	0	0	0	0	0	0	0	0	0	0	8154	217	0	798	969	1250	1337	906	866	0	79	0	0	0	0	0	0	0	0	TTTATCAGCTAACATTTCCCATAATGGAGCTTCAGTTGATTTAGCAATTTTTAGTCTACATTTAGCAGGAATTTCGTCAATCCTTGGGGCAGTAAATTTCATCTCCACAGTAAGAAATATACGGCCGGAAGGAATGGCACTAGATCGAATGCCTCTGTTTGTTTGAGCTGTTCTAATTACTGCAATTCTTTTACTTTTATCTTTACCAGTATTAGCCGGAGCCATCACAATATTGCTAACAGACCGAAACTTAAATACTTCTTTTTTTGACCCTTCTAGAGGAGGGGACCCAATTTTATACCAACATTTATTT	14832	34	OTU_127	parent	127	1	98.722	BOLD:AAO0694	Animalia_Arthropoda_Insecta_Coleoptera_Chrysomelidae_Oulema_Oulema duftschmidi	Animalia	Arthropoda	Insecta	Coleoptera	Chrysomelidae	Oulema	Oulema duftschmidi	M
129	OTU_129	0	0	0	0	0	0	0	0	0	0	115	0	3002	0	89	815	304	989	649	148	180	0	4894	0	202	731	318	1624	446	175	TTTATCATCTAATATTGCTCATGAAGGATCTTCTGTTGATTTAGCAATTTTTTCTCTTCATTTAGCTGGAATTTCTTCAATTTTAGGAGCTGTTAATTTTATTACAACTGTAATTAATATACGTGCAATAGGAATTACTTTTGATCGAATACCATTATTTGTTTGATCTGTAGCTATCACAGCATTATTACTTTTATTATCTTTACCTGTATTAGCTGGAGCAATTACTATACTATTAACAGATCGAAATTTAAATACTTCATTTTTTGATCCTGCAGGAGGAGGAGATCCAATTTTATATCAACATTTATTT	14825	43	OTU_129	parent	128	1	99.361	BOLD:ACP7778	Animalia_Arthropoda_Insecta_Diptera_Rhinophoridae_Phyto_Phyto melanocephala	Animalia	Arthropoda	Insecta	Diptera	Rhinophoridae	Phyto	Phyto melanocephala	L
122	OTU_122	0	0	0	0	0	0	0	0	0	0	0	0	0	0	0	0	0	0	0	0	2977	239	0	0	1894	1112	1880	536	1063	4737	TCTCTCTAGAGCAATTGCCCACACTGGGGCATCAGTTGACCTGGCCATTTTTTCCCTGCATTTAGCAGGGGTAAGATCAATTCTAGGTGCTGTAAATTTTATTACTACGATTATTAATATGCGTTCCAATGGATTAACCTTTGAACGAATGCCTTTATTTGTTTGATCTGTATTAATCACTGCTATTTTGTTGCTTCTTTCTCTCCCAGTACTGGCAGGAGCTATTACTATACTCTTAACAGACCGTAATCTAAATACATCTTTTTTTGATCCTGCAGGAGGGGGAGACCCCATTCTTTACCAACATTTATTT	14476	21	OTU_122	parent	131	1	83.729	BOLD:ACJ8287	Animalia_Arthropoda_Insecta_Psocodea_Psocidae	Animalia	Arthropoda	Insecta	Psocodea	Psocidae	NA	NA	S
135	OTU_135	1128	3017	0	0	1034	823	2254	631	1001	1936	0	0	0	0	51	0	101	0	0	83	200	407	0	0	207	231	251	96	227	392	TCTGTCTTCTAATATTGCTCATGGGGGTGCATCAGTAGATTTAGCAATTTTTTCTCTTCATCTTGCAGGAATTTCTTCAATTTTAGGAGCAGTAAATTTTATTACAACAGTAATTAATATACGATCTACAGGAGTTACTTTTGATCGTATACCACTATTTGTTTGAGCTGTAGTTATTACAGCTTTATTATTACTTTTATCTTTACCTGTATTAGCAGGAGCAATTACTATATTATTAACAGATCGTAATTTTAATACATCATTTTTTGACCCAGCTGGAGGTGGAGATCCAATTTTATATCAACATTTATTT	14261	55	OTU_135	parent	132	1	100	BOLD:ACE1834	Animalia_Arthropoda_Insecta_Diptera_Pipunculidae_Eudorylas_Eudorylas obscurus	Animalia	Arthropoda	Insecta	Diptera	Pipunculidae	Eudorylas	Eudorylas obscurus	M
131	OTU_131	490	0	0	0	288	96	336	0	131	567	1643	0	0	0	878	277	753	68	390	1594	1461	102	0	0	1117	447	786	175	475	1901	TTTATCTTCAAATATTGCTCATAGTGGAAGATCTGTAGATTTAGCAATCTTTTCTTTACATTTAGCTGGAATTTCTTCCATTTTAGGAGCTATTAATTTTATTACAACTATTATTAATATACGATTAAATAATTTAATATTTGATCAAATACCTTTATTTGTTTGAGCTGTAGGTATTACAGCTTTATTATTATTACTTTCATTACCTGTATTAGCTGGTGCTATTACTATATTATTAACAGATCGTAACTTAAATACATCATTTTTTGATCCTGCAGGAGGAGGAGACCCTATCTTATATCAACATTTATTT	13974	60	OTU_131	parent	136	1	94.872	BOLD:AAM4165	Animalia_Arthropoda_Insecta_Lepidoptera_Momphidae_Mompha_Mompha miscella	Animalia	Arthropoda	Insecta	Lepidoptera	Momphidae	Mompha	Mompha miscella	S
147	OTU_147	120	0	0	0	0	0	89	0	0	0	2307	0	0	0	1522	312	1334	120	696	2116	1515	0	0	0	640	397	755	208	379	1175	ACTATCATCAAGAATTGCTCATAGAGGAGCTTCTGTTGATTTAGCAATTTTTTCTTTACATTTAGCTGGTATTTCCTCAATTTTAGGTGCAGTAAACTTTATTACAACAATCATTAATATACGATCATCAGGAATCACTTTTGATCGAATACCCTTATTTGTATGATCAGTAGGTATTACTGCATTACTATTATTACTTTCCTTACCCGTTTTAGCAGGTGCTATTACTATACTCTTAACAGATCGAAATTTTAATACATCTTTTTTTGATCCAGCAGGAGGAGGAGATCCAATTCTTTATCAACATTTATTT	14048	53	OTU_147	parent	134	1	100	BOLD:ABA6987	Animalia_Arthropoda_Insecta_Diptera_Phoridae_Megaselia	Animalia	Arthropoda	Insecta	Diptera	Phoridae	Megaselia	NA	S
132	OTU_132	0	0	346	0	0	113	0	80	43	0	0	0	0	0	0	0	0	0	0	0	89	0	7862	0	219	1361	325	2809	533	294	CTTATCTTCAGGAATCGCCCATGGCGGAGCCTCAGTTGATTTAGCTATTTTCTCTCTTCACTTAGCAGGAATTTCTTCTATTTTAGGGGCTGTAAATTTTATCACTACTGTAATTAATATACGATCCGCAGGAATTACTTTTGACCGAATGCCCTTATTCGTATGATCTGTTGTAATTACAGCTATCCTCCTACTTTTATCTCTACCTGTTTTAGCTGGAGCTATTACTATACTTTTAACAGACCGAAATTTAAACACATCTTTTTTTGACCCTGCTGGAGGGGGGGATCCTATTTTATATCAACACTTATTT	14216	39	OTU_132	parent	133	1	88.498	BOLD:AAC8595	Animalia_Arthropoda_Insecta_Diptera_Heleomyzidae_Suillia_Suillia quinquepunctata	Animalia	Arthropoda	Insecta	Diptera	Heleomyzidae	Suillia	Suillia quinquepunctata	L
140	OTU_140	532	319	0	0	541	98	835	0	328	1097	2039	503	0	0	1727	517	1282	141	561	3421	0	0	0	0	0	0	0	0	0	0	CCTTTCTAGAGGAATCGCCCACGGAGGAGCATCTGTTGATCTAGCTATCTTTTCCCTTCACCTTGCAGGAATCTCATCGATTCTGGGAGCAGTAAACTTTATTACAACAGTCATTAATATGCGGTCCACAGGCATTAGACTAGACCGAATACCCCTATTCGTTTGATCAGTAGTAATTACCGCAATTTTACTTCTACTATCACTCCCCGTATTAGCAGGAGCTATTACAATATTACTTACAGATCGAAATTTAAATACATCATTCTTCGACCCAGCCGGAGGAGGAGATCCAATCCTTTACCAACATTTATTT	13987	39	OTU_140	parent	135	1	99.681	BOLD:ACA1124	Animalia_Arthropoda_Insecta_Diptera_Dolichopodidae_Medetera_Medetera petrophila	Animalia	Arthropoda	Insecta	Diptera	Dolichopodidae	Medetera	Medetera petrophila	S
138	OTU_138	587	107	0	0	389	129	354	84	262	501	1266	413	0	0	727	226	379	86	360	1058	559	1632	0	0	731	848	767	522	918	1002	CCTATCTTCTAATATCGCCCATGGAGGAGCATCAGTTGATTTAGCAATTTTTTCTCTTCATCTTGCAGGTATTTCTTCAATTCTAGGAGCTGTAAATTTTATTACAACAGTAATTAATATACGATCTACAGGAATTACTTTTGACCGAATACCTTTATTTGTATGAGCTGTAGTTATTACAGCCCTATTATTACTTTTATCTTTACCTGTATTAGCAGGAGCAATTACTATATTACTTACTGATCGTAATTTTAATACATCCTTTTTTGATCCAGCTGGAGGAGGAGATCCAATTTTATACCAACATTTATTT	13912	54	OTU_138	parent	137	1	99.681	BOLD:ADF4796	Animalia_Arthropoda_Insecta_Diptera	Animalia	Arthropoda	Insecta	Diptera	NA	NA	NA	S
136	OTU_136	0	0	3723	0	99	453	415	669	262	99	201	0	3572	0	327	1036	392	1379	828	307	0	0	0	0	0	0	0	0	0	0	ACTTTCATCCAATATTGCACATGGAGGAAGATCAGTAGATTTAGCTATTTTTTCCCTTCATTTAGCTGGAATTTCCTCTATTCTTGGAGCTATTAATTTTATTACTACAATTATTAATATACGATTAAATAGTTTATCTTTTGATCAAATACCTTTATTTATTTGAGCTGTAGGAATTACTGCATTTTTATTGCTTTTATCCTTACCTGTATTAGCTGGAGCTATTACTATACTTCTAACAGATCGAAATTTAAATACATCTTTTTTTGATCCTGCCGGAGGAGGTGACCCAATTTTATATCAACATCTATTT	13897	39	OTU_136	parent	138	1	99.361	BOLD:AAC3168	Animalia_Arthropoda_Insecta_Lepidoptera_Noctuidae_Hadena_Hadena bicruris	Animalia	Arthropoda	Insecta	Lepidoptera	Noctuidae	Hadena	Hadena bicruris	L
1918	OTU_1918	0	0	0	8513	0	926	0	3174	131	0	0	0	0	136	0	0	0	0	0	0	0	0	0	544	0	0	0	78	0	0	ATTATCTTCATATTTATTTCATTCTTCACCATCTGTTGATATTGCAATTTTTTCTTTACATATATCAGGAATCTCTTCAATTATTGGATCATTAAATTTTATCGTTACTATTTTATTAATAAAAAATTTTTCATTAAATTATGATCAAATTAACTTATTTTCATGATCAGTATGTATTACTGTAATTTTATTAATTTTATCTTTACCAGTATTAGCTGGAGCAATTACTATATTACTTTTTGATCGAAATTTTAATACCTCATTTTTTGACCCTATAGGTGGAGGAGATCCAATTTTATATCAACATTTATTT	10102	29	OTU_2	merged	180	0	96.474	BOLD:AAB1060	Animalia_Arthropoda_Insecta_Hymenoptera_Apidae_Bombus_Bombus lucorum	Animalia	Arthropoda	Insecta	Hymenoptera	Apidae	Bombus	Bombus lucorum	XL
139	OTU_139	194	0	7876	0	418	1276	706	1464	514	310	0	0	0	0	0	0	0	0	0	0	0	0	427	0	43	52	0	143	0	0	ACTTTCATCTAATATTGCTCACGGAGGAAGATCTGTAGATTTAGCTATCTTTTCACTCCATTTAGCTGGGATCTCTTCTATTTTAGGAGCTATTAATTTTATTACTACAATTATTAATATACGATTAAATAATTTATCTTTTGATCAAATACCTTTATTTATTTGAGCTGTAGGAATTACTGCATTTTTATTATTATTATCATTACCAGTTTTAGCTGGAGCTATCACAATATTATTAACAGACCGAAATTTAAATACATCATTTTTTGACCCTGCAGGAGGGGGAGATCCAATTTTATACCAACATTTATTT	13555	39	OTU_139	parent	139	1	100	BOLD:AAB7661	Animalia_Arthropoda_Insecta_Lepidoptera_Noctuidae_Oligia_Oligia latruncula	Animalia	Arthropoda	Insecta	Lepidoptera	Noctuidae	Oligia	Oligia latruncula	L
119	OTU_119	0	1686	0	0	250	429	525	239	265	321	0	2067	718	0	267	413	473	567	396	305	0	1705	131	0	245	480	417	457	633	249	CCTATCTTCTAATATCGCTCACGGAGGAGCTTCTGTTGATTTAGCTATTTTTTCTCTTCACTTAGCCGGAATTTCATCTATTTTAGGAGCTGTAAATTTTATTACAACAGTAATTAATATACGATCAACAGGAATTACTTTTGATCGAATACCTTTATTTGTTTGATCTGTAGTAATTACAGCTTTATTATTATTATTATCTTTACCTGTTTTAGCTGGAGCTATTACTATATTATTAACAGACCGAAATTTAAATACTTCATTTTTTGATCCTGCAGGTGGAGGAGATCCAATTTTATACCAACATTTATTT	13407	57	OTU_119	parent	140	1	100	BOLD:ACE4539	Animalia_Arthropoda_Insecta_Diptera_Anthomyiidae_Anthomyia_Anthomyia liturata	Animalia	Arthropoda	Insecta	Diptera	Anthomyiidae	Anthomyia	Anthomyia liturata	M
112	OTU_112	817	0	0	0	483	94	507	0	299	1038	0	0	0	0	44	0	0	0	0	136	2309	0	0	0	1909	600	1291	230	528	2822	TCTATCATCAACTTTATCTCATTCGGGGGCATCTGTAGATCTCTCAATTTTTTCTTTACATTTGGCGGGAATTTCTTCTATTTTAGGGGCTGTAAATTTTATTTCAACTATTATTAACATACGGGCCCCTGGAATATCTTTTGATAAAATACCTTTATTCGTATGATCTGTTCTTATTACAGCAGTTTTACTTTTATTATCCCTCCCTGTTCTAGCAGGAGCAATTACTATATTATTAACAGATCGAAATTTAAATACTTCGTTTTTTGATCCAGCAGGTGGGGGAGACCCTATTTTATACCAACATTTATTT	12482	50	OTU_112	parent	152	1	100	BOLD:AAN6431	Animalia_Arthropoda_Insecta_Diptera_Sciaridae_Sciara_Sciara atomaria	Animalia	Arthropoda	Insecta	Diptera	Sciaridae	Sciara	Sciara atomaria	S
154	OTU_154	114	1129	0	0	235	297	628	493	213	358	191	1905	0	0	341	318	299	283	309	578	264	1725	0	0	459	537	462	362	609	1033	CCTATCTTCAAATATTGCACACGGTGGAGCTTCAGTAGACTTAGCAATTTTTTCGCTACATCTAGCTGGAATTTCATCAATTCTTGGGGCTGTAAACTTTATTACAACTGTTATTAATATACGGTCAGCAGGGATATCATTTGATCGAATGCCTTTATTTGTTTGAGCTGTAGTAATTACAGCTCTTTTATTACTTCTGTCTCTTCCAGTCCTAGCAGGGGCTATCACAATGCTTTTAACTGACCGAAATTTCAATACATCATTCTTTGATCCTGCGGGGGGTGGAGACCCGATCTTGTATCAACACCTATTC	13351	57	OTU_154	parent	141	1	99.042	BOLD:AAD0917	Animalia_Arthropoda_Insecta_Diptera_Pipunculidae_Pipunculus_Pipunculus campestris	Animalia	Arthropoda	Insecta	Diptera	Pipunculidae	Pipunculus	Pipunculus campestris	M
137	OTU_137	0	0	1543	0	77	240	201	383	88	0	0	0	0	0	0	0	0	0	0	0	121	569	5065	0	382	1092	507	1930	723	240	TCTTTCTGCTAGTATTGCACATGGAGGAGCTTCTGTTGATTTAGCTATTTTTTCTCTACATTTAGCAGGTATATCTTCAATTTTAGGAGCAGTAAATTTTATTACAACAGTAATTAATATACGTTCTAATGGTCTTACATATGATCGAATACCTTTATTTGTATGATCAGTAGTAATTACAGCTTTATTATTACTTTTATCTTTACCAGTTTTAGCTGGTGCTATTACAATATTATTAACAGATCGAAATTTAAATACCTCATTTTTTGACCCAGCAGGAGGAGGAGATCCAATTTTATACCAACATTTATTT	13286	43	OTU_137	parent	142	1	99.042	BOLD:AAA4570	Animalia_Arthropoda_Insecta_Diptera_Syrphidae_Syrphus_Syrphus ribesii	Animalia	Arthropoda	Insecta	Diptera	Syrphidae	Syrphus	Syrphus ribesii	L
364	OTU_364	103	1167	457	149	133	398	590	222	265	176	0	1624	264	0	171	231	153	399	282	336	279	986	1276	0	240	620	569	635	413	619	TTTATCACAGGTTATGTTCCATCCAAGTGCGGGAGTTGACATTGCTATACTTGCACTTCATGTTGCTGGTATGTCGTCAATTGTTGGGGCGATCAACTTTATAGTTACTATATTTAACATGCGCACAAAGGGAATGTCATTAACTAAGATGCCACTGTTTGTTTGGTCTGTCTTGCTAACAGCATTTATGTTGATTGTTGCCTTACCAGTGCTTGCCGGTGCTATAACTATGCTTCTTACTGATCGCAATGTTGGTACTTCCTTTTTTGATCCTGCCGGTGGCGGAGATCCTGTGTTATTTCAACATCTATTT	13226	61	OTU_364	parent	143	1	NA			NA	NA	NA	NA	NA	NA	NA	M
149	OTU_149	0	357	3498	0	154	857	582	724	301	0	0	0	710	0	104	181	71	345	186	0	83	208	2544	0	137	406	199	743	275	86	ACTTTCTGCTAGTATTGCACATGGAGGAGCTTCTGTTGATTTAGCTATTTTTTCCCTTCATTTAGCTGGAATATCATCAATTTTAGGGGCTGTAAATTTTATTACTACAGTAATTAATATACGATCTAATGGAATTTCTTATGATCGTATACCTTTATTTGTATGATCAGTAGTAATTACTGCTTTATTATTACTTTTATCATTACCAGTATTAGCAGGAGCTATTACTATACTTTTAACTGATCGAAATTTAAATACATCATTCTTTGACCCAGCAGGAGGAGGAGATCCAATTCTATATCAACATTTATTT	13193	58	OTU_149	parent	144	1	97.444	BOLD:AAB2384	Animalia_Arthropoda_Insecta_Diptera_Syrphidae_Eupeodes	Animalia	Arthropoda	Insecta	Diptera	Syrphidae	Eupeodes	NA	L
223	OTU_223	0	2287	4322	0	316	1193	1269	645	683	237	0	283	773	0	0	340	107	260	87	0	0	59	0	0	0	0	0	0	0	0	CTTAGCTTCAAATATTTTTCATAATGGACCTTCTGTAGACTTAACGATTTTTTCTATTCATATTGCAGGTATGTCCTCAATTTTAGGAGCAATCAATTTTATTTCAACAATTCTTAATATACATCATAAAAATTTTTCTATTGATAAAATTCCCTTACTTGTATGATCAATTTTAATTACAGCTGTCTTACTCCTATTATCTTTACCTGTTTTAGCAGGAGCTATCACTATACTATTAACTGATCGAAACTTAAATACTTCATTCTTTGATCCTTCAGGAGGGGTGACCCAAATCTTTATCAACATTTATTT	8847	46	OTU_15	merged	190	0	96.486	BOLD:ACY9320	Animalia_Arthropoda_Insecta_Hymenoptera_Formicidae_Formica	Animalia	Arthropoda	Insecta	Hymenoptera	Formicidae	Formica	NA	L
144	OTU_144	0	929	0	0	228	280	399	133	207	153	0	0	0	0	0	0	0	0	0	0	0	4085	0	169	644	1352	1157	1007	1616	468	GCTATCATCTAACATTGCTCATGGAGGAGCTTCGGTTGATTTAGCTATTTTTTCTCTTCATTTAGCTGGAATTTCATCTATTTTAGGAGCTGTAAATTTTATTACTACTGTAATTAATATACGAGCTACTGGTATTACATTTGATCGAATACCTTTATTCGTATGATCCGTAGTAATTACAGCATTATTATTACTTTTGTCTTTACCTGTATTAGCTGGAGCTATTACTATGCTATTAACAGATCGAAATTTAAATACATCATTTTTCGATCCAGCTGGAGGAGGAGATCCAATTTTATATCAACATTTATTT	12889	38	OTU_144	parent	146	1	100	BOLD:AAU6630	Animalia_Arthropoda_Insecta_Diptera_Fanniidae_Fannia_Fannia armata	Animalia	Arthropoda	Insecta	Diptera	Fanniidae	Fannia	Fannia armata	M
143	OTU_143	871	0	0	0	338	126	577	52	256	1146	2232	0	0	0	2006	356	1112	222	692	2759	0	0	0	0	0	0	0	0	0	0	ACTAGCAGGAATAGGTTCACATAGTGGAGCTTCAGTAGATTTAGGAATATTTGCTCTTCATGTAGCAGGTATATCTTCAATGTTAAGTTCAATTAATTTAATTGTAACAATCTTAAATTGTAGAATGCCAGGTATGGCAATGGTAGATGCTCCTTTATTTATTTGAGCAGTGTTCCTAACAGGAGTTTTATTATTAGTAACATTACCAGTATTAGCGTGTGCTTTAACAATGTTGTTAACAGATAGAATAGCAAACACATCCTTTTACGAAAGTAGTGCCGGGGGAGATCCTGTACTTTATCAGCATCTCTTC	12807	33	OTU_143	parent	147	1	NA			NA	NA	NA	NA	NA	NA	NA	S
141	OTU_141	0	0	0	0	0	0	0	0	0	0	0	0	0	0	0	0	0	0	0	0	0	0	9153	0	132	973	331	1814	323	0	CTTAGCTTCAAATATTTTTCATAATGGTCCTTCTGTAGACTTAACAATTTTTTCTCTTCATATTGCAGGAATATCTTCAATTTTAGGAGCAATTAATTTTATTTCAACAATTCTTAATATACATCATAAAAATTTTTCTATTGATAAAATTCCTTTACTTGTATGATCAATTTTAATCACAGCTATCCTACTTCTTTTATCCTTACCTGTTTTAGCAGGGGCTATTACTATACTATTAACTGATCGAAATTTAAATACTTCATTTTTTGATCCTTCAGGAGGAGGTGACCCAATTCTATACCAACATTTATTT	12755	19	OTU_141	parent	148	1	100	BOLD:ABZ2697	Animalia_Arthropoda_Insecta_Hymenoptera_Formicidae_Formica	Animalia	Arthropoda	Insecta	Hymenoptera	Formicidae	Formica	NA	L
146	OTU_146	212	2037	166	0	472	463	799	292	425	675	327	1402	0	0	439	285	383	335	357	352	255	964	0	0	283	339	470	280	374	218	TCTATCTGCTAATATTGCTCATGGTGGAGCCTCTGTTGACTTAGCAATTTTTTCTTTACATTTAGCAGGTATATCTTCAATTTTAGGAGCAGTAAATTTTATTACAACTGTTATTAATATACGATCTAATGGTATTTCTTATGATCGAATACCTTTATTTGTTTGATCAGTAGTAATTACTGCTTTATTACTATTACTTTCATTACCAGTTTTAGCAGGAGCTATTACTATATTATTAACTGATCGAAATTTAAATACTTCATTTTTCGATCCCGCAGGAGGAGGAGACCCTATTTTATATCAACATTTATTT	12709	57	OTU_146	parent	149	1	99.681	BOLD:ABZ4619	Animalia_Arthropoda_Insecta_Diptera_Syrphidae_Paragus	Animalia	Arthropoda	Insecta	Diptera	Syrphidae	Paragus	NA	M
995	OTU_995	0	648	0	0	70	134	257	168	113	149	0	5962	81	0	724	878	948	743	813	350	0	210	0	0	88	72	106	0	0	0	CCTTTCTAGAAATATTTTGCTCACTCAGGTATAAGAGTAGATATAGTGATTTTTTCATTACACTTAGCAGGTATCTCCTCTATTTTAGGAGCGGTAAATTTCATTTCTACAGTTATAAATATAAGACCTATAGGAATATCTATAGACCGAACACCATTATTCGTTTGATCAGTATTAATTACTGCTGTTTTATTACTACTATCTTTACCTGTACTAGCAGGTGCCATTACTATACTTTTAACCGACCGAAATATTAACACCACATTTTTTTATCCAGCTGGAGGGGGAGACCCAATTCTTTACCAACACTTATTT	12709	50	OTU_995	parent	150	1	96.19	BOLD:ACQ1394	Animalia_Arthropoda_Insecta_Hemiptera_Cicadellidae	Animalia	Arthropoda	Insecta	Hemiptera	Cicadellidae	NA	NA	M
152	OTU_152	0	783	0	0	100	196	334	227	171	115	0	0	0	0	0	0	0	0	0	0	67	3747	620	0	803	1351	1094	946	1635	307	TCTATCTTCTAATATTGCTCATGGTGGAGCTTCTGTTGATTTAGCTATTTTTTCATTACATTTAGCAGGAATTTCTTCTATTTTAGGAGCTGTAAATTTTATTACAACAGTAATTAATATACGATCCACAGGAATTACTTTTGATCGGATACCACTATTTGTTTGATCTGTAGTAATTACAGCTTTATTACTGTTATTATCTTTACCAGTCTTAGCTGGAGCTATTACTATATTATTAACAGACCGAAATTTAAACACTTCATTTTTTGACCCTGCTGGAGGAGGTGACCCCGTTTTATACCAACATTTATTT	12499	36	OTU_152	parent	151	1	99.681	BOLD:ACB4442	Animalia_Arthropoda_Insecta_Diptera_Anthomyiidae_Botanophila_Botanophila biciliaris	Animalia	Arthropoda	Insecta	Diptera	Anthomyiidae	Botanophila	Botanophila biciliaris	M
167	OTU_167	0	0	0	0	0	0	0	0	0	0	0	0	0	0	0	0	0	0	0	0	394	4332	0	196	800	1331	1304	914	1815	1205	CCTATCTTCTAATATTGCTCATGGTGGAGCTTCTGTTGATTTAGCTATTTTTTCACTACATTTAGCAGGAATCTCTTCTATTTTAGGAGCTGTAAATTTTATTACAACAGTAATTAATATACGATCAACAGGAATTACCTTTGACCGAATACCATTATTTGTTTGATCTGTAGTAATTACAGCTTTATTACTTTTATTATCACTACCAGTTCTAGCTGGAGCTATTACTATATTATTAACAGATCGAAATTTAAATACCTCATTTTTTGATCCGGCAGGAGGAGGTGACCCAATTTTATATCAACATTTATTT	12371	22	OTU_167	parent	153	1	95.177	BOLD:ACE3220	Animalia_Arthropoda_Insecta_Diptera_Anthomyiidae_Botanophila_Botanophila hucketti	Animalia	Arthropoda	Insecta	Diptera	Anthomyiidae	Botanophila	Botanophila hucketti	M
148	OTU_148	0	0	0	0	0	0	0	0	0	0	153	0	5573	0	318	1620	778	2098	1280	214	0	0	0	0	0	0	0	0	0	0	ACTTTCATCTAATATTGCTCATGGAGGAAGTTCTGTAGATCTAGCTATTTTTTCCCTACATTTAGCTGGTATTTCTTCGATTTTAGGTGCAATTAACTTTATTACAACAATCATCAATATACGATTAAATAACTTATCCTTTGATCAAATACCATTATTTATTTGAGCCGTAGGAATTACTGCATTTTTACTATTATTATCTTTACCTGTTTTAGCAGGTGCTATTACAATACTTTTAACAGATCGTAATTTAAATACATCATTTTTTGACCCTGCTGGAGGAGGAGACCCAATTCTTTATCAACATTTATTT	12104	21	OTU_148	parent	154	1	100	BOLD:ACF2281	Animalia_Arthropoda_Insecta_Lepidoptera_Noctuidae_Acronicta_Acronicta auricoma	Animalia	Arthropoda	Insecta	Lepidoptera	Noctuidae	Acronicta	Acronicta auricoma	L
163	OTU_163	2286	0	0	0	1283	526	2224	355	937	3649	128	0	0	0	117	0	60	0	0	195	0	0	0	0	0	0	0	0	0	0	CCTTTCTTCAATCATTGCTCATGGTGGAGCTTCTGTTGATTTAGCTATTTTTTCTCTTCATTTAGCAGGAGTTTCCTCAATTTTAGGGGCTGTAAATTTTATTACAACAGTAATTAATATACGATCAACAGGTATTACATTTGATCGAATACCCCTATTTGTATGATCAGTAGTAATTACTGCATTATTATTATTACTTTCTTTACCAGTATTAGCGGGAGCTATTACAATATTATTAACAGATCGAAATTTAAATACCTCATTTTTTGACCCAGCAGGAGGGGGAGACCCAATTTTATATCAACATCTATTT	12103	42	OTU_163	parent	155	1	100	BOLD:ACP5184	Animalia_Arthropoda_Insecta_Diptera_Chloropidae	Animalia	Arthropoda	Insecta	Diptera	Chloropidae	NA	NA	S
153	OTU_153	0	0	0	0	0	0	0	0	0	0	0	0	0	0	0	0	0	0	0	0	47	0	6051	1317	206	1102	373	2390	438	0	TTTATCATCTAGAATTGCTCATGGGGGAGCTTCCGTAGATTTAGCTATTTTCTCTCTTCACCTAGCAGGAATTTCTTCAATTCTTGGGGCAGTAAATTTTATTACAACTGTAATTAATATACGTTCTACAGGAATTACCTTTGATCGAATACCTTTATTTGTATGATCTGTAGTTATTACAGCTATTTTATTACTTCTTTCTTTACCCGTATTAGCAGGAGCAATTACTATATTATTAACAGATCGAAATCTAAATACCTCATTCTTTGACCCAGCAGGAGGAGGAGACCCTATTTTGTATCAACACCTATTT	11745	32	OTU_153	parent	158	1	99.681	BOLD:ABU6648	Animalia_Arthropoda_Insecta_Diptera_Empididae_Empis_Empis tessellata	Animalia	Arthropoda	Insecta	Diptera	Empididae	Empis	Empis tessellata	L
145	OTU_145	0	749	1536	0	164	496	432	301	274	148	0	237	0	0	0	0	37	0	53	0	0	1950	1833	0	454	832	442	747	664	420	TCTTTCATTAAATTTAAATCATGAAGGTATATCTGTTGACTTAGCAATTTTTTCTCTTCATATAGCAGGTATATCCTCTATTATAGGAGCTATTAATTTTATTTCTACTATTAATAATATACGTCCATACTTTATAACATTAGAAAAAATACCTTTATTTTCATGATCAATTAAAATTACAACTATTCTTCTCCTTCTCGCAGTTCCAGTTTTAGCAGGAGCTATCACCATATTATTAACAGACCGAAATCTAAATACATCATTTTTTGACCCAGCTGGGGGAGGAGATCCTATTCTTTACCAACATTTATTT	12024	52	OTU_145	parent	156	1	100	BOLD:AAH9350	Animalia_Arthropoda_Insecta_Hymenoptera_Ichneumonidae_Pimpla_Pimpla contemplator	Animalia	Arthropoda	Insecta	Hymenoptera	Ichneumonidae	Pimpla	Pimpla contemplator	M
151	OTU_151	0	0	0	0	0	0	0	0	0	0	0	0	2846	0	138	613	245	921	522	64	0	0	4095	0	66	575	201	1227	398	0	TCTCTCTTCTGTTATTGCTCATGGAGGTGCTTCGGTAGATTTAGCTATTTTCAGTCTACACCTTGCAGGAGTTTCGTCAATCTTAGGAGCTGTAAATTTTATTACAACGGTCATTAATATACGATCAACTGGCATTTCATTTGATCGAATACCTCTTTTTGTTTGATCAGTAGCAATTACTGCCTTACTGCTTCTTCTCTCTCTACCAGTACTAGCAGGGGCAATTACAATACTTCTTACAGATCGAAATTTAAATACTTCATTTTTTGATCCTGCTGGAGGAGGAGACCCTATCCTCTACCAACATCTCTTT	11943	35	OTU_151	parent	157	1	99.681	BOLD:ACS3255	Animalia_Arthropoda_Insecta_Diptera	Animalia	Arthropoda	Insecta	Diptera	NA	NA	NA	L
158	OTU_158	0	1346	0	0	247	305	779	309	238	69	70	4284	0	0	662	1013	572	530	634	423	0	0	0	0	0	0	0	0	0	0	CCTATCGTCTGTAATCGCCCACGGAGGGGCTTCTGTAGACTTAGCAATCTTCTCCCTTCATTTAGCGGGAGTCTCCTCTATTTTAGGGGCCGTAAACTTCATCACAACTGTTATTAATATACGATCAACAGGAATTTCATTTGATCGGATACCCCTATTTGTCTGATCAGTAGTCATTACAGCTCTTCTTCTCCTTCTCTCCCTCCCTGTTCTAGCAGGAGCCATTACTATACTTTTAACTGACCGAAATTTAAATACGAGTTTTTTTGACCCAGCAGGAGGAGGAGACCCAATTTTATACCAGCACCTATTC	11680	35	OTU_158	parent	159	1	100	BOLD:ACV0947	Animalia_Arthropoda_Insecta_Diptera	Animalia	Arthropoda	Insecta	Diptera	NA	NA	NA	M
170	OTU_170	0	3655	0	0	706	938	1601	680	886	533	0	1562	0	0	78	156	174	183	178	0	0	0	0	0	0	0	0	0	0	0	TTTAGCTGCTGGGATTGCTCATGGAGGAGCATCTGTTGATTTAGCAATTTTTTCTCTTCATTTAGCTGGAATTTCTTCAATTTTAGGAGCTGTAAATTTTATTACAACAGTAATTAATATGCGATCAACAGGAATTACTTTTGATCGAATACCATTATTTGTATGGTCAGTTGTAATTACTGCTGTTCTATTACTTTTATCTCTTCCAGTATTAGCAGGAGCTATTACAATGTTATTAACAGATCGAAACTTAAATACATCTTTTTTTGACCCTGCTGGTGGAGGAGATCCAATTCTATATCAACATTTATTT	10731	35	OTU_170	parent	171	1	98.403	BOLD:ABV3419	Animalia_Arthropoda_Insecta_Diptera_Stratiomyidae	Animalia	Arthropoda	Insecta	Diptera	Stratiomyidae	NA	NA	M
157	OTU_157	0	0	2576	166	0	580	302	725	167	0	0	0	0	0	0	0	0	0	0	0	0	0	4380	0	131	587	144	1179	157	0	TTTATCTTCTAATATTGCTCATGGTGGAGCTTCTGTAGACTTAGCTATTTTTTCTTTACATTTAGCTGGAATTTCTTCAATTTTAGGAGCAGTTAATTTTATTACTACTGTTATTAATATACGATCTACAGGTATTACATTTGATCGAATACCTTTATTTGTTTGATCTGTAGTAATTACAGCTTTATTACTTTTATTATCTTTACCTGTATTAGCTGGAGCCATTACTATATTATTAACAGATCGAAATTTAAATACATCATTCTTTGATCCTGCTGGAGGAGGAGACCCAGTTTTATACCAACATTTATTT	11472	48	OTU_157	parent	161	1	100	BOLD:ACM6186	Animalia_Arthropoda_Insecta_Diptera_Anthomyiidae_Pegomya_Pegomya testacea	Animalia	Arthropoda	Insecta	Diptera	Anthomyiidae	Pegomya	Pegomya testacea	L
155	OTU_155	0	5400	0	0	655	1269	2199	445	969	489	0	0	0	0	0	0	0	0	0	0	0	0	0	0	0	0	0	0	0	0	TCTATCAACAACGATTGCTCATGCAGGATCTTCAGTTGATTTAGCCATTTTCAGTCTCCACTTAGCAGGTGCTTCTTCAATTATGGGAGCAATTAATTTTATTTCAACCGTAATCAACATACGACCCCAAGGAATACTAATAGACCAAATTCCCTTATTTGTATGAGCTGTTATAATTACAGCAATTCTCCTTCTTCTATCACTTCCTGTATTAGCAGGAGCCATCACAATACTTCTAACTGATCGAAACCTAAATACATCATTCTTTGACCCAGCAGGGGGAGGTGATCCAATTTTATATCAACATTTATTT	10747	19	OTU_155	parent	170	1	99.678	BOLD:AAP7275	Animalia_Arthropoda_Insecta_Coleoptera_Chrysomelidae_Cryptocephalus_Cryptocephalus nitidus	Animalia	Arthropoda	Insecta	Coleoptera	Chrysomelidae	Cryptocephalus	Cryptocephalus nitidus	M
150	OTU_150	0	0	0	0	0	0	0	0	0	0	0	0	0	0	0	0	0	0	0	0	205	0	366	6418	174	1154	228	2250	396	106	TTTATCTGCATCTATCGCTCACAGAGGAGCATCAGTTGATTTAGCTATTTTCTCTCTCCATTTAGCTGGTATATCATCAATTTTAGGCGCCGTAAATTTTATCACTACAGTAATTAATATACGTTCAACAGGTATCACTTATGACCGAATACCATTATTCGTATGATCAGTAATAATCACTGCTTTACTCTTACTTCTATCCCTACCAATTCTAGCTGGAGCTATTACTATATTACTTACAGATCGAAATTTTAACACCTCATTTTTTGACCCAGCAGGAGGAGGTGACCCTATCCTATACCAACATTTATTT	11377	24	OTU_150	parent	162	1	88.818	BOLD:AAZ1093	Animalia_Arthropoda_Insecta_Diptera	Animalia	Arthropoda	Insecta	Diptera	NA	NA	NA	XL
175	OTU_175	219	0	0	0	38	0	180	0	101	367	2671	0	0	0	1438	401	892	0	917	2847	0	182	0	0	59	158	206	0	0	0	ATTATCATCTAATATCGCCCATAGAGGAGCATCTGTAGATTTAGCTATTTTCTCCCTTCATTTAGCAGGAATTTCATCAATTCTAGGAGCTGTTAATTTTATCACAACCATCATTAATATACGATCTTCAGGAATTTCTTTTGATCGAATACCTTTATTCGTATGATCTGTAGGAATTACAGCTCTTTTACTTCTTCTCTCACTTCCTGTATTAGCCGGAGCTATTACTATGCTTCTTACAGATCGAAATCTAAATACCTCCTTTTTTGATCCCACTGGAGGAGGAGATCCTATTCTCTATCAACACTTATTT	10664	52	OTU_175	parent	172	1	99.681	BOLD:ABA7002	Animalia_Arthropoda_Insecta_Diptera_Phoridae_Phora_Phora tincta	Animalia	Arthropoda	Insecta	Diptera	Phoridae	Phora	Phora tincta	S
171	OTU_171	0	0	0	0	0	0	0	0	0	0	2331	0	0	0	1155	278	1259	97	651	2051	712	0	0	0	504	215	455	96	276	833	CCTTTCTTCTAGTATTGCTCATAGAGGAGCCTCAGTTGATTTAGCTATTTTCTCTCTTCACTTAGCAGGAATTTCATCTATTTTAGGGGCAGTAAATTTTATTACAACAATTATTAATATACGATCTAATGGAATTACATTTGATCGAATACCTCTATTTGTTTGATCTGTAATAATTACTGCTCTTCTTTTATTACTATCTTTACCTGTATTAGCTGGAGCTATTACAATATTATTAACAGACCGAAATTTTAATACTTCATTTTTTGACCCTGCTGGAGGAGGAGATCCCATCTTATATCAACATCTATTT	11110	45	OTU_171	parent	163	1	100	BOLD:AAM9355	Animalia_Arthropoda_Insecta_Diptera_Phoridae_Megaselia	Animalia	Arthropoda	Insecta	Diptera	Phoridae	Megaselia	NA	S
165	OTU_165	0	755	1710	0	275	494	583	454	278	305	0	0	0	0	0	0	0	0	0	0	81	1098	1652	0	441	688	773	568	603	223	ACTTTCATCCAATATTGCTCATAGAGGAAGATCAGTTGATTTAGCTATTTTCTCTTTACATTTAGCTGGAATTTCTTCAATTTTAGGAGCTATTAATTTTATTACAACAATTATTAATATACGAATTAATAGATTATCATTCGATCAAATACCTTTATTTGTTTGATCAGTAGGAATCACAGCTCTTCTCCTACTTCTTTCATTACCTGTATTAGCGGGAGCTATCACTATACTTCTAACAGATCGAAATTTAAATACATCTTTTTTTGATCCTGCAGGAGGAGGAGATCCTATCTTATATCAACATTTATTT	11089	42	OTU_165	parent	164	1	100	BOLD:AAC1691	Animalia_Arthropoda_Insecta_Lepidoptera_Crambidae_Crambus_Crambus lathoniellus	Animalia	Arthropoda	Insecta	Lepidoptera	Crambidae	Crambus	Crambus lathoniellus	L
164	OTU_164	148	0	0	0	116	38	106	0	140	303	2914	0	0	0	1479	347	1377	74	734	2398	151	0	0	0	0	0	54	0	0	187	TTTATCTTCATCTATTGCTCATTCAGGATCTTCTGTAGATTTTTCAATTTTTTCTCTTCATCTAGCAGGTATTTCATCAATTTTAGGAGCTATTAATTTTATTACTACAATATCAAATATACAAGTAAAAGGATTAAAATTTGATCAATTATCATTATTTTCTTGATCAGTTATTATTACTGCAGTTTTATTATTACTTTCTTTACCTGTTTTAGCAGGAGCCATTACTATACTTTTAACAGATCGAAATCTAAATACTTCTTTTTTTGATCCTATTGGAGGGGGAGACCCAATTTTATATCAACACTTATTT	10946	54	OTU_164	parent	166	1	100	BOLD:ACE6038	Animalia_Arthropoda_Insecta_Diptera_Cecidomyiidae_Monardia_Monardia toxicodendri	Animalia	Arthropoda	Insecta	Diptera	Cecidomyiidae	Monardia	Monardia toxicodendri	S
161	OTU_161	0	0	0	0	0	0	0	0	0	0	266	0	0	6142	103	923	267	2383	195	301	0	0	0	0	0	0	45	0	0	0	ACTTTCATCAAATATTGCTCATGGAGGAAGTTCTGTAGATTTAGCTATCTTCTCCTTACATTTAGCTGGAATCTCTTCAATTTTAGGGGCTATTAATTTCATTACAACAATTATTAATATACGATTAAATAGATTATCATTTGATCAAATACCTTTATTTATTTGAGCTGTGGGAATTACTGCCTTTTTATTATTATTATCTCTTCCTGTTTTAGCAGGAGCTATTACCATACTTTTAACGGATCGTAATCTAAATACATCTTTTTTTGATCCTGCTGGAGGAGGAGATCCCATTTTATATCAACATTTATTT	10824	37	OTU_161	parent	167	1	99.361	BOLD:AAB4107	Animalia_Arthropoda_Insecta_Lepidoptera_Noctuidae_Amphipyra_Amphipyra pyramidea	Animalia	Arthropoda	Insecta	Lepidoptera	Noctuidae	Amphipyra	Amphipyra pyramidea	XL
156	OTU_156	0	0	0	0	0	0	0	0	0	0	0	0	0	0	0	0	0	0	0	0	0	4675	0	0	661	1460	1136	678	1658	455	TCTATCAGCTAATATCGCTCACAGAGGAGCATCTGTAGATCTGGCAATTTTTAGACTACATTTAGCCGGTATTTCTTCAATTCTAGGAGCAGTAAATTTTATTACAACCGTAATCAATATACGACCCCAAGGAATAACATTTGACCGCATGCCCTTATTTGTATGATCAGTAGTAATTACAGCCGTACTTTTATTATTATCATTACCCGTATTAGCAGGAGCCATCACTATATTATTGACTGATCGTAATATTAATACGTCTTTCTTTGACCCGGCAGGAGGGGGAGATCCCATCCTTTATCAACATTTATTT	10793	20	OTU_156	parent	168	1	99.679	BOLD:AAM0991	Animalia_Arthropoda_Insecta_Coleoptera_Tenebrionidae_Isomira	Animalia	Arthropoda	Insecta	Coleoptera	Tenebrionidae	Isomira	NA	M
159	OTU_159	500	0	0	0	204	70	222	0	112	451	2860	157	0	0	1391	505	1052	106	428	2591	0	0	0	0	0	0	0	0	0	0	ATTATCAAATTCTATATTCCATAGAGGATATTCAGTAGATTTAGCTATTTTTTCTCTTCATCTTGCCGGAATTTCTTCTATTTTAGGAGCTATTAATTTTATTACTACAATTATTAATATACGTGCAAGATTACACACAATAGAGAAACTTCCATTATTTGTATGATCAGTTTTAATTACAGCTTTTCTTTTATTATTAGCACTCCCAGTATTAGCTGGGGCTATCACCATACTTTTAACTGATCGAAACATAAATACTTCCTTTTTTGACCCAGCTGGGGGAGGAGACCCTATCCTTTATCAGCATCTTTTT	10776	37	OTU_159	parent	169	1	100	BOLD:ACR5545	Animalia_Arthropoda_Insecta_Hemiptera_Psyllidae_Arytaina_Arytaina genistae	Animalia	Arthropoda	Insecta	Hemiptera	Psyllidae	Arytaina	Arytaina genistae	S
160	OTU_160	0	3292	0	0	346	711	1384	477	738	723	0	0	0	0	0	0	0	0	0	0	0	1149	0	0	195	365	243	256	543	189	ACTATCCTCAAATATTGCACACAGAGGCTCGTCAGTTGATTTAGCAATTTTTAGTTTACACTTAGCAGGTATTTCATCAATTCTAGGAGCTGTAAATTTTATTTCGACAGTAATTAATATACGATCAACTGGAATTACCTTTGACCGAATACCTCTATTTGTTTGAGCAGTTGCAATTACTGCCCTACTTTTATTACTTTCACTACCAGTATTAGCTGGAGCTATTACTATACTATTAACAGACCGAAATCTGAATACATCATTTTTTGACCCAGCAGGTGGTGGGGATCCAATTCTTTATCAACATCTATTC	10375	36	OTU_160	parent	177	1	100	BOLD:AAO1078	Animalia_Arthropoda_Insecta_Coleoptera_Elateridae_Dalopius_Dalopius marginatus	Animalia	Arthropoda	Insecta	Coleoptera	Elateridae	Dalopius	Dalopius marginatus	M
187	OTU_187	531	1357	905	0	374	615	1172	314	681	767	107	960	104	0	76	98	118	151	183	111	232	224	534	0	100	222	123	169	94	195	TTTATCACAGGTAATGTCCCATCCAAGTGCAGGAGTTGACATTGCTATACTTGCACTCCACGTTGCTGGTATGTCGTCAATTGTTGGGGCGATCAACTTTATAGTTACTATATTTAACATGCGCGCAAAAGGCATGTCATTAACTAAGATGCCACTGTTTGTTTGGTCTGTCTTGTTAACAGCATTTATGTTGATTGTTGCCTTACCAGTGCTTGCCGGTGCTATAACTATGCTTCTTACTGATCGCAATATTGGTACTTCCTTTTTTGATCCTGCCGGTGGCGGCGATCCTGTGTTATTTCAACATCTATTT	10557	58	OTU_187	parent	173	1	NA			NA	NA	NA	NA	NA	NA	NA	M
169	OTU_169	0	0	0	0	0	0	0	0	0	0	0	0	0	0	0	0	0	0	0	0	1883	1343	0	0	1203	776	1497	530	1204	2064	ATTATCTTCAGGAATTGCTCATGGAGGAGCTTCTGTAGATCTGGCAATTTTTTCATTACACCTCGCTGGAATTTCATCTATTTTAGGGGCAGTAAACTTCATTACAACCGTAATTAATATACGATCAACAGGTATTACATTTGATCGAATACCCCTATTTGTCTGATCTGTAGTTATTACAGCTATTTTATTATTATTATCATTGCCCGTTTTAGCAGGAGCTATTACAATATTATTAACAGATCGAAATTTAAATACCTCTTTCTTTGACCCAGCAGGAGGAGGGGATCCGATTTTATACCAACATTTATTT	10498	19	OTU_169	parent	174	1	100	BOLD:ACD2992	Animalia_Arthropoda_Insecta_Diptera_Empididae_Empis_Empis caudatula	Animalia	Arthropoda	Insecta	Diptera	Empididae	Empis	Empis caudatula	S
176	OTU_176	167	0	0	0	126	0	212	0	125	410	0	0	0	0	0	0	0	0	0	0	2414	0	0	0	1438	631	1435	312	696	2361	ACTTTCATCAAGTATTGCCCATGCTGGTGCATCAGTAGATTTAGCTATTTTTTCTCTCCATTTAGCCGGTATCTCTTCTATTTTAGGGGCAGTTAATTTTATTACAACAGTAATTAACATACGGTCTGAAGGAATTACTTTTGATCGAATACCTTTATTTGTTTGATCAGTTTTAATCACGGCTATCCTTTTACTTTTATCATTGCCAGTATTAGCCGGAGCTATTACTATATTATTAACAGACCGAAATCTAAATACTTCATTTTTTGACCCTGCCGGAGGAGGAGACCCAATTTTATACCAACATTTATTT	10486	37	OTU_176	parent	175	1	97.764	BOLD:AAJ2130	Animalia_Arthropoda_Insecta_Diptera_Chironomidae_Limnophyes_Limnophyes habilis	Animalia	Arthropoda	Insecta	Diptera	Chironomidae	Limnophyes	Limnophyes habilis	S
173	OTU_173	183	0	0	844	64	140	250	459	122	302	57	0	0	4691	148	775	105	1507	93	135	0	0	0	165	0	0	0	0	0	0	CCTTTCGTCTAATATTGCTCATGGCGGATCCTCTGTTGATCTTGCTATTTTTTCTCTTCATTTAGCGGGAATTTCTTCAATTTTAGGAGCTATTAATTTTATTACTACAATTATTAATATACGAGTTAATGGGATATCTTATGATCAAATACCTTTATTTGTATGAGCAGTTGGAATTACAGCTTTACTTTTATTACTTTCTCTTCCTGTTTTAGCTGGAGCTATTACTATACTTCTTACAGATCGAAATTTAAATACTTCCTTTTTTGATCCTGCTGGGGGAGGAGATCCAATTTTATACCAACATTTATTT	10381	45	OTU_173	parent	176	1	100	BOLD:AAA7351	Animalia_Arthropoda_Insecta_Lepidoptera_Nymphalidae_Coenonympha_Coenonympha pamphilus	Animalia	Arthropoda	Insecta	Lepidoptera	Nymphalidae	Coenonympha	Coenonympha pamphilus	XL
166	OTU_166	0	0	1879	897	39	556	333	816	223	69	0	0	0	2173	0	287	0	538	33	0	0	0	0	1306	0	290	0	599	47	0	TCTATCATCTGGAATCGCACATAGAGGAGCTTCAGTAGATCTAGCAATTTTTAGCTTACATTTAGCTGGAGTTTCATCAATTTTAGGTGCAGTAAATTTTATTACTACAATTATTAATATACGATCAGTAGGAATAACATTTGATCGAATACCATTATTTGTGTGATCAGTAGGAATTACTGCATTACTTTTACTTTTATCATTACCAGTATTAGCTGGAGCAATTACTATACTACTTACAGATCGAAACTTAAATACTTCATTTTTTGATCCTGCGGGAGGAGGAGACCCTATTTTATATCAACATTTATTT	10346	51	OTU_166	parent	178	1	100	BOLD:AAE5160	Animalia_Arthropoda_Insecta_Coleoptera_Carabidae_Harpalus_Harpalus rufipes	Animalia	Arthropoda	Insecta	Coleoptera	Carabidae	Harpalus	Harpalus rufipes	XL
162	OTU_162	0	0	0	0	0	0	0	0	0	0	0	0	0	0	0	0	0	0	0	0	0	0	3462	3242	56	768	224	1784	398	195	ATTATCATCTTATGCATTCCATCCATCATCATCTGTTGACTTAACAATTTTTTCACTTCATATTGCAGGGGTATCCTCAATTATAGGAGCAATTAATTTTATTGTAACAATTCTTAATATAAAAAACATTTCAATAAATTATGATCAGATACCCCTATTCCCATGATCAGTTTTCATTACAACAATCCTATTATTAATTTCACTACCAGTCCTTGCTGGAGCCATTACAATACTACTTTCAGATCGAAATTTAAATTCATCATTCTTTGATCCCATAGGAGGTGGTGATCCAATTTTATACCAACACTTATTC	10196	24	OTU_162	parent	179	1	90.354	BOLD:AAE1815	Animalia_Arthropoda_Insecta_Hymenoptera_Andrenidae_Andrena_Andrena nitida	Animalia	Arthropoda	Insecta	Hymenoptera	Andrenidae	Andrena	Andrena nitida	L
192	OTU_192	591	0	0	0	393	93	583	55	227	945	1567	0	0	0	840	302	637	67	419	1713	419	0	0	0	213	107	152	0	85	380	TTTATCTTCTTCAATTGCTCACTCAGGGGCTTCCGTAGATTTTTCAATTTTTTCTTTACATTTAGCAGGAATTTCTTCAATTCTAGGGGCTATTAATTTTATTACAACTATGTCAAATATAAAAATTAAAAGATTAAAATTTGATCAATTATCATTATTTTCTTGATCTGTAATTATTACTGCTGTATTATTATTATTGTCTCTTCCTGTTTTAGCAGGAGCTATTACAATACTTCTTACTGACCGAAATTTAAATACTTCTTTTTTTGACCCTATTGGGGGTGGGGATCCTATTTTATATCAACATTTATTT	8776	50	OTU_192	parent	193	1	100	BOLD:ACJ5431	Animalia_Arthropoda_Insecta_Diptera_Cecidomyiidae	Animalia	Arthropoda	Insecta	Diptera	Cecidomyiidae	NA	NA	S
194	OTU_194	1508	0	0	0	599	159	1010	69	474	1753	1032	0	0	0	374	160	193	0	232	718	245	0	0	0	253	99	178	0	55	400	TTTATCCTCCACACTATCTCATTCAGGGGCTTCGGTCGATTTATCTATTTTTTCTTTACATTTAGCGGGAATTTCTTCAATTTTAGGGGCTGTTAATTTTATTTCTACTATTATTAATATACGGGCCCCTGGGATATTGTTTGATAAAATACCATTATTTGTATGATCAGTATTAATCACAGCTATTCTTTTATTACTTTCTTTACCAGTTTTAGCAGGGGCAATTACTATATTATTAACAGACCGAAATTTAAATACGTCTTTCTTTGACCCTGCGGGAGGGGGAGACCCAATTTTATACCAACATTTATTT	9199	47	OTU_194	parent	187	1	97.444	BOLD:ACO6758	Animalia_Arthropoda_Insecta_Diptera	Animalia	Arthropoda	Insecta	Diptera	NA	NA	NA	S
172	OTU_172	1845	0	0	0	845	416	1849	0	687	2811	0	0	0	0	0	0	0	0	0	0	196	0	0	0	61	160	156	0	85	241	TTTATCGACTACTCTTGCCCACGCAGGAGCATCAGTTGATCTCGCTATTTTTAGACTACATCTTGCAGGTGTCTCCTCAATCATGGGGGCAATTAATTTTATCTCAACAGTAATTAATATACGACCTATAGGAATATTAATAGATCGCACTCCTTTATTTGTTTGGGCTGTTTTAATTACAGCAATTTTACTTCTTCTATCTCTCCCTGTTTTAGCAGGAGCAATCACTATATTATTGACTGACCGTAACCTAAATACCTCATTCTTTGATCCTGCCGGAGGGGGAGACCCAATTCTATACCAACACCTATTT	9635	33	OTU_172	parent	181	1	91.374	BOLD:ACZ0980	Animalia_Arthropoda_Insecta_Coleoptera_Chrysomelidae_Cryptocephalus_Cryptocephalus frontalis	Animalia	Arthropoda	Insecta	Coleoptera	Chrysomelidae	Cryptocephalus	Cryptocephalus frontalis	S
180	OTU_180	0	0	0	0	0	0	0	0	0	0	0	0	0	0	0	0	0	0	0	0	2094	0	0	0	1557	684	1377	414	743	2674	TCTTTCTTCTACTATTGCTCATGGTGGGGCTTCTGTTGATTTAGCTATTTTCTCTCTACATTTAGCCGGAATTTCTTCAATTTTAGGTGCTGTAAATTTTATTACAACAGTAATTAACATACGATCAGTAGGAATTACTTTTGATCGAATACCTTTATTTGTTTGATCAGTAGTTATTACTGCTATCCTTTTACTTTTATCTTTACCTGTATTAGCAGGTGCAATTACTATATTATTAACAGATCGAAACTTAAATACATCCTTCTTTGATCCCGCCGGAGGAGGAGATCCAATCTTATATCAACATTTATTT	8673	18	OTU_180	parent	196	1	100	BOLD:ACB6469	Animalia_Arthropoda_Insecta_Diptera_Dolichopodidae_Microphor	Animalia	Arthropoda	Insecta	Diptera	Dolichopodidae	Microphor	NA	S
492	OTU_492	0	626	0	0	73	61	123	0	112	85	0	4381	61	0	522	745	814	436	640	391	0	97	0	0	54	0	0	0	63	0	CCTTTCTAGAAATATTGCTCACTCAGGTATAAGAGTAGATATAGTGATATTTTCATTACACTTAGCAGGTATCTCCTCTATTTTAGGAGCGGTAAATTTCATTTCTACAGTTATAAATATTCGACCTATAGGAATATCTAAAGACCGAACAACATTATTCGTTTGATCAGTATTAATTACTGCTATTTTATTACTACTATCTTTACCTGTACTAGCAGGTGCCATTACTATACTTTTAACCGACCGAAATATTAACACCACATTTTTTGATCTAGCTGGAGGGGGAGACCCAATTCTTTACCAACACTTATTT	9524	48	OTU_492	parent	182	1	96.166	BOLD:ACQ1394	Animalia_Arthropoda_Insecta_Hemiptera_Cicadellidae	Animalia	Arthropoda	Insecta	Hemiptera	Cicadellidae	NA	NA	M
201	OTU_201	0	90	0	0	0	0	0	0	0	0	0	0	63	0	0	0	0	0	0	0	0	3227	0	0	627	1152	1011	595	1354	420	CCTATCATCTAACATCGCTCATGGCGGAGCTTCTGTTGATTTGGCTATTTTTTCTTTACATTTAGCAGGTATTTCATCTATTTTAGGAGCTGTAAATTTTATTACTACTGTAATCAATATACGATCAACAGGTATTACTTTTGATCGAATACCTTTATTTGTATGATCAGTAGTAATTACAGCATTATTACTTTTATTATCTTTACCAGTTTTAGCTGGAGCTATTACTATATTATTAACAGACCGAAATTTAAATACATCATTTTTTGACCCCGCAGGAGGAGGAGATCCAATTTTATATCAACATTTATTT	9436	46	OTU_201	parent	183	1	100	BOLD:ABY1114	Animalia_Arthropoda_Insecta_Diptera_Anthomyiidae_Lasiomma_Lasiomma seminitidum	Animalia	Arthropoda	Insecta	Diptera	Anthomyiidae	Lasiomma	Lasiomma seminitidum	M
174	OTU_174	194	177	2958	0	188	534	473	465	307	297	222	0	108	0	285	102	156	0	97	274	0	690	88	0	180	223	320	153	289	353	TCTAAGTAGTCTAGTAGGACATCCTGGGGCTGCTGTGGATATGGCTATTTTAAGCTTACATCTTACAGGACTTTCCTCCATTCTTGGTTCAATTAATATGATTGTCACTATCTTTAATATGAGAACTGATGGTATGGGGTTATTTGAAATGCCCTTATTTGTTTGGTCAATTTTGGTTACTGCCTTCTTGTTGATACTGGCAATTCCTGTGTTAGGAGGTGCAATAACCATGTTACTAACTGATCGAAATTTTGGTACTACTTTTTTCAAGCCTGATGGTGGCGGAGATCCAGTGTTATTTCAGCATTTATTT	9291	56	OTU_174	parent	185	1	NA			NA	NA	NA	NA	NA	NA	NA	L
190	OTU_190	57	0	0	0	0	0	0	0	0	0	1859	0	0	0	576	220	550	60	335	1450	866	124	0	0	648	217	680	106	285	1154	CCTTTCATCAACACTATCACACTCAGGGGCTTCAGTTGACTTATCAATTTTTTCCCTCCATCTAGCAGGTATTTCATCAATTTTAGGGGCTGTAAATTTTATCTCGACTATCATTAATATACGGGCCCCTGGTATATCTTTTGATAAAATACCTTTATTTGTTTGATCTGTTTTAATTACCGCCGTATTACTATTATTATCTTTACCCGTTTTAGCCGGAGCAATTACAATATTGTTAACAGACCGAAACTTAAACACCTCGTTTTTTGACCCTGCAGGAGGGGGGGATCCTATTTTATACCAGCATTTATTT	9363	48	OTU_190	parent	184	1	100	BOLD:AAM9252	Animalia_Arthropoda_Insecta_Diptera_Sciaridae_Bradysia_Bradysia vagans	Animalia	Arthropoda	Insecta	Diptera	Sciaridae	Bradysia	Bradysia vagans	S
216	OTU_216	945	0	0	0	501	196	643	0	445	1082	1079	0	0	0	697	165	423	53	301	1340	331	0	0	0	178	0	274	0	80	319	TTTATCTTCTATTATTGCCCATGGTGGTGCTTCAGTAGATTTAGCTATTTTTTCTCTTCATTTAGCTGGAGTATCATCAATTTTAGGAGCTGTAAATTTTATTACAACAGTAATTAATATACGATCAACAGGTATTACATTTGATCGAATACCATTATTTGTGTGATCAGTAGTAATTACTGCCTTATTACTACTTCTTTCATTACCAGTATTAGCAGGAGCTATTACTATATTATTAACTGATCGAAATTTAAATACTTCATTCTTTGATCCAGCTGGAGGAGGAGACCCAATTTTATACCAACATTTATTT	9158	50	OTU_216	parent	188	1	99.681	BOLD:ACP1046	Animalia_Arthropoda_Insecta_Diptera_Chloropidae_Tricimba_Tricimba cincta	Animalia	Arthropoda	Insecta	Diptera	Chloropidae	Tricimba	Tricimba cincta	S
198	OTU_198	504	0	0	0	504	148	601	0	301	1179	0	147	0	0	0	0	0	89	0	0	1092	212	0	0	864	272	668	297	475	1590	ATTATCATCAGTAATTGCACATGGAGGAGCTTCGGTCGATTTAGCTATTTTTTCTTTACATTTAGCTGGTGTATCCTCAATTTTAGGAGCTGTAAATTTTATTACCACAGTAATTAATATACGATCTACTGGAATTACATTTGATCGAATACCTTTATTTGTTTGATCCGTATTAATTACAGCATTTTTACTTCTATTATCTTTACCTGTTTTAGCAGGAGCAATTACTATACTATTAACAGATCGGAATTTTAATACCTCATTTTTTGACCCCGCAGGAGGAGGAGATCCTATTTTATACCAACATTTATTT	7838	49	OTU_198	parent	214	1	100	BOLD:ACQ8553	Animalia_Arthropoda_Insecta_Diptera_Agromyzidae_Agromyza_Agromyza bromi	Animalia	Arthropoda	Insecta	Diptera	Agromyzidae	Agromyza	Agromyza bromi	S
178	OTU_178	0	0	4912	0	146	817	396	1166	388	68	0	0	0	0	72	0	0	0	0	0	0	0	471	0	55	124	0	154	58	0	TCTTTCTGCTAGAATTGCTCATGGTGGAGCTTCTGTAGATTTAGCTATTTTTTCATTACATTTAGCTGGTATTTCTTCAATTCTAGGAGCAGTAAATTTTATTACAACTATTATTAATATACGATCTAATGGAATTTCATATGATCGTATACCTTTATTTGTTTGATCAGTACTAATTACTGCATTATTATTACTTTTATCATTACCAGTATTAGCAGGAGCTATTACAATACTTTTAACTGATCGAAATTTAAATACATCATTCTTTGATCCAGCAGGAGGAGGAGATCCAATTTTATATCAACATTTATTT	8968	35	OTU_11	merged	189	0	97.125	BOLD:AAZ6066	Animalia_Arthropoda_Insecta_Diptera	Animalia	Arthropoda	Insecta	Diptera	NA	NA	NA	L
195	OTU_195	248	0	0	0	0	58	125	0	0	0	737	0	0	0	291	210	296	0	166	643	1439	0	0	0	1156	374	912	138	416	1676	CCTTTCATCTTCAATTGCTCATAGAGGAGCCTCTGTTGATTTAGCAATTTTTTCTCTACATTTAGCTGGAATTTCTTCTATTTTAGGAGCTGTTAATTTTATTACCACTATTATTAATATACGAACAGTAGGTATTACATTTGACCGAATACCTTTATTTGTTTGATCTGTAGGAATTACTGCTATTCTACTTTTATTATCCTTACCAGTATTAGCTGGAGCTATTACCATATTACTTACAGACCGAAATTTTAATACTTCTTTTTTTGATCCTGCAGGAGGAGGAGATCCAATTCTTTATCAACATTTATTT	9224	45	OTU_195	parent	186	1	99.361	BOLD:ACE2214	Animalia_Arthropoda_Insecta_Diptera_Phoridae_Megaselia_Megaselia ciliata	Animalia	Arthropoda	Insecta	Diptera	Phoridae	Megaselia	Megaselia ciliata	S
182	OTU_182	763	0	0	0	564	145	560	78	413	1618	659	0	0	0	186	95	239	0	117	477	885	0	0	0	495	194	350	98	251	929	TCTATCAAGTAACTTGGCTCACTCAGGACCAAGTGTTGATTTAACAATTTTTTCACTTCATTTAGCAGGTATTTCATCAATCTTAGGAGCAGTAAACTTCATTACAACAGTAATAAATATACGGCCTAGAATAATAACAATAGACCGAACACCTTTATTCGTGTGATCTGTATTAATTACAGCAATTCTTCTACTTTTATCTCTACCTGTATTAGCAGGTGCCATTACTATACTACTAACAGATCGAAATATCAATACATCATTCTTCGACCCATCAGGAGGAGGTGACCCAATTCTATACCAACACTTATTT	8530	50	OTU_182	parent	199	1	97.115	BOLD:ACP9264	Animalia_Arthropoda_Insecta_Hemiptera_Cicadellidae_Typhlocyba	Animalia	Arthropoda	Insecta	Hemiptera	Cicadellidae	Typhlocyba	NA	S
757	OTU_757	0	75	0	0	0	0	0	0	0	0	581	0	3268	230	462	785	533	1186	699	731	0	0	0	0	0	0	0	0	0	0	TCTCGCAGGAGCAATCGCACATGGAGGAGGATCAGTAGACCTGGCTATTTTTTCATTACATTTAGCAGGTGTTTCATCAATTTTAGGAGCAGTTAATTTCATTACAACTGCAATCAATATACGGTCGGAAAGAATAACACTAGATCAAACACCACTATTTGTCTGATCAGTAGCAATTACATCACTCTTATTACTATTATCATTACCGGTACTAGCAGGAGCAATTACTATATTATTAACTGATCGAAATTTAAATACTTCGTTCTTTGACCCTGCGGGTGGTGGAGATCCAATCCTTTATCAACATTTATTT	8818	33	OTU_757	parent	191	1	99.361	BOLD:AAC5779	Animalia_Arthropoda_Insecta_Orthoptera_Acrididae_Chorthippus	Animalia	Arthropoda	Insecta	Orthoptera	Acrididae	Chorthippus	NA	L
197	OTU_197	1271	508	0	0	1643	331	1660	0	721	2309	0	150	0	0	0	0	0	0	0	0	0	0	0	0	0	0	0	0	0	0	CCTATCAGACCTATGAGGACACAGCTCGTATTCAATTGAACTAACAATTTTCTCTCTTCATCTAGCGGGCTTATCCTCGATTTTAGGAGCAATTAACTTCCTGGCAACAATTAAAAATATAAAAAATAAATACCTCTCTATAAAAGAAGTACCTTTATTCGTCTGATCTGTAATAACTACAGCAGTCTTACTGCTATTATCGTTACCAGTACTTGCAGGAGCAATTACCATACTTCTATCAGATCGTAATTTCAATACATCATTTTTCGATCCTTCTGGGGGGGGAGATCCAATCCTATATCAGCACTTATTC	8799	27	OTU_197	parent	192	1	82.428	BOLD:AAF9271	Animalia_Arthropoda_Arachnida_Prostigmata_Erythraeidae_Erythraeus	Animalia	Arthropoda	Arachnida	Prostigmata	Erythraeidae	Erythraeus	NA	S
186	OTU_186	191	89	0	0	119	67	228	0	69	220	0	2299	246	0	174	432	344	362	360	195	629	266	0	0	450	323	450	124	291	728	ATTAGCTTCAAATATTTTTCATAATGGCCCCTCAGTTGATTTAACTATTTTTTCCCTCCATATTGCTGGAATATCTTCTATCTTAGGAGCTATTAACTTTATTTCAACTATTATAAATATACATCATAAAAATTTATCTATTGATAAAATCCCCTTACTTGTATGATCAATTTTAATTACTGCAATTTTATTACTTTTATCTCTTCCTGTTCTTGCTGGTGCTATTACAATACTTTTAACAGACCGTAATCTTAACACTTCATTTTTTGACCCATCAGGAGGAGGAGATCCAATTTTATATCAACATCTATTT	8394	53	OTU_186	parent	202	1	100	BOLD:ABW3890	Animalia_Arthropoda_Insecta_Hymenoptera_Formicidae_Lasius_Lasius flavus	Animalia	Arthropoda	Insecta	Hymenoptera	Formicidae	Lasius	Lasius flavus	M
188	OTU_188	0	0	0	0	0	0	0	0	0	0	129	1179	2913	0	371	968	747	1292	872	237	0	0	0	0	0	0	0	0	0	0	ACTTTCATCTAATATTGCCCATAGTGGAAGTTCTGTAGATTTAGCTATTTTTTCCCTTCATTTAGCAGGTATTTCATCAATTTTAGGAGCTGTTAACTTTATTACTACTATCATTAATATACGGCCTAATAAAATATCATTAGATCAAATACCCTTATTTGTTTGAGCAGTTGGAATTACAGCACTTTTATTACTTCTTTCATTACCTGTTTTAGCTGGTGCAATTACTATACTTCTTACAGATCGAAATCTTAATACATCATTTTTTGACCCTGCGGGAGGAGGAGATCCTATTCTTTATCAACATTTATTT	8674	21	OTU_188	parent	195	1	100	BOLD:AAE5499	Animalia_Arthropoda_Insecta_Lepidoptera_Tortricidae_Notocelia_Notocelia roborana	Animalia	Arthropoda	Insecta	Lepidoptera	Tortricidae	Notocelia	Notocelia roborana	L
177	OTU_177	0	0	0	5470	0	536	205	2058	220	59	0	0	0	0	0	0	0	0	0	0	0	0	0	0	0	0	0	0	0	0	TTTATCATCTATTGTTGGACATGATTCACCTTCTGTAGATTTAGGAATTTTTTCTATCCATATTGCTGGAATTTCCTCAATTATAGGATCAATTAATTTTATTGTTACTATTTTAAATATACACACAAAAACTCATTCACTAAATTTTCTTCCTTTATTCACATGATCAATTTTAATTACAGCAATTCTTCTTCTGTTATCATTACCAGTTCTTGCAGGAGCAATTACTATACTTCTTACAGATCGAAATCTTAATACATCTTTTTTTGATCCCGCAGGTGGGGGGGATCCAATTTTATACCAACACTTATTT	8724	35	OTU_177	parent	194	1	100	BOLD:AAM2781	Animalia_Arthropoda_Insecta_Hymenoptera_Vespidae_Vespula_Vespula vulgaris	Animalia	Arthropoda	Insecta	Hymenoptera	Vespidae	Vespula	Vespula vulgaris	XL
191	OTU_191	1815	375	0	0	1451	456	1294	172	557	2497	0	0	0	0	0	0	0	0	0	0	0	0	0	0	0	0	0	0	0	0	TCTCTCGTCAGGAATTGCTCATGGAGGTGCCTCTGTTGATTTAGCAATCTTTTCTTTACACTTAGCAGGTATTTCCTCTATTTTAGGTGCAGTAAACTTTATCACCACAGTAATTAATATACGATCTACTGGAATTACTTTTGACCGAATACCTTTATTTGTATGATCTGTAGTTATTACTGCCATTTTATTATTACTATCTTTACCTGTATTAGCAGGTGCTATTACAATATTATTAACAGATCGAAATTTAAATACTTCTTTCTTTGATCCAGCAGGAGGAGGAGATCCAATTTTATACCAACACCTATTT	8653	20	OTU_191	parent	197	1	100	BOLD:ACQ8875	Animalia_Arthropoda_Insecta_Diptera_Empididae_Empis	Animalia	Arthropoda	Insecta	Diptera	Empididae	Empis	NA	S
184	OTU_184	0	0	0	984	0	190	73	534	66	0	0	0	0	2637	0	366	48	780	60	0	0	0	0	1488	39	360	69	552	113	0	ATTATCTTCATATTTATTTCATTCTTCACCATCTGTTGATATTGCAATTTTTTCACTTCATATAACAGGAATTTCTTCTATTATTGGTTCTTTAAATTTTATTGTTACTATTATAATAATAAAAAATTATTCATTAAATTATGATCAAATTAATTTATTTTCATGATCAGTATGTATTACTGTAATTTTATTAATTTTATCTTTACCTGTTTTAGCAGGAGCAATTACAATATTACTTTTTGATCGAAATTTTAATACATCTTTTTTTGATCCTATAGGAGGTGGGGATCCAATTCTTTATCAACATTTATTT	8553	49	OTU_184	parent	198	1	100	BOLD:AAC4378	Animalia_Arthropoda_Insecta_Hymenoptera_Apidae_Bombus_Bombus pascuorum	Animalia	Arthropoda	Insecta	Hymenoptera	Apidae	Bombus	Bombus pascuorum	XL
211	OTU_211	0	0	0	5248	0	522	144	2295	140	0	0	0	0	0	0	0	0	0	0	0	0	0	0	0	0	0	0	0	0	0	TTTATCTTCTTATTTATTTCACTCATCACCATCAATTGATATTGCAATTTTTTCTTTACATATATCAGGAATTTCTTCTATTATTGGATCATTAAATTTTATTGTTACTATTTTAATAATAAAAAATTTTTCATTAAATTATGATCAAATTAATTTATTTTCATGATCAGTATGTATTACTGTAATTTTATTAATTTTATCCTTACCAGTATTAGCAGGAGCAATTACAATATTACTTTTTGATCGAAATTTTAATACTTCATTTTTTGATCCTATAGGAGGGGGAGATCCAATTTTATATCAACATTTATTT	8348	19	OTU_7	merged	204	0	99.681	BOLD:ACE4135	Animalia_Arthropoda_Insecta_Hymenoptera_Apidae_Bombus_Bombus cryptarum	Animalia	Arthropoda	Insecta	Hymenoptera	Apidae	Bombus	Bombus cryptarum	XL
196	OTU_196	1385	640	93	0	1228	527	1023	540	900	1986	0	0	0	0	0	0	0	0	0	0	0	0	0	0	0	0	0	0	0	0	TATCTTCAAATCTATCACACAGAGGAGCTTCCGTTGATCTTGCAATTTTTTCACTACACCTAGCAGGTGTGTCATCAATCCTAGGAGCAGTAAACTTTATCTCCACAATCATTAATATGCGACCAAATGGTATATCCACAGAACGAATCCCCCTATTTGTATGATCAGTAGGAATTACTGCATTATTACTATTATTATCACTTCCTGTATTAGCAGGAGCCATTACTATATTGCTAACAGATCGTAACTTTAATACATCCTTCTTTGACCCTAGAGGGGGAGGGGATCCTATCCTATATCAACACTTATTT	8478	32	OTU_196	parent	200	1	99.035	BOLD:ACD9085	Animalia_Arthropoda_Insecta_Hemiptera_Miridae_Megaloceroea_Megaloceroea recticornis	Animalia	Arthropoda	Insecta	Hemiptera	Miridae	Megaloceroea	Megaloceroea recticornis	S
183	OTU_183	0	0	0	0	0	0	0	0	0	0	0	0	0	0	0	0	0	0	0	0	0	0	5181	0	112	697	368	1459	328	141	TTTATCCTCTGTAATCGCTCACGGAGGGGCCTCTGTTGATTTAGCAATTTTTTCTCTACACCTAGCCGGAATTTCCTCTATCTTAGGGGCAGTAAACTTCATTACAACAGTAATTAATATACGATCTACAGGAATTACATTTGATCGAATACCCTTATTTGTATGATCAGTTGTCATCACTGCCCTCTTACTTCTGTTATCCCTTCCTGTCCTAGCAGGAGCAATTACAATACTTTTAACAGACCGAAATCTAAATACATCCTTCTTTGATCCTGCCGGAGGGGGAGACCCAATTTTATACCAACACCTATTT	8438	20	OTU_183	parent	201	1	100	BOLD:ABW9524	Animalia_Arthropoda_Insecta_Diptera_Ulidiidae_Otites_Otites elegans	Animalia	Arthropoda	Insecta	Diptera	Ulidiidae	Otites	Otites elegans	L
185	OTU_185	127	0	0	4775	85	619	238	1848	214	337	0	0	0	0	0	0	0	0	0	0	0	0	0	0	0	0	0	0	0	0	ACTATCATCTAATATTGCCCATGGAGGTAGATCTGTAGATCTAGCTATTTTCTCACTTCATCTAGCCGGAATTTCATCAATTTTAGGAGCTATTAATTTTATTACTACAATTATTAATATACGTTTAAATAATTTATCATTTGATCAAATACCATTATTTATTTGAGCTGTAGGAATTACTGCATTCTTATTATTAATTTCATTACCGGTATTAGCAGGAGCTATTACTATACTTTTAACTGACCGTAATTTAAATACATCATTCTTTGATCCTGCTGGAGGAGGAGACCCAATTTTATATCAACATTTATTT	8384	24	OTU_185	parent	203	1	100	BOLD:AAC0849	Animalia_Arthropoda_Insecta_Lepidoptera_Noctuidae_Cucullia_Cucullia umbratica	Animalia	Arthropoda	Insecta	Lepidoptera	Noctuidae	Cucullia	Cucullia umbratica	XL
179	OTU_179	0	0	0	1120	0	153	0	457	72	0	0	0	0	0	0	0	0	0	0	0	0	0	0	4038	0	634	100	1311	206	0	ATTATCAGCATATTTATATCATTCTTCACCTTCAGTAGATTTTGCAATTTTTTCTCTTCATATATCAGGAATTTCCTCAATTATAGGATCATTAAACTTAATAGTTACAATTATAATAATAAAAAATTTTTCTATAAATTATGACCAAATTTCATTATTTCCATGATCAGTTTTTATTACAGCAATTTTATTAATTATATCATTACCTGTATTAGCTGGAGCAATTACTATACTATTATTTGATCGAAATTTTAATACATCATTTTTCGATCCTATAGGAGGTGGAGATCCAATTCTTTATCAACATTTATTT	8346	34	OTU_179	parent	205	1	98.722	BOLD:AAA2326	Animalia_Arthropoda_Insecta_Hymenoptera_Apidae_Apis_Apis mellifera	Animalia	Arthropoda	Insecta	Hymenoptera	Apidae	Apis	Apis mellifera	XL
199	OTU_199	0	0	0	0	0	0	0	0	0	0	0	0	0	0	0	0	0	0	0	0	1787	145	0	0	1186	870	1156	299	519	2325	CCTTGCAGCTAATATTGCTCACAGAGGATCTTCAGTTGATCTAGCAATTTTTAGACTTCACCTTGCAGGTGTATCCTCAATTCTAGGCGCTGTAAACTTTATTACAACAGTAATTAACATACGGCCTCAAGGAATAACTTTAGATCGAATACCTTTATTCGTGTGAGCAGTTGTCATTACCGCAGTTTTACTATTACTATCATTACCCGTTTTAGCTGGAGCAATTACAATATTACTAACAGATCGAAACTTAAATACATCATTTTTTGATCCGGCTGGAGGAGGAGACCCAATTCTATATCAACATTTATTT	8195	17	OTU_199	parent	207	1	100	BOLD:AAO1255	Animalia_Arthropoda_Insecta_Coleoptera_Scraptiidae_Anaspis_Anaspis fasciata	Animalia	Arthropoda	Insecta	Coleoptera	Scraptiidae	Anaspis	Anaspis fasciata	S
202	OTU_202	0	0	0	0	0	0	0	0	0	0	0	0	0	0	0	0	0	0	0	0	2072	0	0	0	1317	707	1060	259	740	2090	GTTATCTTCTAATATTGCTCATGGTGGGGCTTCTGTAGATTTAGCAATTTTTTCTTTACACTTAGCAGGAATTTCATCAATTTTAGGAGCTGTAAATTTTATTACTACTGTAATTAATATACGATCAACAGGAATTACTTTTGACCGAATACCTTTATTTGTATGATCAGTAGTAATTACAGCTTTACTCCTTTTATTATCTTTACCCGTTTTAGCTGGTGCAATTACCATACTATTAACAGATCGAAATTTAAATACTTCATTTTTTGATCCAGCTGGAGGAGGAGATCCAATTTTATACCAACATTTATTT	8280	17	OTU_202	parent	206	1	100	BOLD:ACD2979	Animalia_Arthropoda_Insecta_Diptera_Anthomyiidae_Delia_Delia frontella	Animalia	Arthropoda	Insecta	Diptera	Anthomyiidae	Delia	Delia frontella	S
208	OTU_208	583	610	0	0	487	272	780	148	510	901	126	257	0	0	96	0	0	0	0	0	353	612	0	0	413	290	426	161	418	434	TTTATCTTCTAATATTGCTCATATAGGATCTTCTGTTGATTTAGCAATTTTTTCATTACATTTAGCAGGAATTTCATCTATTTTAGGAGCTGTTAATTTTATTACTACAGTAATTAATATACGATCAGTAGGTATTACATTTGATCGAATACCTTTATTTGTTTGATCAGTAGTAATTACAGCTTTATTATTACTTCTATCATTACCTGTACTAGCAGGAGCCATTACTATATTATTAACTGATCGAAACTTTAATACCTCATTTTTTGACCCTGCAGGAGGAGGAGATCCAATTTTATATCAACATTTATTT	7953	52	OTU_208	parent	211	1	100	BOLD:ACB0186	Animalia_Arthropoda_Insecta_Diptera_Tachinidae_Microsoma_Microsoma exigua	Animalia	Arthropoda	Insecta	Diptera	Tachinidae	Microsoma	Microsoma exigua	M
204	OTU_204	0	0	0	0	0	0	0	0	0	0	0	0	0	0	0	0	0	0	0	0	0	1141	3165	0	248	856	572	1309	678	132	TCTTTCTTCTAGAATTGCTCACAGAGGAGCTTCTGTTGATTTAGCAATTTTTTCTCTTCATTTAGCTGGTATATCCTCTATTTTAGGAGCAGTAAATTTTATCACTACTGTTATTAATATACGATCTAATGGAATTTCATATGATCGAATGCCATTATTTGTTTGATCAGTTGTTATTACAGCTTTATTACTTCTTTTATCCTTACCGGTTTTAGCGGGAGCTATTACTATATTATTAACTGATCGAAATTTAAATACTTCATTTTTTGACCCCGCTGGAGGAGGAGATCCTATTTTATATCAACATTTATTT	8169	21	OTU_204	parent	208	1	98.403	BOLD:AAL7898	Animalia_Arthropoda_Insecta_Diptera_Syrphidae_Platycheirus	Animalia	Arthropoda	Insecta	Diptera	Syrphidae	Platycheirus	NA	L
212	OTU_212	1498	159	0	0	829	464	1538	460	654	2408	0	0	0	0	0	0	0	0	0	0	0	0	0	0	0	0	0	0	0	0	ACTATCATCTAACATTGCTCATGGTGGTGCATCGGTTGATTTAGCAATTTTTTCTCTCCATTTAGCCGGAATTTCTTCAATTTTAGGTGCTGTAAATTTTATTACTACTGTAATTAATATGCGAGCTACTGGTATTACATTTGATCGAATACCTTTATTTGTATGATCAGTAGTAATTACAGCTTTACTTTTACTTTTATCTTTACCTGTATTAGCAGGAGCTATTACTATATTATTAACAGACCGAAATTTAAATACATCATTTTTTGACCCAGCAGGAGGAGGAGATCCAATTTTATACCAACATTTATTC	7874	19	OTU_212	parent	213	1	100	BOLD:ACB9826	Animalia_Arthropoda_Insecta_Diptera_Fanniidae_Fannia	Animalia	Arthropoda	Insecta	Diptera	Fanniidae	Fannia	NA	S
203	OTU_203	0	0	0	0	0	0	0	0	0	0	191	0	4214	0	282	809	410	1182	703	248	0	0	0	0	0	0	0	0	0	0	ACTTGCAGGAGCAATTACCCATGGTGGGAGATCAGTAGATCTAGCCATTTTTTCATTACATATAGCCGGTGTTTCATCAATTTTAGGAGCAGTAAACTTTATTACAACATCAATCAATATACGGTCGGAAAGAATAACACTAGATCAAACACCACTATTTGTTTGATCAGTAGCAATCACAGCACTTCTATTACTATTATCATTACCGGTATTAGCAGGAGCAATTACTATATTATTAACTGACCGAAATTTAAATACATCATTTTTTGACCCTGCTGGAGGTGGGGACCCAATTCTATATCAACATTTATTT	8037	19	OTU_203	parent	210	1	99.042	BOLD:AAE1108	Animalia_Arthropoda_Insecta_Orthoptera_Acrididae_Omocestus	Animalia	Arthropoda	Insecta	Orthoptera	Acrididae	Omocestus	NA	L
205	OTU_205	249	0	0	0	230	0	216	0	147	435	0	0	0	0	0	0	0	0	0	0	1687	91	0	0	1066	404	818	172	395	1898	TTTATCATCAAATATTGCTCACAGAGGTAGATCAGTAGATCTAGCAATTTTTTCCTTGCATTTAGCTGGTATTTCTTCAATTCTTGGAGCTATTAATTTTATTACTACTATTATTAATATACGCCCAAATAATATAAAATTTGATCAAATACCTTTATTTGTATGAGCTGTTGGTATTACAGCTTTATTATTACTTTTATCTTTACCTGTTTTAGCTGGAGCTATTACTATATTATTAACAGATCGAAATTTAAATACATCATTTTTTGACCCAGCAGGAGGAGGAGATCCAATCTTATATCAACATCTTTTC	8072	40	OTU_205	parent	209	1	100	BOLD:AAD6513	Animalia_Arthropoda_Insecta_Lepidoptera_Glyphipterigidae_Glyphipterix_Glyphipterix simpliciella	Animalia	Arthropoda	Insecta	Lepidoptera	Glyphipterigidae	Glyphipterix	Glyphipterix simpliciella	S
189	OTU_189	0	0	0	0	0	0	0	0	0	0	0	0	0	0	0	0	0	0	0	0	2150	0	0	0	1306	481	1063	126	492	2234	TCTTTCATCTATTATTGCACACACAGGAACATCTGTAGATTTTTCTATTTTTTCTCTTCATATTGCCGGAATTTCTTCTATTTTAGGAGCAATTAATTTTATTTCTACAATATTAAATATAAAGATTAAATTTTTAAAATTTGACCAAATTTCTTTATTTATTTGATCAATTTTAATTACTACTATTCTATTATTATTATCTTTACCAGTATTAGCTGGGGCTATTACAATATTACTAACAGATCGTAATTTAAATACGTCATTTTTTGACCCGATCGGGGGAGGGGATCCTATTCTTTATCAACATTTATTT	7951	31	OTU_189	parent	212	1	94.888	BOLD:AAH3653	Animalia_Arthropoda_Insecta_Diptera_Cecidomyiidae	Animalia	Arthropoda	Insecta	Diptera	Cecidomyiidae	NA	NA	S
215	OTU_215	399	0	0	0	169	51	262	0	166	572	1724	0	0	0	1036	218	920	53	490	1703	0	0	0	0	0	0	0	0	0	0	TCTCTCATCTATTATCGCTCATGGAGGAGCCTCTGTTGATTTAGCTATTTTTTCTTTACATTTAGCGGGAGTTTCATCAATTTTAGGGGCAGTAAATTTTATTACTACAGTTATTAATATACGATCTACAGGAATTACTTTTGACCGAATGCCTTTATTTGTTTGATCAGTGGTAATCACTGCTTTATTATTACTTTTATCTTTACCTGTATTAGCAGGAGCAATTACTATATTATTAACAGATCGAAATCTAAATACTTCATTTTTTGACCCAGCAGGTGGAGGAGACCCAATCCTTTACCAACATTTATTC	7605	32	OTU_215	parent	226	1	100	BOLD:ACQ9264	Animalia_Arthropoda_Insecta_Diptera_Chloropidae_Thaumatomyia	Animalia	Arthropoda	Insecta	Diptera	Chloropidae	Thaumatomyia	NA	S
221	OTU_221	705	0	0	0	434	117	659	52	353	994	0	0	0	0	0	0	0	0	0	0	1258	0	0	0	639	205	560	121	311	1390	TCTTTCTTCCATTATTGCTCACGGAGGAGCATCAGTTGATTTAGCTATTTTTTCTCTTCATTTAGCGGGAGTATCTTCAATTTTAGGAGCTGTAAATTTTATTACAACAGTAATTAATATACGATCAGCAGGAATTACATTTGATCGAATACCTTTATTTGTTTGATCTGTTGTAATTACAGCCTTATTATTATTATTATCATTACCAGTATTAGCTGGAGCTATTACTATGTTATTAACAGATCGAAATTTAAATACATCATTTTTCGACCCTGCAGGAGGAGGAGATCCTATTCTTTATCAACATCTATTC	7648	34	OTU_221	parent	224	1	99.681	BOLD:AAH4166	Animalia_Arthropoda_Insecta_Diptera_Chloropidae_Chlorops_Chlorops vagans	Animalia	Arthropoda	Insecta	Diptera	Chloropidae	Chlorops	Chlorops vagans	S
200	OTU_200	1490	0	0	0	710	514	1537	96	578	2905	0	0	0	0	0	0	0	0	0	0	0	0	0	0	0	0	0	0	0	0	TCTTTCAAGAGCAATTGCTCACACAGGAGCTTCTGTGGATCTTGCTATCTTCTCGCTTCACTTAGCAGGGGTTAGTTCTATTTTAGGTGCTGTAAATTTCATCACCACAATTATTAATATACGGTCTAACGGATTAACATTTGAACGGATACCCCTTTTTGTGTGATCTGTGTTCATTACCGCGATTTTACTACTTTTATCTCTCCCTGTTTTAGCGGGAGCAATCACTATACTTTTAACTGACCGGAACCTAAACACTTCTTTTTTTGATCCTGCCGGAGGTGGAGACCCTATTTTATACCAGCATTTATTC	7832	16	OTU_200	parent	215	1	84.818	BOLD:AAY6681	Animalia_Arthropoda_Insecta_Psocodea_Caeciliusidae	Animalia	Arthropoda	Insecta	Psocodea	Caeciliusidae	NA	NA	S
227	OTU_227	394	64	0	0	376	0	246	0	231	633	1269	247	0	0	1122	200	692	151	470	1491	0	0	0	0	0	0	0	0	0	0	ACTTTCTTCAACAATTGCCCACGCAGGATCTTCTGTTGATTTAGCAATTTTTTCCTTACATTTAGCTGGTATTTCTTCTATTTTAGGAGCTATTAACTTTATTACAACAATTATTAATATGCGAGCCCCAGGAATTACCTTTGATCGTCTTCCTTTATTTGTATGATCAGTCTTAATTACAGCAATTTTATTATTACTATCATTACCAGTTCTAGCTGGAGCTATTACTATACTTCTAACAGATCGAAATTTAAATACTTCATTTTTTGACCCTGCTGGAGGAGGAGACCCAATTTTATACCAACACTTATTT	7772	36	OTU_227	parent	216	1	99.042	BOLD:ACQ8661	Animalia_Arthropoda_Insecta_Diptera_Mycetophilidae_Zygomyia	Animalia	Arthropoda	Insecta	Diptera	Mycetophilidae	Zygomyia	NA	S
240	OTU_240	777	0	0	0	396	123	658	0	285	721	189	0	0	0	219	0	127	0	86	373	909	0	0	0	555	309	606	148	319	811	CCTTTCTTCTAATATTGCCCATAGAGGCGCATCCGTAGATTTAGCTATTTTCTCTCTTCATTTAGCCGGAATCTCATCAATTTTAGGGGCTGTAAATTTCATCACCACTATTATTAATATACGATCTTCAGGAATTTATTTTGACCGAATACCTTTATTTGTCTGATCTGTAGGAATTACAGCTCTTTTATTACTTCTCTCACTACCAGTTCTAGCAGGCGCTATTACTATACTTTTAACAGACCGAAATCTTAATACCTCCTTTTTCGACCCAACGGGAGGAGGAGACCCTATTTTATACCAACATCTATTT	7745	46	OTU_240	parent	217	1	99.361	BOLD:ACP3737	Animalia_Arthropoda_Insecta_Diptera	Animalia	Arthropoda	Insecta	Diptera	NA	NA	NA	S
226	OTU_226	0	0	0	0	0	0	0	0	0	0	0	0	0	0	0	0	0	0	0	0	1652	0	96	0	1185	394	1002	174	556	2467	CCTTTCTTCTATTATTGCTCACACAGGAACATCTGTAGATTTTTCTATTTTTTCTCTTCATATTGCAGGAATCTCTTCAATTCTGGGAGCAATCAATTTTATTTCTACAATACTAAATATAAAAATTAAATTTTTAAAATTTGATCAAATTTCACTATTTATTTGATCAATTTTAATTACAACAGTTCTTCTTTTACTTTCTTTACCTGTTTTAGCGGGAGCAATTACAATATTATTAACAGATCGAAATTTAAATACATCTTTTTTTGATCCAATAGGAGGGGGAGATCCAGTTCTTTATCAACATTTATTT	7739	31	OTU_226	parent	218	1	98.722	BOLD:ACO8427	Animalia_Arthropoda_Insecta_Diptera	Animalia	Arthropoda	Insecta	Diptera	NA	NA	NA	S
225	OTU_225	588	0	0	0	249	118	455	0	236	720	282	0	0	0	221	85	252	0	108	356	1123	0	0	0	504	224	612	87	283	1031	TTTATCCTCTATTATTGCTCATGGAGGAGCTTCTGTTGATTTAGCTATTTTTTCACTTCATTTAGCAGGAGTCTCCTCAATTTTAGGGGCCGTAAATTTTATTACAACAGTTATTAATATACGATCAACAGGAATTACATTTGATCGAATACCATTATTTGTATGATCTGTTGTAATTACTGCTTTATTACTATTATTATCATTACCTGTATTAGCCGGAGCTATTACTATATTATTAACTGACCGAAATTTAAATACTTCATTTTTTGATCCAGCTGGAGGAGGAGACCCAATTTTATACCAACATTTATTT	7706	44	OTU_225	parent	219	1	100	BOLD:ACB3544	Animalia_Arthropoda_Insecta_Diptera	Animalia	Arthropoda	Insecta	Diptera	NA	NA	NA	S
218	OTU_218	220	0	0	0	94	43	217	0	75	224	1741	0	0	0	1001	365	713	0	382	1589	248	0	0	0	107	97	106	0	68	190	CTTGTCTTCTAGAATTGCTCATAGAGGGGCTTCTGTAGATTTAGCAATTTTTTCTCTTCACTTAGCCGGAATTTCTTCAATTTTAGGGGCTGTAAATTTTATTACTACTATTATTAATATACGATCTTCGGGAATTACTTTCGACCGAATACCTTTATTTGTGTGATCAGTAGGAATTACCGCCGTACTTCTTTTACTCTCTCTTCCAGTTTTAGCAGGAGCTATTACTATACTTTTAACAGACCGAAATTTTAATACATCCTTTTTTGACCCAGCTGGAGGAGGAGACCCTATTCTTTACCAACATTTATTT	7705	52	OTU_218	parent	220	1	100	BOLD:ACF4704	Animalia_Arthropoda_Insecta_Diptera_Phoridae_Metopina_Metopina oligoneura	Animalia	Arthropoda	Insecta	Diptera	Phoridae	Metopina	Metopina oligoneura	S
210	OTU_210	0	0	0	0	0	0	0	0	0	0	0	0	0	0	0	0	0	0	0	0	213	0	2165	2261	195	749	212	1307	279	239	TCTTTCATCAAATATTGCCCATCAAGGATCTTCTGTTGATTTAGCTATTTTTTCCCTTCATTTAGCAGGAATTTCTTCAATTTTAGGAGCAATTAATTTTATTACAACTATTATTAATATACGAATTAATAATCTTTCATTTGATCAAATACCTTTATTTGTTTGAGCAGTAGGAATTACAGCTTTACTACTTTTATTATCTCTTCCAGTTTTAGCAGGTGCTATTACTATATTATTAACTGATCGTAATTTAAATACATCTTTTTTTGATCCTGCAGGAGGAGGAGATCCAATTTTATATCAACATTTATTT	7685	26	OTU_210	parent	221	1	100	BOLD:AAC4588	Animalia_Arthropoda_Insecta_Lepidoptera_Hesperiidae_Spialia_Spialia sertorius	Animalia	Arthropoda	Insecta	Lepidoptera	Hesperiidae	Spialia	Spialia sertorius	L
209	OTU_209	63	0	0	4377	141	514	272	1834	178	212	0	0	0	0	0	0	0	0	0	0	0	0	0	0	0	0	0	0	0	0	TCTTTCATCTAATATTGCTCATGGAGGAAGTTCTGTAGATTTAGCTATTTTTTCCCTTCATTTAGCTGGAATTTCTTCAATTTTAGGGGCAATTAATTTTATTACAACAATTATTAATATACGATTAAATAATTTATCTTTTGATCAAATACCTTTATTTATTTGAGCTGTAGGAATTACAGCTTTTTTATTATTACTTTCTTTACCTGTTTTAGCGGGAGCAATTACAATACTTTTAACAGATCGTAATTTAAATACCTCATTTTTTGACCCTGCTGGAGGAGGAGATCCAATTTTATATCAACATTTATTT	7670	22	OTU_65	merged	222	0	100	BOLD:AAA6511	Animalia_Arthropoda_Insecta_Lepidoptera_Noctuidae_Diachrysia_Diachrysia chrysitis	Animalia	Arthropoda	Insecta	Lepidoptera	Noctuidae	Diachrysia	Diachrysia chrysitis	XL
207	OTU_207	0	0	0	0	0	0	0	0	0	0	0	0	0	0	0	0	0	0	0	0	0	0	4764	0	0	948	166	1408	188	0	ACTATCTTCCTACGCATTCCACCCATCTTCCTCTGTAGATTTAACAATTTTCTCACTTCACATCGCAGGAGTATCATCAATTATAGGAGCAATCAACTTCATTGTAACAATCCTAAACATAAAAAATATTTCAATAAATTATGATCAACTACCTCTTTTCCCATGGTCCGTATTCGTTACAACAATCCTTCTACTTATCTCCCTTCCAGTTCTAGCAGGGGCCATTACAATATTACTATCAGATCGAAATTTAAATTCATCATTCTTTGACCCTATAGGAGGAGGGGACCCAATTTTATACCAGCATTTATTC	7670	20	OTU_207	parent	223	1	99.042	BOLD:AAK0296	Animalia_Arthropoda_Insecta_Hymenoptera_Andrenidae_Andrena_Andrena fulvago	Animalia	Arthropoda	Insecta	Hymenoptera	Andrenidae	Andrena	Andrena fulvago	L
206	OTU_206	0	1235	0	0	0	252	248	167	307	158	0	0	0	0	0	0	0	0	0	0	0	1919	0	0	405	822	477	341	883	0	TCTTTCTGCCAATATTGCCCATAGAGGACCATCTGTTGATTTAGCTATTTTTAGCCTTCATATAGCTGGTGTTTCTTCAATTCTTGGTGCAGTAAACTTTATTTCAACTATTATAAATATAAAGCCCCCAAGAATAAAGTTTGACCAAATACCTCTATTTGTTTGATCTGTAGGAATTACAGCTCTTTTACTTCTTCTTTCATTACCAGTTCTTGCAGGAGCAATTACAATACTTTTATCAGATCGTAATCTAAACACATCATTCTTTGACCCAATAGGAGGAGGAGACCCTATTTTATACCAACATTTATTC	7640	31	OTU_206	parent	225	1	100	BOLD:AAO0007	Animalia_Arthropoda_Insecta_Coleoptera_Cantharidae_Cantharis_Cantharis lateralis	Animalia	Arthropoda	Insecta	Coleoptera	Cantharidae	Cantharis	Cantharis lateralis	M
230	OTU_230	682	0	1228	895	210	449	748	785	506	912	0	0	0	0	0	0	0	0	0	0	132	75	0	369	0	93	51	226	51	72	CTTATCATCAGGAATTGCCCATACTGGAGCTTCTGTAGATTTAGCAATTTTTTCACTTCATTTAGCAGGAATTTCTTCAATTTTAGGCGCTGTAAATTTTATTACTACAGTAATTAATATACGATCAAGAGGAATTACTTTAGATCGAATACCATTATTTGTTTGATCTGTAGTTATTACTGCTGTATTACTTTTATTATCTTTGCCTGTTTTAGCAGGAGCAATTACTATACTATTAACTGATCGAAATCTTAATACTTCATTTTTTGACCCTGCTGGAGGGGGAGATCCTATTCTTTACCAACATTTATTT	7108	40	OTU_230	parent	235	1	98.722	BOLD:AAF8333	Animalia_Arthropoda_Insecta_Diptera_Tipulidae_Tipula_Tipula lunata	Animalia	Arthropoda	Insecta	Diptera	Tipulidae	Tipula	Tipula lunata	L
213	OTU_213	510	0	0	0	272	110	427	0	155	468	914	0	0	0	418	154	434	0	203	821	922	0	0	0	429	82	276	0	162	612	ATTATCTGCTAATATTGCCCATTCAGGTAGTTCTGTAGATTTAGCCATTTTTAGTTTACATTTAGCAGGGGTTTCTTCTATTTTAGGAGCTATTAATTTTATTACAACGGTAATTAACATACGACCTCAAGGAATAACCCTAGAACGAGTTCCTTTATTTGTCTGATCAGTAATTATTACAGCTTTTTTACTTTTATTGTCATTACCAGTTTTAGCTGGGGCAATCACAATACTTTTAACAGACCGAAATTTTAATACTTCCTTTTTTGACCCCGCAGGAGGGGGAGACCCCATCTTATACCAACATTTATTC	7472	45	OTU_213	parent	227	1	99.681	BOLD:AAV8088	Animalia_Arthropoda_Insecta_Neuroptera_Coniopterygidae_Coniopteryx_Coniopteryx borealis	Animalia	Arthropoda	Insecta	Neuroptera	Coniopterygidae	Coniopteryx	Coniopteryx borealis	S
231	OTU_231	0	0	0	3573	0	466	93	1574	180	0	0	0	0	651	0	43	0	170	0	0	0	0	0	339	0	69	0	130	0	0	TCTATCTTCATATTTATTTCATTCATCACCATCAGTTGATATCGCAATTTTCTCTTTACATATAACAGGAATTTCTTCTATTATTGGATCATTAAATTTTATTGTAACTATTTTAATAATAAAAAATTTTTCATTAAATTATGATCAAATTAATTTATTCTCATGATCAGTATGTATTACAGTTATTTTATTAATTTTATCTTTACCAGTATTAGCTGAAGCAATTACTATATTACTATTTGATCGAAATTTTAATACTTCATTTTTTGATCCTATAGGAGGAGGAGATCCAATTCTTTATCAACATTTATTT	7268	36	OTU_7	merged	229	0	97.749	BOLD:AAW7456	Animalia_Arthropoda_Insecta_Hymenoptera_Apidae_Bombus	Animalia	Arthropoda	Insecta	Hymenoptera	Apidae	Bombus	NA	XL
217	OTU_217	666	1703	0	0	538	477	1251	190	664	981	0	0	0	0	0	0	0	0	0	0	0	339	0	0	0	163	47	76	133	0	ACTTTCATCTAATATCGCCCATGGAGGTTCTTCTGTTGATTTAGCAATTTTTAGACTTCATTTAGCTGGTATTTCCTCAATCTTAGGGGCAGTAAATTTTATCTCAACAGTTATTAATATACGGCCACAAGGAATAACTTTAGATCGAATACCACTCTTTGTATGAGCAGTAGCTATTACAGCTTTACTTTTACTTTTATCTCTTCCCGTATTAGCGGGAGCTATTACAATACTTCTAACCGATCGGAATATTAATACAACCTTCTTTGACCCTGCCGGGGGAGGAGACCCAATTTTATACCAACATTTATTT	7258	32	OTU_217	parent	230	1	99.361	BOLD:AAO1237	Animalia_Arthropoda_Insecta_Coleoptera_Rhynchitidae_Tatianaerhynchites_Tatianaerhynchites aequatus	Animalia	Arthropoda	Insecta	Coleoptera	Rhynchitidae	Tatianaerhynchites	Tatianaerhynchites aequatus	M
222	OTU_222	446	0	0	2991	376	519	649	1248	367	742	0	0	0	0	0	0	0	0	0	0	0	0	0	0	0	0	0	0	0	0	TCTCTCTTCTAATATTGCTCATGGAGGATCATCTGTCGACCTTGCTATTTTCTCTCTTCATTTAGCTGGAATTTCTTCAATTCTAGGAGCTATTAATTTTATTACTACAATTATTAATATACGAGTTAATGGAATATCCTATGATCAAATACCTTTATTTATTTGAGCAGTCGGAATTACAGCCTTACTTTTATTGCTTTCTCTTCCAGTCTTAGCTGGAGCTATTACTATATTACTTACAGATCGAAATTTAAATACTTCTTTTTTTGATCCTGCCGGAGGAGGAGACCCTATTTTATACCAACATTTATTT	7339	17	OTU_222	parent	228	1	99.681	BOLD:ACF1425	Animalia_Arthropoda_Insecta_Lepidoptera_Nymphalidae_Coenonympha_Coenonympha arcania	Animalia	Arthropoda	Insecta	Lepidoptera	Nymphalidae	Coenonympha	Coenonympha arcania	XL
234	OTU_234	850	0	0	0	532	159	690	63	445	1516	848	0	0	0	513	0	315	0	235	778	0	0	0	0	0	0	0	0	0	0	GCTTTCCTCAATTATTGCCCATGGAGGAGCTTCTGTTGATTTAGCTATTTTTTCACTTCATTTAGCTGGAGCATCTTCAATTTTAGGAGCCGTAAATTTTATTACTACAGTAATTAATATACGATCTACTGGTATTACATTTGATCGAATACCTTTATTTGTTTGATCAGTAGTTATTACTGCTTTATTACTATTATTATCTTTACCTGTATTAGCAGGAGCTATTACAATATTATTAACTGATCGAAATTTAAATACTTCATTCTTTGATCCTGCAGGAGGAGGAGACCCAATTTTATACCAACACTTATTT	7023	41	OTU_234	parent	238	1	98.722	BOLD:ACB4411	Animalia_Arthropoda_Insecta_Diptera_Chloropidae_Oscinimorpha_Oscinimorpha minutissima	Animalia	Arthropoda	Insecta	Diptera	Chloropidae	Oscinimorpha	Oscinimorpha minutissima	S
241	OTU_241	0	1438	0	0	228	324	979	137	330	316	0	1300	0	0	109	109	155	0	194	135	0	537	0	0	131	196	246	130	157	0	ATTATCATCTAATATTGCTCATAGAGGAGCTTCTGTAGATTTGGCTATTTTTTCTTTACACTTAGCCGGAATTTCTTCAATTCTTGGAGCTGTAAATTTCATCACAACAGTAATTAATATACGAGCAACAGGAATTACATTTGATCGAATACCATTATTTGTCTGATCTGTTGTAATTACAGCTTTATTATTACTTTTATCTTTACCAGTTTTAGCAGGAGCTATTACTATATTATTAACAGATCGAAATCTAAATACCTCATTTTTTGATCCAGCAGGAGGAGGAGATCCAATTTTATACCAACATCTATTT	7254	46	OTU_241	parent	231	1	99.361	BOLD:AAV9222	Animalia_Arthropoda_Insecta_Diptera_Tachinidae_Cistogaster_Cistogaster globosa	Animalia	Arthropoda	Insecta	Diptera	Tachinidae	Cistogaster	Cistogaster globosa	M
233	OTU_233	0	0	0	0	0	0	0	0	0	0	144	0	3230	0	315	1115	487	1159	566	125	0	0	0	0	0	0	0	0	0	0	ACTTTCATCTAATATTGCTCATGGAGGAAGATCTGTAGATTTAGCTATTTTTTCTCTTCATTTAGCTGGTATTTCCTCTATTTTAGGAGCTATTAATTTTATTACTACAATTATTAATATACGATTAAATAATTTATCTTTTGATCAAATACCTTTATTTATTTGAGCTGTAGGAATTACTGCATTTTTATTATTATTATCATTACCAGTTTTAGCTGGGGCTATTACAATATTATTAACAGATCGAAATTTAAATACATCATTTTTTGATCCTGCTGGAGGAGGGGACCCAATTTTATATCAACATTTATTT	7226	24	OTU_233	parent	232	1	99.042	BOLD:AAB2749	Animalia_Arthropoda_Insecta_Lepidoptera_Noctuidae_Mesapamea	Animalia	Arthropoda	Insecta	Lepidoptera	Noctuidae	Mesapamea	NA	L
214	OTU_214	0	0	0	0	0	0	0	0	0	0	0	0	0	0	0	0	0	0	0	0	0	0	335	4543	0	688	121	1212	179	0	TCTATCATTATACATGTATCATCCTTCTCCTTCAGTAGACTTAACAATTTTTTCTCTACATTTATCAGGAATTTCTTCAATTATTGGGTCATTAAATTTTATAGTCACAATTTTAATAATAAAAAATTATTCATTAAATTATAGTAAAGTAACATTATTTCCATGATCAATTTTCATCACAACTATATTACTTTTACTATCACTACCTGTTTTAGCAGGTGCAATTACAATATTACTTTTTGATCGAAATTTAAATACATCATTTTTTGATCCAATAGGAGGAGGAGATCCAATTTTATATCAACATTTATTT	7166	20	OTU_214	parent	233	1	99.361	BOLD:AAD5414	Animalia_Arthropoda_Insecta_Hymenoptera_Megachilidae_Megachile_Megachile versicolor	Animalia	Arthropoda	Insecta	Hymenoptera	Megachilidae	Megachile	Megachile versicolor	XL
243	OTU_243	0	164	0	0	39	0	0	0	0	0	0	517	0	0	68	0	0	77	90	0	207	1469	756	0	408	573	636	520	682	468	TCTTTCTGCTACTATTGCACATGGAGGAGCATCTGTTGATTTAGCTATTTTTTCTCTTCATTTAGCAGGTATTTCATCAATTTTAGGAGCTGTAAATTTTATTTCAACAGTAATTAATATACGTTCTATTGGAATTACATATGATCGAATACCTTTATTTGTTTGATCAGTAGTAATTACAGCTTTATTATTATTATTATCTTTACCAGTATTAGCAGGAGCAATTACTATAGTACTTATAGATCGAAATTTAAATACTTCATTTTTCGATCCTGCTGGTGGAGGAGATCCTATTTTATATCAACATTTATTT	7141	50	OTU_243	parent	234	1	100	BOLD:AAY3612	Animalia_Arthropoda_Insecta_Diptera_Syrphidae_Pipizella	Animalia	Arthropoda	Insecta	Diptera	Syrphidae	Pipizella	NA	M
219	OTU_219	0	1793	571	0	312	547	778	376	404	273	0	0	173	0	0	0	0	0	0	0	0	480	0	0	109	130	116	0	158	0	TTTATCTTCTAATATTGCTCATGGTGGAGCTTCTGTCGATTTAGCTATTTTTTCTCTACATTTAGCAGGAATTTCATCTATTTTAGGAGCTGTAAATTTTATTACAACTGTAATTAATATACGATCAACAGGAATTACTTTTGACCGAATACCATTATTTGTATGATCTGTAGTAATTACAGCTTTATTACTTTTATTATCTTTACCAGTTTTAGCTGGAGCAATTACTATATTATTAACAGATCGAAATCTAAATACTTCATTTTTTGACCCTGCAGGAGGAGGAGATCCTATTTTATATCAACATTTATTT	7076	51	OTU_219	parent	237	1	100	BOLD:AAG2462	Animalia_Arthropoda_Insecta_Diptera_Anthomyiidae_Botanophila_Botanophila fugax	Animalia	Arthropoda	Insecta	Diptera	Anthomyiidae	Botanophila	Botanophila fugax	M
229	OTU_229	503	0	0	0	303	110	567	67	254	725	227	0	0	0	188	0	68	0	81	168	1009	0	0	0	638	202	406	99	235	1103	TTTATCTTCATCAATTTCCCACTCGGGCCCATCAGTAGATCTATCAATCTTCTCCCTTCATTTAGCAGGGATTTCTTCAATTCTAGGTGCTTTAAATTTTATTTCTACTATCATTAATATACGGACAGTAGGGATAAAATTTGATAAAATACCATTATTTGTCTGATCAGTCCTAATTACAGCTATTTTATTATTACTTTCTCTACCGGTATTGGCAGGAGCGATTACTATACTATTAACAGACCGAAACTTAAATACATCATTCTTTGATCCGGCAGGGGGTGGTGATCCAATTCTATACCAGCATTTATTT	7081	49	OTU_229	parent	236	1	100	BOLD:ACK1466	Animalia_Arthropoda_Insecta_Diptera_Sciaridae_Cratyna_Cratyna vagabunda	Animalia	Arthropoda	Insecta	Diptera	Sciaridae	Cratyna	Cratyna vagabunda	S
228	OTU_228	0	268	0	0	0	56	73	0	0	0	0	0	3853	0	169	662	229	836	385	74	0	79	0	0	0	0	0	0	0	0	TTTGTCGGGGGCCATCGCCCACGCAGGGGCTTCGGTAGATTTGAGTATTTTTTCATTGCATTTGGCAGGGATTTCATCAATTTTGGGGGCAATTAATTTTATCACAACGGTGATTAATATGCGCCCATCGGGCCTTAAGCTGGAACGAATACCGTTGTTTGTGTGATCCGTAGCCATTACTGCTCTTTTATTGTTGCTTTCTTTGCCAGTATTGGCAGGGGCTATCACTATGCTTTTGACGGACCGGAACTTAAATACATCTTTTTTCGACCCTGCGGGAGGGGGGGACCCCATTCTTTATCAACATTTATTT	6979	48	OTU_228	parent	239	1	99.042	BOLD:AAG9897	Animalia_Arthropoda_Insecta_Dermaptera_Forficulidae_Forficula_Forficula auricularia	Animalia	Arthropoda	Insecta	Dermaptera	Forficulidae	Forficula	Forficula auricularia	L
220	OTU_220	0	0	0	1036	57	91	139	510	48	109	1110	469	0	0	530	145	730	89	255	1111	0	79	0	0	0	0	0	0	0	120	ATTAGCTTCTAATATTGGACATGCTGGAAGTGCTATGGATTTTGCTATTTTTTCATTACATTTAGCTGGAGCTTCCTCTATTATAGGAGCTGTTAATTTTATTTCTACTATTGTTAATATACGGATACTAGGAATAAGAATGGAAAAGGTTTCGTTATTTGTGTGATCTGTATTAATTACTGCTGTTTTATTATTATTATCTTTACCGGTTTTAGCTGGTGCAATTACAATATTGTTAACTGATCGTAATTTTAATACTTCGTTTTTTGATCCAGCAGGAGGGGGAGATCCTATTTTGTTTCAACATTTATTT	6968	50	OTU_220	parent	240	1	100	BOLD:ABX0469	Animalia_Arthropoda_Arachnida_Araneae_Gnaphosidae_Drassodes_Drassodes lapidosus	Animalia	Arthropoda	Arachnida	Araneae	Gnaphosidae	Drassodes	Drassodes lapidosus	S
224	OTU_224	0	0	0	3803	0	595	142	1990	179	0	0	0	0	0	0	0	0	0	0	0	0	0	0	0	0	0	0	0	0	0	TCTATCTGCAGGAATTGCACATGGAGGAGCATCTGTAGACTTAGCTATTTTTTCCCTTCACTTAGCAGGTGTATCTTCAATTTTAGGAGCTGTAAACTTTATTACTACAGTTATTAATATACGATCAACTGGAATTACCTTTGATCGTATACCTTTATTTGTATGATCAGTTGTAATCACAGCAATTCTTCTTCTTCTTTCACTTCCAGTTTTAGCTGGAGCTATTACTATATTATTAACAGATCGAAATTTAAATACATCATTTTTTGATCCTGCGGGAGGAGGAGATCCTATTCTCTATCAACATTTATTT	6938	19	OTU_224	parent	241	1	100	BOLD:ABW9512	Animalia_Arthropoda_Insecta_Diptera_Asilidae_Laphria_Laphria flava	Animalia	Arthropoda	Insecta	Diptera	Asilidae	Laphria	Laphria flava	XL
235	OTU_235	1235	0	0	0	701	222	1185	0	691	2225	0	0	0	0	0	0	0	0	0	0	0	0	0	0	0	0	0	0	0	75	TCTCTCAGCCAATATTGCTCACAGAGGATCTTCTGTAGATTTAGCAATCTTTTCTCTTCACCTAGCAGGAATTTCTTCAATTTTAGGGGCAGTAAATTTTATTACCACAATTATTAATATACGATCCCCCGGAATTACCTTTGACCGAATACCTTTATTTGTATGATCTGTAGGAATTACCGCCGTCCTTCTTCTTTTATCACTTCCAGTACTAGCAGGAGCCATTACGATACTTCTAACCGACCGAAATTTCAATACCTCATATTTTGACCCCGCTGGAGGTGGTGATCCCATCTTATACCAACACTTATTT	6867	46	OTU_235	parent	242	1	95.208	BOLD:ACX6289	Animalia_Arthropoda_Insecta_Diptera_Phoridae_Megaselia	Animalia	Arthropoda	Insecta	Diptera	Phoridae	Megaselia	NA	S
239	OTU_239	247	0	0	0	218	49	169	0	104	303	0	240	0	0	0	58	0	0	0	0	0	2037	0	0	338	854	562	384	790	181	TCTATCTTCTAACATTGCTCACGGAGGAGCTTCAGTTGATTTAGCAATTTTTTCTCTTCATTTAGCAGGAATCTCATCTATTTTAGGAGCTGTAAATTTTATTACTACTGTAATTAATATACGATCTACTGGAATTACATTTGACCGAATACCTTTATTTGTTTGATCAGTAGTAATTACAGCTTTATTATTACTTTTATCATTGCCTGTACTAGCAGGAGCTATTACTATACTATTAACAGATCGAAATTTAAATACTTCATTTTTTGATCCTGCAGGAGGAGGTGATCCTATTTTATACCAACATTTATTT	6825	47	OTU_239	parent	243	1	100	BOLD:ABA2388	Animalia_Arthropoda_Insecta_Diptera_Fanniidae_Fannia	Animalia	Arthropoda	Insecta	Diptera	Fanniidae	Fannia	NA	M
[truncated: 1,956 more rows]
[truncated: 7 more columns]

## Sheet: clean OTUs rel
sort	ID	L1_S	L1_M	L1_L	L1_XL	L1_4x	L1_equ	L1_fibo	L1_g	L1_invg	L1_log	L2_S	L2_M	L2_L	L2_XL	L2_4x	L2_equ	L2_fibo	L2_g	L2_invg	L2_log	L3_S	L3_M	L3_L	L3_XL	L3_4x	L3_equ	L3_fibo	L3_g	L3_invg	L3_log	sequ	total	spread	parent_id	curated	rank	keept	identity	scientificName	classification	Kingdom	Phylum	Class	Order	Family	Genus	Species	size_estimate
[truncated: 2,198 more rows]
[truncated: 7 more columns]
